# Supplementary material for: TLCD1 and TLCD2 regulate cellular phosphatidylethanolamine composition and promote the progression of non-alcoholic steatohepatitis
Source: Nat Commun. 2022 Oct 14;13:6020. doi: 10.1038/s41467-022-33735-6 (PMC9568529; doi:10.1038/s41467-022-33735-6)
Supplement: Supplementary file 3 — Supplementary data 1 [file 41467_2022_33735_MOESM3_ESM.xlsx]

## Sheet: Table description
		Supplementary data 1 contains all lipidomics data used in this manuscript.
	Sheet	Description	Related figures
	Supplementary data 1A	Lipid species measured with high confidence in chow-fed 3-month old male (n=10 mice/genotype) and female (n=10 mice/genotype), 10-month old male (n=9 WT, 7 DKO) and female (n=10 WT, 9 DKO), 18-month old male (8 WT, 9 DKO), as well as 10-month old male (n=12 WT, 13 DKO) and female (n=13 WT, 9 DKO) fed WD for 32 weeks. Data is normalized to the internal standard and expressed as µg/mg liver.	Fig. 1C-E
	Supplementary data 1B	Lipid species measured with high confidence in wild-type and Tlcd1 KO, or wild-type and Tlcd2 KO chow-fed, 3-month-old male mouse livers (n=5 Wild-Type and 10 Tlcd1 KO, and n=7 Wild-Type and 8 Tlcd2 KO). Data is normalized to the internal standard and expressed as µg/mg liver.	Supplementary Fig. 1C-D
	Supplementary data 1C	Lipotype shotgun lipidomics analysis of total lipids of wild-type and Tlcd1/2 DKO chow-fed, 3-month-old male mouse livers (n=8 mice/group). Data is normalized to total lipid amount in each sample (molar %).	Fig. 1D; Supplementary Fig. 1E
	Supplementary data 1D	Selected PC and PE species measured in red blood cells isolated from 8-month-old male (n=12 WT, 11 Tlcd1/2 DKO) and female (6 WT, 9 Tlcd1/2 DKO) mice. For each lipid class (PC and PE), the values of each species are normalized to the total amount of measured PC or total amount of measured PE (molar %).	Fig. 2A
	Supplementary data 1E	Lipid species measured with high confidence in primary hepatocytes isolated from Wild-type and Tlcd1/2 DKO chow-fed, 3-month-old female mice (n=3 mice/genotype), harvested after 2 days of culture. Data is normalized to the internal standard and expressed as µg/million cells.	Fig. 2B
	Supplementary data 1F	Lipid species measured with high confidence in a pool or a single clone-derived HepG2 cells transfected with non-targeting gRNA, and in CRISPR-edited TLCD1/2 DKO three single clone-derived cell populations. N=3 technical replicates per sample. Data is normalized to the internal standard and expressed as µg/million cells.	Fig. 2E
	Supplementary data 1G	PE species measured with high confidence in mitochondria isolated from the livers of wild-type and Tlcd1/2 DKO chow-fed, 3-month-old male mice (n=7 mice/genotype). Data is normalized to the total measured PE (molar %).	Fig. 3D

## Sheet: Supplementary data 1A
Mouse ID	Genotype	Treatment	Sex	BMP 44:12|BMP 22:6_22:6	CAR 14:0	CAR 14:1	CAR 16:0	CAR 16:1	CAR 18:0	CAR 18:1	CAR 18:2	CAR 20:0	CAR 20:1	CAR 22:1	Cer 34:1;2O|Cer 18:1;2O/16:0	Cer 40:0;2O|Cer 18:0;2O/22:0	Cer 40:1;2O|Cer 18:1;2O/22:0	Cer 40:2;2O|Cer 18:1;2O/22:1	Cer 41:0;2O|Cer 18:0;2O/23:0	Cer 41:1;2O|Cer 18:1;2O/23:0	Cer 42:1;2O|Cer 18:1;2O/24:0	Cer 42:2;2O|Cer 18:1;2O/24:1	Cer 42:3;2O|Cer 18:2;2O/24:1	CoQ10	CoQ7	CoQ8	CoQ9	DG 30:0	DG 30:5	DG 32:0	DG 32:0	DG 32:1	DG 32:1|DG 16:0_16:1	DG 32:2	DG 33:1	DG 34:1	DG 34:1|DG 16:0_18:1	DG 34:2	DG 34:2|DG 16:0_18:2	DG 34:3	DG 35:1	DG 35:2	DG 36:1	DG 36:2	DG 36:2|DG 18:1_18:1	DG 36:3	DG 36:3	DG 36:3|DG 18:1_18:2	DG 36:4
1081, 4 (M), Black, <83707>	Wild-Type	3-month old chow diet	Male	7.82404e-05	0.000451108	0.000202334	0.00256676	0.00141391	0.00113831	0.00483484	0.000861389	0.000679909	0.000535558	0.00135383	0.000558508	0.000213493	0.00600928	0.00122982	6.26841e-05	0.00147435	0.00548212	0.00607826	0.000982145	0.000177172	0.000248151	0.00723639	0.0239349	0.000419532	0.000452488	0.00356945	0.000178683	0.0149496	0.000763174	0.00235561	0.000768253	0.065719	0.00550148	0.0726142	0.012468	0.0129123	9.07171e-05	0.000783803	0.00271361	0.0290851	0.00562941	0.0224634	0.000457722	0.00683537	0.00492048
1080, 3 (M), Black, <83706>	Wild-Type	3-month old chow diet	Male	0.000175753	0.000298944	9.86576e-05	0.00179468	0.00076746	0.00112719	0.00303851	0.00078232	0.000851054	0.000378639	0.00152471	0.000425642	0.00033676	0.00665016	0.00112148	8.78408e-05	0.00155275	0.00443996	0.00460053	0.000785954	0.00026409	0.000209646	0.00757626	0.0223787	0.000548719	0.000500421	0.00437839	7.53324e-05	0.0130035	0.000653977	0.00183168	0.000960318	0.0623941	0.00504705	0.0680232	0.0115211	0.0104055	0.000130152	0.000477792	0.00276245	0.0245168	0.00454437	0.0221193	0.000342856	0.00637715	0.00562025
1079, 2 (M), Black, <83705>	Wild-Type	3-month old chow diet	Male	0.000152969	0.000255701	9.37841e-05	0.0021524	0.000601147	0.00130632	0.0026662	0.000586408	0.000572112	0.000454614	0.00132743	0.000511883	0.00022038	0.00765048	0.00125212	5.4468e-05	0.00171909	0.00663503	0.0063362	0.00105535	0.000304834	0.000304454	0.00869753	0.031078	0.0003574	0.000496763	0.00271537	0.000157196	0.0105074	0.000529606	0.00192023	0.000511111	0.0449159	0.00354841	0.0506287	0.00835706	0.00929408	2.43328e-05	0.000383936	0.00209901	0.0205629	0.00377299	0.0165182	0.000339717	0.00474104	0.00359146
1078, 1 (M), Black, <83704>	Wild-Type	3-month old chow diet	Male	0.000111972	0.000648356	0.000403521	0.00315188	0.0022793	0.00104974	0.00601849	0.000795535	0.00054394	0.000437652	0.00103354	0.000674369	0.00023701	0.00844895	0.00204625	5.53331e-05	0.00178259	0.00686454	0.0076548	0.00135203	0.000251545	0.000254819	0.00749045	0.0244636	0.000391701	0.000461894	0.00292384	0.000163844	0.0127725	0.000693058	0.00209032	0.000498431	0.0570507	0.00521775	0.0597976	0.0102543	0.0108517	5.79709e-05	0.000633889	0.00249339	0.0306972	0.00664032	0.0201357	0.000420896	0.00655913	0.00380978
1051, 4 (M), Black, <82470>	Wild-Type	3-month old chow diet	Male	6.2411e-05	0.000639346	0.000193277	0.00274798	0.00109823	0.000977778	0.00373403	0.000449561	0.000543755	0.000412581	0.000736023	0.000923177	0.00035353	0.00864367	0.00228812	6.87399e-05	0.00171762	0.00547746	0.00725445	0.00128006	0.000140915	0.000181869	0.00486582	0.017569	0.00163791	0.00102785	0.0118883	0.000119699	0.0465835	0.00233525	0.00550946	0.00212162	0.193185	0.0185528	0.149754	0.0238661	0.0187421	0.00020874	0.000930892	0.00710223	0.0590726	0.0109995	0.0287433	0.00133571	0.00779323	0.00644997
1050, 3 (M), Black, <82469>	Wild-Type	3-month old chow diet	Male	0.000141187	0.000510532	0.000390241	0.00401541	0.00270775	0.00143928	0.00897105	0.00144514	0.000637	0.000566824	0.000989489	0.000581662	0.00030251	0.0075979	0.00154998	5.3698e-05	0.00173242	0.00481729	0.00633895	0.00112433	0.000206911	0.000208233	0.00641157	0.022841	0.000669507	0.00102284	0.00505536	0.000458444	0.0188152	0.000895371	0.00487596	0.00103024	0.0916993	0.00740652	0.122541	0.0211678	0.028636	0.000127664	0.00134456	0.00477284	0.0555626	0.0111196	0.0565272	0.00048758	0.0191849	0.0139261
1036, 8 (M), Black, <82455>	Wild-Type	3-month old chow diet	Male	0.000192369	0.000224948	0.000149366	0.00191916	0.000673369	0.00118289	0.00280627	0.000519425	0.000859206	0.000638015	0.00269887	0.000634303	0.000208815	0.00699207	0.00188726	5.22336e-05	0.00153526	0.00421078	0.00642665	0.00122399	0.000237999	0.000224905	0.0064844	0.0231529	0.000532268	0.000868817	0.00527832	0.000437407	0.0182948	0.000834685	0.00411195	0.00113521	0.0978229	0.00719479	0.113501	0.0179018	0.0208284	0.000144005	0.000903078	0.00506118	0.0498818	0.00876464	0.0404925	0.000590826	0.0113167	0.00927824
1034, 6 (M), Black, <82453>	Wild-Type	3-month old chow diet	Male	0.000161012	0.000868003	0.000532146	0.0046716	0.00283783	0.00121546	0.00758237	0.00126012	0.000351149	0.000373991	0.000491254	0.000599642	0.000273675	0.00792806	0.00157803	3.29475e-05	0.00147166	0.00467972	0.00547115	0.000919486	0.000175303	0.000178082	0.00601013	0.0192382	0.000342191	0.000638839	0.0028059	0.000251471	0.00908474	0.000463873	0.0027537	0.000466887	0.0485102	0.0038026	0.0646795	0.0118993	0.0161496	6.69682e-05	0.000713605	0.00243431	0.0304256	0.00635681	0.0284781	0.000293963	0.0106182	0.00730288
1031, 3 (M), Black, <82450>	Wild-Type	3-month old chow diet	Male	0.000191082	0.00039243	0.000206001	0.00315643	0.00090851	0.00131143	0.00345914	0.000520948	0.000460158	0.00044564	0.000984595	0.000472502	0.000231651	0.00757879	0.00179559	4.05114e-05	0.00167166	0.00506314	0.0070853	0.00132712	0.000181452	0.000189047	0.00606207	0.0201239	0.000323551	0.000898327	0.00309867	0.000242609	0.0104644	0.000425738	0.00241971	0.000520526	0.0541011	0.00362551	0.0718398	0.0106413	0.0149229	5.74622e-05	0.000722425	0.0028232	0.0380319	0.00677248	0.0350972	0.000353811	0.0105793	0.00773851
1025, 3 (M), Black, <82443>	Wild-Type	3-month old chow diet	Male	0.000124697	0.00129684	0.000987612	0.00630201	0.00455069	0.00120556	0.00948706	0.00166112	0.000377326	0.000669446	0.000419697	0.00100169	0.000191056	0.00774048	0.00229412	5.15244e-05	0.00203513	0.00437635	0.00746958	0.00145312	0.000106324	0.000127104	0.00475723	0.0135792	0.000454813	0.000764498	0.00509124	0.000482172	0.0165391	0.000721336	0.00335182	0.00111342	0.0965027	0.00714673	0.12178	0.0202	0.0275149	0.000174293	0.00142489	0.0051229	0.0531656	0.0097718	0.0523049	0.000518365	0.0153535	0.0117818
1103, 3 (M), Black, <83953>	Tlcd1/2 DKO	3-month old chow diet	Male	0.000130846	0.000294152	0.000105215	0.00218222	0.000668072	0.000970902	0.00262264	0.000525413	0.000350578	0.000342789	0.000735031	0.000543242	0.000235573	0.00652939	0.00143712	7.06346e-05	0.00142939	0.00673275	0.00716574	0.00128766	0.000347407	0.000348095	0.00852759	0.0331282	0.000306265	0.00045877	0.00215415	0.000100565	0.00776735	0.000389111	0.00078151	0.000462866	0.0391483	0.00318313	0.0424606	0.00713072	0.0059647	3.91555e-05	0.000257504	0.00151481	0.0140573	0.00272384	0.011219	0.000377159	0.00330474	0.00314377
1102, 2 (M), Black, <83952>	Tlcd1/2 DKO	3-month old chow diet	Male	6.21474e-05	0.000220182	8.63576e-05	0.0011892	0.000584977	0.000567866	0.00220104	0.000437544	0.000432267	0.000243321	0.000947209	0.000497426	0.000248914	0.0065562	0.00147744	6.16803e-05	0.00123467	0.00510924	0.00565267	0.00111823	0.000189019	0.000231191	0.00631171	0.0228438	0.000892958	0.000186933	0.00730584	0.000165265	0.0216734	0.00131313	0.0011362	0.00127166	0.094975	0.0116764	0.0910989	0.0174398	0.00770341	4.325e-05	0.000400194	0.00334854	0.0251143	0.00533166	0.0174546	0.000590528	0.00516363	0.00447723
1073, 3 (M), Black, <82492>	Tlcd1/2 DKO	3-month old chow diet	Male	8.16539e-05	0.000418147	0.000188136	0.00219329	0.00102465	0.00106286	0.00413296	0.000589435	0.000563948	0.000626794	0.00136991	0.000702677	0.000260202	0.00641659	0.0019928	6.26327e-05	0.00127895	0.00388896	0.00554757	0.00094429	0.00013902	0.000147898	0.00492547	0.0162088	0.00081722	0.000782476	0.00635266	0.000103595	0.0271403	0.00157558	0.00303688	0.00133808	0.129415	0.0132349	0.123743	0.0213904	0.018985	0.000178072	0.00126936	0.00611718	0.0644839	0.0138601	0.0375036	0.00108308	0.011892	0.00738762
1072, 2 (M), Black, <82491>	Tlcd1/2 DKO	3-month old chow diet	Male	0.00013472	0.00111238	0.000776841	0.00426045	0.00265388	0.00139869	0.00749209	0.00136287	0.000617402	0.000798808	0.00127517	0.000832845	0.000298222	0.00728348	0.00216567	6.86496e-05	0.00179524	0.00478701	0.0075659	0.00139628	0.000257989	0.0002012	0.00537784	0.0196666	0.00045251	0.000620522	0.00431763	0.000410581	0.0150673	0.000753683	0.00215929	0.00091608	0.0801089	0.00679194	0.109204	0.019202	0.0226901	0.000101077	0.000630343	0.00371108	0.0415346	0.00786781	0.0445058	0.000424281	0.0134387	0.0109267
1054, 7 (M), Black, <82473>	Tlcd1/2 DKO	3-month old chow diet	Male	0.000223431	0.000562366	0.000472922	0.00469604	0.00184142	0.00168561	0.00772832	0.00136186	0.000831043	0.000878864	0.00203168	0.000774303	0.000132235	0.00377658	0.0015198	5.28713e-05	0.00189216	0.00322175	0.00781233	0.00140065	0.000395626	0.000250899	0.00682197	0.0271411	0.000264864	0.000294727	0.00241113	0.000181108	0.00763512	0.000346934	0.00191056	0.000531562	0.0422988	0.00312419	0.0565707	0.0090551	0.0122575	8.83295e-05	0.000735212	0.00246682	0.0282399	0.00532101	0.026343	0.000369771	0.00757581	0.00595472
1048, 1 (M), Black, <82467>	Tlcd1/2 DKO	3-month old chow diet	Male	0.000180404	0.000684076	0.000322029	0.00407858	0.00211505	0.0012484	0.00628501	0.00107153	0.000623998	0.000713734	0.00159763	0.000508931	0.000210781	0.00590312	0.00183635	3.95316e-05	0.00138178	0.0042687	0.00594323	0.00103058	0.000205858	0.00020655	0.00639004	0.0218262	0.000488514	0.000990043	0.00409684	0.000318231	0.0160207	0.000723814	0.00297239	0.000851617	0.0743001	0.00566049	0.0912754	0.0145099	0.0177177	9.49981e-05	0.000650483	0.00358906	0.0424247	0.00796597	0.0354394	0.00059703	0.0100895	0.00749959
1039, 11 (M), Black, <82458>	Tlcd1/2 DKO	3-month old chow diet	Male	0.000192847	0.000328399	0.000142426	0.00241128	0.000666911	0.000861752	0.00283909	0.00065183	0.000609166	0.000312936	0.00119707	0.000433531	0.000237106	0.00842568	0.00143476	5.66695e-05	0.00162121	0.00527013	0.00594078	0.00109883	0.000486413	0.000363542	0.00849423	0.0367792	0.000416247	0.000657153	0.00341379	0.000138434	0.00913764	0.000372897	0.00183556	0.000547694	0.049729	0.00327494	0.0581057	0.00874154	0.0100576	2.57227e-05	0.000310701	0.00220345	0.0200112	0.00327227	0.0186246	0.000239523	0.00494489	0.00518877
1038, 10 (M), Black, <82457>	Tlcd1/2 DKO	3-month old chow diet	Male	0.000247226	0.000434079	0.000212796	0.00289509	0.000966347	0.00116839	0.00366293	0.000807419	0.000456464	0.000403858	0.000655054	0.000551566	0.000197348	0.00686835	0.00162726	4.5011e-05	0.00186132	0.00518768	0.00725873	0.00134392	0.000306185	0.000281646	0.00733702	0.0295819	0.000194357	0.000586883	0.00204514	0.000197019	0.0050084	0.000217866	0.00109602	0.000277256	0.0298035	0.0022794	0.0425425	0.00752493	0.0111771	4.22471e-05	0.000322851	0.0018219	0.0242676	0.00501421	0.028051	0.000176649	0.0103211	0.00698682
1030, 2 (M), Black, <82449>	Tlcd1/2 DKO	3-month old chow diet	Male	0.000270467	0.000248241	0.000114376	0.00203013	0.000831971	0.00105643	0.00333745	0.000713336	0.00047637	0.000400905	0.00103555	0.000573031	0.000177024	0.00617918	0.00120339	4.4905e-05	0.00137071	0.00492494	0.00509163	0.000875628	0.000313633	0.000338785	0.00743754	0.0312854	0.000295453	0.000539462	0.00243705	0.000236783	0.00892697	0.000455741	0.00123787	0.000533748	0.0426454	0.00342899	0.0571616	0.00963956	0.0139044	4.66216e-05	0.000401512	0.00218989	0.026047	0.0051229	0.0263608	0.00026544	0.00890505	0.00714238
1029, 1 (M), Black, <82448>	Tlcd1/2 DKO	3-month old chow diet	Male	9.63793e-05	0.000973685	0.000493209	0.00511792	0.00222059	0.00141805	0.00656519	0.000907988	0.000697497	0.000731675	0.00137145	0.000543659	0.000250952	0.00772974	0.00203787	4.77866e-05	0.00137181	0.00507912	0.00677831	0.00140186	0.000198229	0.000218835	0.00585317	0.022762	0.000405801	0.000643587	0.00309085	0.000246046	0.011966	0.00065147	0.00235834	0.000553432	0.0631624	0.00547656	0.0734647	0.013223	0.0159337	6.93421e-05	0.000444827	0.0027327	0.0304936	0.00643407	0.0241545	0.000439363	0.00824978	0.00602806
1011, 3 (F), Black, <82429>	Wild-Type	3-month old chow diet	Female	0.000191699	0.00034461	0.000131474	0.00173432	0.00079468	0.000909108	0.00344478	0.00079539	7.49382e-05	0.000100275	1.53735e-05	0.000635633	0.000157757	0.00233085	0.000190733	0.000142705	0.00224072	0.00434345	0.00777609	0.00123473	0.000388387	0.000382804	0.00680231	0.034765	0.000869614	0.000384294	0.00547496	4.67955e-05	0.0121987	0.000698826	0.000868029	0.00111582	0.0674983	0.00650906	0.0617585	0.0107892	0.00285013	0.00018566	0.000483431	0.00345024	0.0275268	0.00560823	0.0186486	0.000637594	0.00552095	0.00415001
1026, 1 (F), Black, <82444>	Wild-Type	3-month old chow diet	Female	0.000328528	0.000900473	0.000449022	0.00289705	0.00173638	0.00164819	0.00710809	0.000864859	0.000129971	0.000559681	3.82812e-05	0.00119577	0.000306503	0.00236034	0.000338544	0.000211418	0.00241968	0.00460894	0.00874262	0.00116364	0.000559503	0.000406344	0.00934692	0.038492	0.000418949	0.000802396	0.00416685	1.70827e-05	0.0121624	0.000502602	0.00243668	0.00103797	0.0872812	0.00592159	0.0752072	0.0104992	0.0099173	0.000254691	0.00143714	0.00731463	0.0706878	0.0123082	0.0368329	0.00126959	0.0107934	0.00578079
1027, 2 (F), Black, <82445>	Wild-Type	3-month old chow diet	Female	0.000456606	0.00148078	0.000925345	0.00463022	0.00330588	0.00257196	0.0089335	0.00147338	0.000229072	0.00117595	6.39187e-05	0.00154594	0.000215822	0.00255528	0.000320858	0.00015481	0.00256527	0.00456129	0.00959093	0.00145466	0.000459102	0.000363767	0.00843196	0.0347904	0.000341644	0.000781202	0.0029026	0.000151597	0.00656772	0.000391747	0.00195996	0.000493333	0.0521008	0.00423896	0.0587571	0.0114781	0.0115721	0.000130254	0.000643235	0.00465797	0.0428198	0.00917958	0.033202	0.00043446	0.0120913	0.00698205
1041, 2 (F), Black, <82460>	Wild-Type	3-month old chow diet	Female	0.000441078	0.000929809	0.000376837	0.00420264	0.00150116	0.00202952	0.00502623	0.00120565	0.000138341	0.000402654	2.69662e-05	0.00125304	0.000221872	0.00319288	0.000318058	0.000169129	0.00321463	0.00553528	0.0119954	0.00163916	0.000267809	0.000271671	0.00633552	0.0254746	0.000433726	0.000835725	0.00679552	0.000228823	0.0115839	0.000675547	0.000507735	0.00108109	0.0937637	0.00870868	0.14238	0.0280428	0.00694593	0.000180886	0.000681421	0.0074116	0.0431413	0.00872134	0.0645897	0.000639501	0.0218397	0.0162242
1044, 5 (F), Black, <82463>	Wild-Type	3-month old chow diet	Female	0.000397314	0.000639516	0.000281941	0.00417798	0.00131205	0.0010578	0.00434844	0.00104508	7.11615e-05	0.000188766	2.12895e-05	0.00175591	0.000253957	0.00316061	0.000401471	0.000210927	0.00350513	0.00561682	0.0116175	0.00181564	0.000483656	0.000333233	0.00771066	0.0331274	0.000366351	0.00114912	0.00370816	0.000345222	0.00911474	0.000389769	0.00219962	0.000688095	0.0598183	0.00451496	0.0944285	0.0164275	0.0202701	0.000103389	0.000702176	0.00440777	0.0398861	0.00750717	0.0523065	0.00038573	0.016455	0.0135677
1084, 3 (F), Black, <83710>	Wild-Type	3-month old chow diet	Female	0.000499067	0.000506823	0.00036379	0.00184452	0.000894936	0.000998137	0.00289026	0.000603308	4.61973e-05	0.000200592	0	0.00121922	0.000130758	0.00244215	0.000241049	8.51266e-05	0.00242125	0.0043597	0.00772335	0.00118049	0.000481024	0.000363147	0.00782591	0.0345576	0.000230367	0.000543569	0.00241012	3.65243e-05	0.00383468	0.000173808	0.000608725	0.000366824	0.0384648	0.003261	0.0521841	0.0104311	0.00745031	6.70999e-05	0.000414325	0.00356584	0.0241826	0.00670021	0.0301247	0.00025736	0.0116866	0.00628249
1085, 4 (F), Black, <83711>	Wild-Type	3-month old chow diet	Female	0.000839663	0.000536745	0.000317807	0.00230204	0.00103483	0.00117393	0.00435844	0.00108976	8.29559e-05	0.000216335	2.65566e-05	0.00120611	0.000150792	0.00215361	0.000246663	0.000105744	0.00238676	0.00422815	0.00747107	0.00120759	0.000638468	0.000531939	0.0100506	0.0509649	0.00026866	0.000565949	0.0024149	4.24746e-05	0.00484235	0.000226505	0.000773826	0.000481783	0.0417747	0.00341842	0.0508153	0.00894564	0.00636283	9.98358e-05	0.000406657	0.00386612	0.025413	0.00616223	0.0297906	0.000266665	0.0100924	0.00685446
1098, 2 (F), Black, <83724>	Wild-Type	3-month old chow diet	Female	0.000678017	0.00079266	0.000514703	0.00348977	0.00154393	0.00209014	0.00609058	0.00141096	0.000167927	0.00050295	4.31729e-05	0.00100856	0.000203734	0.00237788	0.000262593	0.000141403	0.00245943	0.00455321	0.00929432	0.00138519	0.000576132	0.000471472	0.00905378	0.0456693	0.00037511	0.00138155	0.00412282	0.000105367	0.00845278	0.00034257	0.00101199	0.000896727	0.0741113	0.00511701	0.0931263	0.0147427	0.0131987	0.000162501	0.000780489	0.00601318	0.0544231	0.00951653	0.0575588	0.000513152	0.0162611	0.0138607
1107, 4 (F), Black, <83957>	Wild-Type	3-month old chow diet	Female	0.000573263	0.000702149	0.00051279	0.00318889	0.00130357	0.00158866	0.00468038	0.000866629	0.000108275	0.000353299	2.2885e-05	0.000883788	0.000183588	0.00277661	0.000270834	0.000131951	0.00298117	0.0050948	0.00936064	0.00134124	0.000535028	0.00049426	0.0102549	0.0475082	0.000262641	0.00101841	0.00283007	5.00108e-05	0.00509701	0.00022312	0.00069216	0.000528771	0.0444161	0.00325858	0.0577323	0.00955895	0.00799874	8.07537e-05	0.000398799	0.00298502	0.0278343	0.00504446	0.0272254	0.000347528	0.0085195	0.00657672
1108, 5 (F), Black, <83958>	Wild-Type	3-month old chow diet	Female	0.000338512	0.000606765	0.000265508	0.00227036	0.00105107	0.00143758	0.00397322	0.000720601	0.000186803	0.000688473	7.20004e-05	0.00080989	0.000141354	0.00226529	0.000239854	0.000106345	0.00229403	0.00433107	0.00828997	0.00123919	0.000439735	0.000438423	0.00959493	0.0395324	0.000438258	0.00101884	0.0044666	4.25672e-05	0.0083667	0.000392554	0.000671497	0.000874391	0.0695694	0.00532738	0.0838404	0.0143957	0.0110243	7.88119e-05	0.00061992	0.00554498	0.0491726	0.00924457	0.0444575	0.000518836	0.0140716	0.0103026
1014, 6 (F), Black, <82432>	Tlcd1/2 DKO	3-month old chow diet	Female	0.000469978	0.000355405	0.000310986	0.00181959	0.00101655	0.00105573	0.00465978	0.000744016	9.33697e-05	0.000203643	3.08986e-05	0.000923161	0.000156982	0.00198832	0.000337212	0.000151846	0.00217678	0.00393424	0.00808242	0.00124655	0.000314916	0.000332917	0.00617974	0.0316228	0.000481419	0.000412188	0.00602377	0.000116775	0.0153227	0.000843833	0.000456895	0.00120961	0.114286	0.0112299	0.119457	0.0202536	0.00268412	0.000301213	0.0008219	0.00971496	0.101392	0.0226479	0.0659713	0.00154733	0.0229642	0.012166
1045, 6 (F), Black, <82464>	Tlcd1/2 DKO	3-month old chow diet	Female	0.000380025	0.000651789	0.000308435	0.00325856	0.00146174	0.00189654	0.00509217	0.00104015	0.000132512	0.000570903	5.36994e-05	0.00103044	0.000123107	0.00168765	0.000175882	0.000125486	0.00202707	0.00372255	0.00623146	0.00106451	0.000572539	0.000351752	0.00842798	0.0371937	0.000243128	0.000760886	0.00199953	6.89084e-05	0.00348424	0.000178337	0.00113635	0.000293327	0.0260199	0.00192761	0.0345727	0.00638267	0.00626473	3.7108e-05	0.000236281	0.00166294	0.0143363	0.00285489	0.016141	0.000285047	0.00543147	0.00395729
1046, 7 (F), Black, <82465>	Tlcd1/2 DKO	3-month old chow diet	Female	0.000707275	0.000675586	0.000360259	0.00333739	0.00182147	0.00142111	0.00518988	0.00120333	0.000108053	0.000243068	2.401e-05	0.00101941	0.000150104	0.00201969	0.00022883	0.000131542	0.00260605	0.00433806	0.00817185	0.00123251	0.000692844	0.000531924	0.0107563	0.0495956	0.000261573	0.000918945	0.0024125	3.13488e-05	0.00460377	0.000187278	0.00105157	0.000389408	0.0375383	0.00256486	0.046274	0.0072586	0.00759475	6.24465e-05	0.000397177	0.00297536	0.0243427	0.00433534	0.0240774	0.000259062	0.00757103	0.00552651
1060, 5 (F), Black, <82479>	Tlcd1/2 DKO	3-month old chow diet	Female	0.000457345	0.000291454	0.000139324	0.000982816	0.000492447	0.000576132	0.00152507	0.000286191	4.3555e-05	0.000174272	5.51344e-06	0.00102077	0.000141197	0.00196552	0.000217532	9.89892e-05	0.0023635	0.0041732	0.00793478	0.00127676	0.000389647	0.000305099	0.00646728	0.0296639	0.000436662	0.00155705	0.00421055	3.08215e-05	0.00737114	0.000291675	0.00135425	0.000622266	0.0601055	0.0040656	0.0660176	0.00968917	0.00865859	0.000104138	0.000503966	0.00599165	0.0434365	0.00740051	0.0322894	0.000519873	0.00929774	0.00594847
1074, 1 (F), Black, <82493>	Tlcd1/2 DKO	3-month old chow diet	Female	0.000423219	0.000428558	0.000230283	0.00222219	0.00107104	0.00116653	0.00419874	0.000833952	8.50807e-05	0.000171385	1.42711e-05	0.000998117	0.000158945	0.00221009	0.000214464	0.000122914	0.00228704	0.00422786	0.00769311	0.00118392	0.000671626	0.000579265	0.00987532	0.0551769	0.000432397	0.00107148	0.00342818	5.66864e-06	0.00670169	0.000301943	0.00105977	0.000590677	0.0501731	0.00384453	0.0527757	0.00843159	0.00742726	8.64683e-05	0.000332207	0.00354907	0.0299101	0.00566587	0.0250911	0.000510986	0.00718136	0.00592986
1104, 1 (F), Black, <83954>	Tlcd1/2 DKO	3-month old chow diet	Female	0.000505517	0.000636044	0.000412561	0.00361755	0.00179531	0.00106608	0.00540868	0.001717	6.97988e-05	0.000134454	0	0.000911307	9.54289e-05	0.00196402	0.000185447	7.90617e-05	0.00255257	0.00489189	0.00790426	0.00131033	0.000933046	0.000673486	0.0122646	0.0645132	0.000140727	0.000549	0.00153597	1.52813e-05	0.00218995	7.77756e-05	0.000359709	0.000227358	0.0182842	0.00108194	0.0209454	0.00311358	0.00308934	2.78497e-05	0.000265244	0.00136457	0.0131436	0.00226546	0.0127631	0.000229656	0.00370576	0.00311232
1105, 2 (F), Black, <83955>	Tlcd1/2 DKO	3-month old chow diet	Female	0.000442458	0.00222579	0.00160059	0.00761627	0.00462455	0.00222216	0.0123221	0.00296124	7.01258e-05	0.000558453	2.94107e-05	0.00108154	0.00011291	0.00179471	0.000212083	0.000107073	0.00248487	0.00417618	0.00778674	0.0012242	0.000649483	0.000483665	0.00845192	0.0470943	0.000184063	0.000623015	0.00196076	9.15361e-05	0.00413475	0.000177595	0.000427823	0.000348872	0.0281828	0.00205755	0.0387053	0.00653835	0.00654608	5.34643e-05	0.000295954	0.00146185	0.0174562	0.00317817	0.0188413	0.000261382	0.00599421	0.00425325
1111, 8 (F), Black, <83961>	Tlcd1/2 DKO	3-month old chow diet	Female	0.000424394	0.000569417	0.000272408	0.00244218	0.00094749	0.00116944	0.00369997	0.000694676	5.57426e-05	0.00018523	1.12538e-05	0.00110554	0.00010727	0.00213871	0.000275265	8.81146e-05	0.00245001	0.00441957	0.00950587	0.00155216	0.000648059	0.000505346	0.00894915	0.0473543	0.000287878	0.000425639	0.00177376	8.78912e-06	0.00456186	0.000274248	0.00044492	0.00033804	0.0312372	0.00281866	0.032543	0.00648253	0.00470792	5.23099e-05	0.000275959	0.00185744	0.0174216	0.00385198	0.0141396	0.000207151	0.00536405	0.00306834
1112, 9 (F), Black, <83962>	Tlcd1/2 DKO	3-month old chow diet	Female	0.00028345	0.000358666	0.000267846	0.00191776	0.000777397	0.000868799	0.00318377	0.000755031	6.70484e-05	0.000140859	6.40502e-06	0.0012509	0.000128375	0.00210798	0.000240172	0.000109673	0.00251887	0.00476601	0.00872993	0.0015465	0.000886875	0.000570813	0.0104491	0.0533355	0.000228086	0.000533589	0.00205814	5.8445e-05	0.00414893	0.000174481	0.000806042	0.000332015	0.0263676	0.00165172	0.0297045	0.00442557	0.00380085	2.7325e-05	0.000238869	0.00117506	0.0141177	0.00233654	0.012451	0.000353335	0.00337342	0.00296172
1117, 1 (F), Black, <83967>	Tlcd1/2 DKO	3-month old chow diet	Female	0.000496762	0.00090178	0.000503685	0.00398419	0.00224726	0.00236255	0.00902255	0.00200505	0.000127793	0.00044209	2.33047e-05	0.00114761	0.000144174	0.00191688	0.000264798	0.000121358	0.00215192	0.00363305	0.00861182	0.00126889	0.000428496	0.000354918	0.00776624	0.0330485	0.000413689	0.000485536	0.00363847	0.000246587	0.00969582	0.00054896	0.00135587	0.000771741	0.0774093	0.00747045	0.0870254	0.0178076	0.0175674	0.000159844	0.000971232	0.00755982	0.0715341	0.0175443	0.05965	0.000641632	0.0229762	0.013953
887, 6 (M), Black, <79661>	Wild-Type	10-month old chow diet	Male	0.000204791	0.000902461	0.00164287	0.00294565	0.00426837	0.000720837	0.010519	0.00146368	0.000144433	0.00104348	0.000176847	0.00112674	9.91418e-05	0.00328621	0.00195846	6.27902e-05	0.00213041	0.00356254	0.0097176	0.00162247	0.000233717	0.000192455	0.00648447	0.0208227	0.000445225	0.000697615	0.00529642	0.000349172	0.0157354	0.000800376	0.00629301	0.00147185	0.111567	0.0101926	0.112737	0.019702	0.0200307	0.000277539	0.0025201	0.00608403	0.0996832	0.0218046	0.0536904	0.00125569	0.0185433	0.00605747
893, 1 (M), Black, <79667>	Wild-Type	10-month old chow diet	Male	0.000253319	0.000431262	0.00022429	0.00160257	0.000982253	0.000485657	0.00287838	0.000574339	0.000196435	0.000380742	0.000174735	0.000430348	0.000120955	0.00438118	0.00152289	3.45889e-05	0.00139932	0.00411114	0.00684207	0.00107219	0.000308648	0.000302247	0.0077219	0.0294843	0.000303597	0.000519368	0.00300603	0.000160183	0.00756977	0.000438689	0.00223327	0.000648404	0.0489682	0.00439685	0.0527078	0.0100837	0.00932146	4.90903e-05	0.000662792	0.00142511	0.0161289	0.00341086	0.0139953	0.000270891	0.00493163	0.00311188
896, 4 (M), Black, <79670>	Wild-Type	10-month old chow diet	Male	0.000249013	0.000204492	0.000183372	0.000946987	0.000421836	0.000354287	0.00152329	0.000264689	0.000264909	0.000155326	0.00015752	0.000715358	0.000139333	0.00554281	0.00150853	5.26813e-05	0.00158436	0.00453712	0.00673971	0.00102175	0.000203065	0.000266152	0.00902911	0.0285166	0.000473102	0.000657035	0.00554594	7.96604e-05	0.0100067	0.000391973	0.00198746	0.000833699	0.0593215	0.0036615	0.0647324	0.00957277	0.00847839	7.54237e-05	0.000443826	0.00195912	0.0166809	0.00260271	0.0136975	0.000336653	0.0034911	0.00285327
913, 4 (M), Black, <79688>	Wild-Type	10-month old chow diet	Male	0.000201228	0.00055671	0.000561535	0.0021386	0.00201301	0.000690809	0.00504179	0.000835522	0.000203256	0.000484778	0.000290952	0.000640866	0.000163217	0.00506364	0.00176032	2.96206e-05	0.000864627	0.00435239	0.00734853	0.00104141	0.000179099	0.00020091	0.00769048	0.0219024	0.000401057	0.000656483	0.00497487	0.000168287	0.0123028	0.000556041	0.00268272	0.000645452	0.0714045	0.00491042	0.075472	0.0110506	0.0126155	4.35498e-05	0.000495461	0.00262263	0.0314736	0.00519716	0.0223516	0.000760162	0.0059444	0.00438228
919, 1 (M), Black, <79694>	Wild-Type	10-month old chow diet	Male	0.000281361	0.00144095	0.00203388	0.00804866	0.00980837	0.00227116	0.0305567	0.00476706	0.000911192	0.00240666	0.00103108	0.000540625	0.000202807	0.00490098	0.00184185	5.41835e-05	0.00144734	0.0033309	0.00667255	0.000997185	0.000126535	0.000173136	0.00635279	0.0196126	0.000623412	0.00120314	0.00860627	0.000695882	0.0247865	0.00105431	0.00747607	0.00172188	0.158602	0.0123356	0.176027	0.0270699	0.0357379	0.000280261	0.0022848	0.00783417	0.0965085	0.0173176	0.070513	0.00114854	0.0203405	0.012012
934, 1 (M), Black, <79710>	Wild-Type	10-month old chow diet	Male	6.59516e-05	0.000355525	0.000220543	0.00324637	0.00284345	0.000869908	0.00906144	0.00153437	0.000661612	0.000502045	0.0017117	0.000479423	0.000159705	0.00425391	0.00169918	6.42791e-05	0.00133898	0.00357242	0.00543892	0.000851332	0.000102285	0.000173462	0.00697464	0.0204161	0.000945688	0.000697992	0.00764146	0.000228913	0.0303178	0.00169687	0.00607422	0.00165906	0.143975	0.0130976	0.122565	0.0197433	0.01719	0.00022691	0.00147574	0.00533461	0.0482659	0.0089344	0.0283413	0.0016505	0.00800934	0.00625353
940, 1 (M), Black, <79716>	Wild-Type	10-month old chow diet	Male	0.00022913	0.000824243	0.000968272	0.00678026	0.00688546	0.00129293	0.0218577	0.00605485	0.000522978	0.000885414	0.000978863	0.000616091	0.000120588	0.00488641	0.00121566	5.43837e-05	0.00161367	0.00533833	0.00726911	0.00111287	0.000319914	0.000258673	0.0101972	0.029494	0.000138603	0.00051766	0.00195234	5.62411e-05	0.00257087	0.000113063	0.00096333	0.000245165	0.0211575	0.00160456	0.0285821	0.00502703	0.00652734	2.06737e-05	0.000500524	0.00100986	0.0152752	0.00317407	0.014876	0.000248165	0.00513695	0.00321084
942, 3 (M), Black, <79718>	Wild-Type	10-month old chow diet	Male	0.000277393	0.000648942	0.000429528	0.00373654	0.00345764	0.00111662	0.011754	0.00186253	0.000814514	0.000899148	0.00322311	0.000398095	0.000155861	0.00495835	0.0021029	6.95566e-05	0.00170544	0.00419634	0.00715912	0.0010823	0.000168417	0.00024211	0.00685162	0.02269	0.000914385	0.000766395	0.00829831	0.000390765	0.0268291	0.00135585	0.00483808	0.00204263	0.129921	0.0103028	0.131377	0.0197764	0.0212288	0.000343715	0.00140186	0.00532835	0.0598208	0.0109746	0.0430727	0.00136609	0.0118254	0.00812907
944, 5 (M), Black, <79720>	Wild-Type	10-month old chow diet	Male	6.1813e-05	0.000377359	0.000188105	0.00274805	0.0022487	0.000686449	0.00730304	0.00119969	0.000514181	0.000380644	0.000931618	0.00061471	0.00024353	0.00597359	0.00235066	7.88386e-05	0.00140969	0.00367535	0.00642962	0.000969435	7.43761e-05	0.000128492	0.00491247	0.0146202	0.00158202	0.00118066	0.0131051	0.000127413	0.0402256	0.00190591	0.00629734	0.00245897	0.20236	0.0183925	0.154665	0.0242853	0.016708	0.000329663	0.00187399	0.00654152	0.0516352	0.0090623	0.0276401	0.00161363	0.00718999	0.00538422
884, 3 (M), Black, <79658>	Tlcd1/2 DKO	10-month old chow diet	Male	0.000150562	0.000368984	0.000158504	0.00123547	0.000840884	0.000391395	0.00248817	0.000438641	0.000153365	0.000272289	0.000393782	0.000577632	0.000173428	0.00348824	0.00181351	8.96125e-05	0.00144577	0.00413618	0.00700515	0.00129294	0.000288144	0.000300722	0.00885519	0.0313399	0.000355216	0.000701052	0.00353358	8.78866e-05	0.00884295	0.000344504	0.00190409	0.000550363	0.0441014	0.00300087	0.0455341	0.00676601	0.00677211	4.89035e-05	0.000349137	0.00150814	0.0166865	0.0027795	0.0118765	0.000511308	0.0032635	0.00299665
895, 3 (M), Black, <79669>	Tlcd1/2 DKO	10-month old chow diet	Male	0.000121261	0.000981077	0.000571971	0.00249367	0.00217497	0.00093918	0.00581262	0.000632769	0.000551802	0.00113712	0.000517599	0.000564771	0.000229071	0.00545522	0.00221185	6.16846e-05	0.00136632	0.00388698	0.00690844	0.0010174	0.000152861	0.000161111	0.00575762	0.0188139	0.000610185	0.000528308	0.00705171	0.000173716	0.0190758	0.00101265	0.00320896	0.00119053	0.122095	0.00973916	0.112552	0.0179676	0.014161	9.21635e-05	0.00112627	0.00442658	0.0454837	0.00818018	0.026312	0.00101831	0.00710752	0.0040458
897, 5 (M), Black, <79671>	Tlcd1/2 DKO	10-month old chow diet	Male	0.00018107	0.00106795	0.000451482	0.00263263	0.00162022	0.00111292	0.00469573	0.000723475	0.000615987	0.00111597	0.000495663	0.000363082	0.000158438	0.00381401	0.00166342	5.22723e-05	0.00111544	0.00336492	0.00619554	0.00105692	0.000275547	0.000287194	0.00924329	0.0324774	0.000479898	0.000518419	0.00495456	7.58517e-05	0.0135673	0.000684728	0.00253388	0.000903304	0.0835396	0.00694463	0.0802495	0.0135942	0.0105267	6.99806e-05	0.000870174	0.0025622	0.0263076	0.00476638	0.0179593	0.00046274	0.00523612	0.00349502
902, 2 (M), Black, <79676>	Tlcd1/2 DKO	10-month old chow diet	Male	9.91167e-05	0.000298235	0.000321471	0.00134581	0.00103212	0.000424638	0.00304121	0.000454737	0.00029228	0.000287195	0.000353543	0.000764487	0.000103697	0.00246637	0.00152763	8.8073e-05	0.0014018	0.00255189	0.00689525	0.00109751	0.000380364	0.000275487	0.00713827	0.0259503	0.000625329	0.00108401	0.00688612	0.000160008	0.0174819	0.000746873	0.00374296	0.00141399	0.100209	0.00716544	0.0817535	0.011096	0.0099413	0.000152866	0.00148208	0.00483912	0.0470728	0.0078785	0.0241934	0.00107038	0.0061633	0.00447137
911, 2 (M), Black, <79686>	Tlcd1/2 DKO	10-month old chow diet	Male	0.00022999	0.000899197	0.000805117	0.00512073	0.00402584	0.00145247	0.0109906	0.00329282	0.00093076	0.00118904	0.00172364	0.000732226	0.00018976	0.00775804	0.00196743	4.75388e-05	0.00112394	0.00468822	0.00775051	0.00119933	0.000153667	0.000184215	0.0062603	0.0192638	0.000307512	0.000920564	0.00453721	0.000226966	0.0103603	0.000463387	0.00191434	0.000827861	0.0684692	0.00502167	0.0962486	0.0156669	0.0169947	0.000548686	0.000481336	0.00343237	0.0330891	0.00585932	0.0325293	0.000434566	0.00896608	0.00673208
912, 3 (M), Black, <79687>	Tlcd1/2 DKO	10-month old chow diet	Male	0.000135605	0.000805361	0.00062225	0.00486394	0.00475452	0.00146882	0.0146483	0.00261673	0.000895103	0.00143768	0.00185429	0.00047425	0.000175264	0.00481428	0.00218248	6.03469e-05	0.00153418	0.00348149	0.00761617	0.00132663	0.000138557	0.000175634	0.00486769	0.0173325	0.00079089	0.000940381	0.00742988	0.000476943	0.0253596	0.00124546	0.0058322	0.00179689	0.147621	0.012374	0.151197	0.024307	0.0251763	0.000190755	0.00173032	0.00530258	0.0536403	0.00961987	0.0372438	0.000806961	0.0103535	0.0070516
945, 6 (M), Black, <79721>	Tlcd1/2 DKO	10-month old chow diet	Male	0.000170575	0.000600942	0.000484073	0.00393602	0.00384826	0.000980961	0.013799	0.00247861	0.000403465	0.000704884	0.00112561	0.000536637	0.000121985	0.00336981	0.00199462	4.87849e-05	0.00126373	0.00275467	0.00634559	0.00105673	0.000176744	0.000234466	0.00606388	0.0231626	0.00042043	0.000620939	0.00363393	0.000259834	0.0116394	0.00069542	0.00321271	0.000834726	0.072118	0.00665927	0.0650225	0.0124388	0.0120464	0.000111942	0.000938878	0.00279946	0.034103	0.00729216	0.0223707	0.000431179	0.00779386	0.00381951
890, 3 (F), Black, <79664>	Wild-Type	10-month old chow diet	Female	0.000205574	0.000789966	0.000237627	0.00263561	0.00126546	0.00103801	0.00483333	0.00104155	5.62636e-05	0.00020755	1.5563e-05	0.000910469	0.000188908	0.00199004	0.000183308	0.000172725	0.00259529	0.00473928	0.00704469	0.000886219	0.00044523	0.000577272	0.0119412	0.051836	0.000698178	0.00076833	0.00662512	0	0.0130022	0.0006013	0.00149999	0.000979608	0.0756964	0.00551511	0.0517138	0.0076296	0.00382096	6.15772e-05	0.000479614	0.00328161	0.0265761	0.00462677	0.0156819	0.00125028	0.00418774	0.00244632
957, 4 (F), Black, <79733>	Wild-Type	10-month old chow diet	Female	0.000194252	0.0005345	0.000139647	0.0028861	0.00146382	0.00109171	0.0067566	0.00145993	9.99423e-05	0.000166635	1.53724e-05	0.00105245	0.000159628	0.00187142	0.000187277	0.000114125	0.00189224	0.00396374	0.00825261	0.00103406	0.000647961	0.000592003	0.0157693	0.0599756	0.000549989	0.000412003	0.0053835	1.57233e-05	0.0104009	0.000417602	0.0014875	0.000759077	0.0622444	0.00428437	0.0458233	0.00624774	0.00265952	3.13034e-05	0.000398664	0.00214206	0.0165488	0.00262843	0.00998084	0.000633533	0.00233923	0.00236546
958, 5 (F), Black, <79734>	Wild-Type	10-month old chow diet	Female	0.000145034	0.00037268	9.54044e-05	0.00179351	0.000874176	0.000874	0.00398439	0.000971483	9.00148e-05	0.000164138	3.17171e-05	0.00107638	0.000223382	0.00201443	0.000205927	0.000172242	0.00201275	0.00410644	0.00860834	0.000966766	0.000476479	0.000466717	0.0118798	0.0476497	0.000486339	0.000575626	0.00468945	3.31381e-05	0.00934546	0.000422096	0.00104042	0.00072533	0.0561494	0.00422708	0.0425455	0.00640549	0.0023	0.000433806	0.000356442	0.00185627	0.0157554	0.00258745	0.0100712	0.000940997	0.00256528	0.00246628
968, 1 (F), Black, <79744>	Wild-Type	10-month old chow diet	Female	0.000297081	0.000579	0.000403359	0.00218232	0.00162775	0.000966242	0.00718021	0.00107771	0.000113584	0.000563386	8.8417e-05	0.000752581	0.000164241	0.00188409	0.000299953	0.000144017	0.00248579	0.00449923	0.00842035	0.000986881	0.000499235	0.000630103	0.0163044	0.0585333	0.000468743	0.000630587	0.00570162	1.20326e-05	0.0115433	0.000467559	0.00181872	0.00085551	0.081864	0.00540553	0.0658472	0.00861528	0.00787634	0.000120245	0.0011411	0.00498138	0.0559292	0.00928947	0.0306497	0.00142815	0.00747195	0.00441006
969, 2 (F), Black, <79745>	Wild-Type	10-month old chow diet	Female	7.31275e-05	0.000473444	8.84082e-05	0.001165	0.000586793	0.000816559	0.00240459	0.000369581	7.82267e-05	0.000117421	5.73307e-06	0.000699025	0.000131345	0.00139982	0.000153092	0.000132954	0.00171004	0.00307939	0.00534273	0.00060538	0.000449799	0.000424808	0.0117125	0.0436344	0.000516529	0.000191558	0.0040447	0	0.00907885	0.000453052	0.00107234	0.00059189	0.0642663	0.00541352	0.03559	0.00531355	0.00274312	4.2347e-05	0.000583279	0.00303578	0.0236601	0.00457504	0.00961064	0.00136627	0.00268398	0.00145561
947, 3 (F), Black, <79723>	Wild-Type	10-month old chow diet	Female	0.000219465	0.000801345	0.000509894	0.00354709	0.00333889	0.00116332	0.0122627	0.00201181	6.14338e-05	0.000425025	3.34382e-05	0.000978234	0.000139056	0.00175331	0.000270213	0.000119673	0.00218176	0.00368867	0.00740173	0.000963687	0.000435177	0.000384098	0.0112591	0.0387677	0.00030447	0.000672482	0.00338311	8.6157e-05	0.00726066	0.000370187	0.00222077	0.00053367	0.0502124	0.00404405	0.0435196	0.00735175	0.00703311	0.000101781	0.000826905	0.00297744	0.0364216	0.00762157	0.0201786	0.000744059	0.00704835	0.00260823
926, 7(F), Black, <79701>	Wild-Type	10-month old chow diet	Female	0.000372697	0.000429397	0.000165015	0.00163096	0.000680254	0.000822205	0.00259245	0.000659363	9.19551e-05	0.000195913	2.61521e-05	0.00102166	0.000225301	0.00207458	0.00019095	0.000193752	0.00228091	0.00459702	0.00833964	0.0010228	0.00059791	0.000585705	0.0149363	0.0621557	0.00032978	0.000334418	0.00350698	2.04919e-05	0.00579055	0.000275498	0.000839853	0.000566097	0.0429791	0.00333601	0.0383734	0.00618643	0.0029664	2.53431e-05	0.000327717	0.00138114	0.01035	0.00235981	0.00985086	0.000457128	0.00278313	0.00211386
987, 3 (F), Black, <79763>	Wild-Type	10-month old chow diet	Female	0.00025234	0.00044783	9.15662e-05	0.00191921	0.00104158	0.00069978	0.00521118	0.00101358	7.96356e-05	0.000173383	2.25034e-05	0.000680263	0.000126198	0.00157642	0.000164249	0.000118123	0.00204163	0.00387735	0.0068351	0.000798733	0.000776914	0.000811241	0.0166137	0.0783228	0.000319991	0.000564952	0.0030509	7.89074e-06	0.00560895	0.000234441	0.00103596	0.000378613	0.0330992	0.00215658	0.0263189	0.00363709	0.00234302	4.10925e-05	0.000311875	0.0015797	0.0148479	0.00246368	0.00899497	0.000571668	0.00225448	0.00219494
905, 3 (F), Black, <79679>	Wild-Type	10-month old chow diet	Female	0.000153031	0.000530374	0.000148558	0.00189904	0.00161655	0.00122502	0.00847398	0.000976422	9.80639e-05	0.000393625	2.72581e-05	0.000747493	0.000127295	0.00136171	0.000210394	0.000107724	0.00173231	0.00309042	0.00560073	0.000671233	0.000335001	0.000373998	0.0120768	0.0357568	0.000932443	0.000428335	0.01451	2.51314e-05	0.0124634	0.000463105	0.00263058	0.000807045	0.0881335	0.00630856	0.0567361	0.00713598	0.00633784	0.000126208	0.00113225	0.00621071	0.0710302	0.0124556	0.0236566	0.00176329	0.00709679	0.00366073
906, 4 (F), Black, <79680>	Wild-Type	10-month old chow diet	Female	0.000315867	0.000846773	0.000425111	0.0027983	0.00188929	0.00198064	0.0082145	0.00156398	0.000220792	0.00059589	0.000108696	0.000523617	0.000168451	0.00152243	0.000179355	0.000149788	0.00200867	0.00360468	0.00644845	0.000664839	0.00034994	0.000413972	0.0102886	0.0397224	0.000747035	0.000498579	0.0112006	3.21706e-05	0.00894139	0.000361961	0.00128012	0.00103366	0.0722447	0.00519987	0.0580537	0.00826232	0.00644283	0.000198163	0.00100162	0.00795669	0.0637089	0.0116145	0.035315	0.00127587	0.00979298	0.00457687
892, 5 (F), Black, <79666>	Tlcd1/2 DKO	10-month old chow diet	Female	0.000393937	0.000395956	0.000136472	0.00161794	0.000760373	0.000742733	0.00325103	0.000924287	7.0928e-05	0.000162414	1.53577e-05	0.00078648	0.00014865	0.00155523	0.000150955	0.00016425	0.00227305	0.00391153	0.0062703	0.000842309	0.000666701	0.00069569	0.0120243	0.064234	0.000380077	0.000335758	0.00420592	6.17091e-06	0.00645747	0.000280642	0.000619026	0.000660394	0.0463762	0.00326565	0.0399906	0.00598834	0.00258403	4.29881e-05	0.000259371	0.00190939	0.0111054	0.00184151	0.0112802	0.000630921	0.00282023	0.00222064
956, 3 (F), Black, <79732>	Tlcd1/2 DKO	10-month old chow diet	Female	0.000315816	0.000256326	0.000118747	0.00129339	0.000586435	0.000587626	0.00244061	0.000582222	6.07203e-05	8.79149e-05	1.00241e-05	0.00122641	0.000343632	0.00217948	0.000246444	0.000260589	0.00246216	0.00477271	0.00862606	0.00120104	0.000713847	0.000685845	0.0174415	0.0701298	0.000555899	0.000832666	0.00517717	6.28013e-06	0.00918848	0.000371707	0.00122793	0.000684093	0.056987	0.00377601	0.045991	0.00620939	0.00301309	5.36648e-05	0.000372652	0.0020281	0.0114919	0.00172875	0.0106815	0.000716244	0.00254186	0.00218381
970, 3 (F), Black, <79746>	Tlcd1/2 DKO	10-month old chow diet	Female	0.000402677	0.000627668	0.000460405	0.00209026	0.0014281	0.00127656	0.00562945	0.00101756	8.89676e-05	0.000399242	2.86876e-05	0.00110675	0.000138698	0.0014208	0.000156516	0.000146404	0.00199619	0.00322669	0.00551434	0.000663415	0.000388663	0.00051208	0.0116595	0.0471323	0.000288216	0.000818441	0.00346353	3.07331e-05	0.00475374	0.00026033	0.000875525	0.000415257	0.0379775	0.00318827	0.0429617	0.00834031	0.00644334	8.92586e-05	0.000430205	0.00469433	0.0326038	0.00678925	0.024007	0.00051741	0.00902334	0.00363303
946, 2 (F), Black, <79722>	Tlcd1/2 DKO	10-month old chow diet	Female	0.000276192	0.000587147	0.000178478	0.00263894	0.0010916	0.0019042	0.00580383	0.00113458	0.000323059	0.000465679	0.000119258	0.000976294	0.000220178	0.0018232	0.000180388	0.000214414	0.00234524	0.00408438	0.00620217	0.000708645	0.000593528	0.000724459	0.0142026	0.0714896	0.000510537	0.000543916	0.00583625	1.67961e-05	0.00988147	0.000457407	0.00063759	0.0011222	0.0845158	0.00689568	0.0613896	0.00905342	0.00441339	0.000128065	0.000664286	0.00499617	0.0366239	0.00665669	0.022178	0.00111852	0.00591423	0.00425189
986, 2 (F), Black, <79762>	Tlcd1/2 DKO	10-month old chow diet	Female	0.000202296	0.000535908	0.000217861	0.0018961	0.000932234	0.000802617	0.00377909	0.000880194	6.53514e-05	0.000228388	2.0678e-05	0.00106481	0.000243748	0.0018676	0.000208943	0.000231743	0.00264842	0.00459457	0.00715189	0.00102826	0.000546038	0.000558327	0.0107836	0.0502599	0.000635426	0.000617869	0.00863699	1.28229e-05	0.00486981	0.000192266	0.000697473	0.000424719	0.0363449	0.00244635	0.0341883	0.00480399	0.002625	3.10098e-05	0.000287331	0.00204458	0.0114799	0.00197272	0.0112926	0.00058467	0.00288699	0.00271125
988, 4 (F), Black, <79764>	Tlcd1/2 DKO	10-month old chow diet	Female	0.000142308	0.00134163	0.000490813	0.0028118	0.00197593	0.00212173	0.00467362	0.000820254	0.000320141	0.000778231	9.80061e-05	0.00133694	0.000265927	0.0020543	0.00024903	0.000244733	0.00265411	0.00472188	0.00875039	0.0011977	0.00054854	0.00061703	0.0146747	0.058451	0.000707201	0.000520405	0.00818513	3.51306e-05	0.00757587	0.000370137	0.00111654	0.000523018	0.0492312	0.00400083	0.0403203	0.00669031	0.00345554	3.69825e-05	0.00051886	0.00219301	0.0173691	0.00330812	0.0094906	0.00082717	0.00298413	0.00189175
993, 9 (F), Black, <79769>	Tlcd1/2 DKO	10-month old chow diet	Female	0.000231794	0.000596301	0.000587961	0.00164321	0.00102697	0.000611906	0.00333629	0.000868511	4.51231e-05	0.000282998	8.97775e-06	0.00107451	0.000145187	0.00171207	0.00021757	0.000169088	0.00239862	0.00426899	0.00795945	0.00103609	0.000998359	0.000849448	0.0165484	0.079724	0.000594527	0.000519202	0.00803501	3.72479e-05	0.00554882	0.00023971	0.000925655	0.000547565	0.0368799	0.00241451	0.0351569	0.00513222	0.00273626	6.19477e-05	0.000335946	0.0014082	0.0157314	0.00257317	0.0119395	0.000750795	0.00298738	0.00238251
916, 2 (F), Black, <79691>	Tlcd1/2 DKO	10-month old chow diet	Female	0.000330655	0.000655752	0.000283132	0.00212465	0.00133226	0.0021553	0.0074877	0.000800959	0.000327124	0.0008473	0.000189545	0.00110759	0.00018037	0.00151	0.000283008	0.000214528	0.00218126	0.00358623	0.00700701	0.000789777	0.000580911	0.000593149	0.0155205	0.0627239	0.000863323	0.000756111	0.0105539	2.07109e-05	0.0098598	0.000453337	0.00176528	0.000811807	0.0715288	0.00553633	0.0491599	0.00671084	0.00579935	0.000158475	0.00111237	0.00594246	0.0590114	0.0110778	0.0250426	0.00127206	0.00783133	0.0031053
918, 6F), Black, <79693>	Tlcd1/2 DKO	10-month old chow diet	Female	0.000261676	0.000835932	0.000483544	0.00336009	0.00247212	0.00248475	0.0103287	0.0014669	0.000380006	0.00129608	0.000252019	0.000987901	0.000211751	0.00161882	0.000293848	0.000201926	0.00243927	0.00403221	0.00726647	0.000993312	0.000643947	0.000640856	0.0146408	0.0589302	0.000448499	0.000810639	0.00522319	3.79712e-05	0.0104232	0.000386421	0.00215543	0.000773236	0.0653764	0.0044268	0.0505587	0.00682497	0.00611688	0.000133945	0.00104736	0.00435836	0.0436565	0.00722279	0.0215632	0.00107176	0.00588096	0.00337677
493,3	Wild-Type	18-month old chow diet	Male	0.000191177	0.000713024	0.000874905	0.00570439	0.0034584	0.00217915	0.0143489	0.00261987	0.00185812	0.00188414	0.00422693	0.000974566	0.000190075	0.00500193	0.0016961	7.86742e-05	0.00208561	0.00414353	0.00849195	0.00125769	0.000284873	0.000201755	0.00580422	0.0216034	0.00082128	0.00159055	0.0118347	0.00103727	0.0264764	0.00120677	0.00772832	0.00230374	0.185726	0.0146702	0.225296	0.0363358	0.0494832	0.000271153	0.00321238	0.0102526	0.116212	0.0214051	0.102298	0.000936104	0.0316377	0.0173759
494,4	Wild-Type	18-month old chow diet	Male	0.000112966	0.000633468	0.000683001	0.00317214	0.00333504	0.00122737	0.012916	0.00152558	0.00106818	0.00134019	0.00248506	0.000551966	0.000193527	0.00363271	0.0015516	5.21437e-05	0.00125344	0.00271759	0.00566496	0.00077135	0.000165409	0.000176582	0.00706699	0.0202636	0.00134714	0.00190712	0.0140281	0.000730818	0.0419865	0.00182269	0.0111821	0.00282876	0.263656	0.0214105	0.224377	0.0311962	0.0347263	0.000369733	0.00318786	0.013466	0.145517	0.0259657	0.0709915	0.00228982	0.0178975	0.0105739
506,3	Wild-Type	18-month old chow diet	Male	0.000216357	0.000423185	0.000133714	0.00187413	0.00119185	0.0006734	0.00405427	0.00113779	7.1539e-05	0.000262447	3.68804e-05	0.00110318	0.000122055	0.00149058	0.000165724	9.23315e-05	0.00174268	0.00353366	0.00885055	0.00133425	0.000484043	0.00036944	0.00962878	0.0347475	0.000592877	0.000342589	0.00718969	5.98682e-05	0.00665865	0.000277831	0.00149173	0.000611223	0.036596	0.00256151	0.0330881	0.00480868	0.003905	8.56274e-05	0.000370503	0.00122734	0.0137767	0.00222042	0.0114725	0.000325299	0.00302003	0.00228224
522,1	Wild-Type	18-month old chow diet	Male	0.000156521	0.00119761	0.000596261	0.00844376	0.00954352	0.00209248	0.0330157	0.00642172	0.0025848	0.00144025	0.00433907	0.000569401	0.000188702	0.00540224	0.00194284	8.37021e-05	0.00166114	0.00396595	0.00813934	0.00130087	0.000194943	0.000262955	0.00688997	0.0250424	0.00062857	0.000548829	0.0070702	0.000518425	0.0222046	0.00106072	0.00572643	0.00170376	0.128926	0.0111331	0.132131	0.0211779	0.0230976	0.00024582	0.00199864	0.00670642	0.0666361	0.0125091	0.0515744	0.000747321	0.0140557	0.00805647
532,2	Wild-Type	18-month old chow diet	Male	0.000132923	0.00072407	0.000541275	0.00460543	0.00529615	0.00116896	0.0215022	0.00332899	0.000855636	0.0014032	0.00326078	0.00058834	0.000109807	0.00147188	0.00109516	4.9849e-05	0.000678992	0.00197451	0.00715045	0.00104714	0.000290445	0.000204815	0.00878153	0.0218734	0.0003081	0.000630752	0.00362206	0.000213411	0.0086937	0.00041026	0.00322339	0.000646541	0.0559056	0.00453718	0.0583251	0.00860555	0.0114068	0.000109046	0.00100319	0.00266641	0.0450731	0.0086465	0.0277828	0.000516817	0.00872988	0.00429483
536,1	Wild-Type	18-month old chow diet	Male	0.000358526	0.000721727	0.000597838	0.00406164	0.00342754	0.00147624	0.0123437	0.00357926	0.000969058	0.000981334	0.00219847	0.000566457	0.000199172	0.00362217	0.00101675	0.000106165	0.0014201	0.00363555	0.00670474	0.00107826	0.000286702	0.000311003	0.0114429	0.032862	0.000365911	0.000830779	0.003783	0.000172455	0.0053211	0.00022625	0.00202032	0.000462044	0.0393727	0.00273281	0.0545857	0.00879664	0.0121064	6.04993e-05	0.00077741	0.00191572	0.0269023	0.00508886	0.0315395	0.000253515	0.0103758	0.0078703
547,4	Wild-Type	18-month old chow diet	Male	0.00021617	0.000620075	0.000677346	0.00349544	0.00248249	0.00110855	0.00788678	0.00173217	0.000446476	0.00098017	0.00103726	0.000943132	0.000154633	0.00316164	0.00119716	6.78629e-05	0.00122348	0.00453801	0.0107041	0.00146456	0.000396586	0.000347856	0.0106787	0.0337149	0.000126421	0.000285636	0.00175358	3.93101e-05	0.00345383	0.000147976	0.000660935	0.000269774	0.0250282	0.00173134	0.0276198	0.00424111	0.0039472	0.000194415	0.000356527	0.00101299	0.0131753	0.00229861	0.0110709	0.000258849	0.00300311	0.00220156
556,2	Wild-Type	18-month old chow diet	Male	0.000395179	0.00087743	0.00103565	0.00538998	0.00469184	0.00119873	0.0139148	0.00258933	0.000314033	0.00125929	0.000592626	0.00084511	0.000103616	0.0029503	0.00131887	5.89189e-05	0.00189136	0.0040706	0.00855702	0.00118262	0.000486624	0.000315616	0.00966665	0.0314793	0.000235412	0.000492767	0.00278165	0.000212261	0.00724965	0.000316058	0.00239714	0.000687939	0.0494391	0.00353845	0.0595039	0.00943751	0.0111601	0.000105967	0.00106244	0.00266814	0.034356	0.00616887	0.0302103	0.000405451	0.00891578	0.00509892
498,3	Tlcd1/2 DKO	18-month old chow diet	Male	6.40983e-05	0.00105007	0.000926944	0.00379875	0.00428348	0.00139771	0.0132223	0.00170658	0.000930954	0.00118274	0.00188706	0.000795244	0.00018164	0.00381163	0.00217559	5.74196e-05	0.00137273	0.00256238	0.0065804	0.000883324	4.98285e-05	0.000107412	0.00351379	0.0121323	0.00433463	0.00153462	0.0520647	0.0017034	0.114835	0.0060347	0.0295474	0.00675462	0.668443	0.0761468	0.524087	0.0836532	0.0849377	0.000819248	0.00632081	0.0265259	0.285044	0.0608381	0.127814	0.00473663	0.0378566	0.0192221
499,4	Tlcd1/2 DKO	18-month old chow diet	Male	0.000292659	0.000693463	0.000393837	0.00329745	0.00244864	0.00138038	0.00760915	0.00215141	0.00078327	0.000785964	0.00253254	0.000585968	0.000146589	0.00300971	0.00116389	5.5599e-05	0.00169951	0.00348184	0.00677999	0.00109735	0.000510034	0.00034268	0.00893102	0.0339176	0.000500757	0.000526422	0.00639334	0.000106675	0.00521482	0.000239875	0.00139094	0.000478745	0.0339735	0.00243057	0.0413202	0.00640538	0.0077731	6.19993e-05	0.000397862	0.00142047	0.0166234	0.00293632	0.0170047	0.000251855	0.00469954	0.00415987
513,1	Tlcd1/2 DKO	18-month old chow diet	Male	0.00018375	0.000467151	0.000162768	0.00309003	0.0016707	0.00127906	0.00662624	0.00216991	0.000847438	0.000371665	0.00188095	0.000631028	0.000153889	0.00420944	0.00117052	0.00011131	0.0015884	0.0044384	0.00678976	0.00110963	0.000441322	0.000339097	0.0101134	0.0344399	0.000835909	0.000792163	0.0115333	2.04322e-05	0.00578615	0.000224425	0.0013847	0.000440836	0.0370029	0.00243779	0.0370031	0.00549003	0.00510103	1.49708e-05	0.000220034	0.00121214	0.0129173	0.00209172	0.012254	0.000231279	0.00322427	0.00379243
527,6	Tlcd1/2 DKO	18-month old chow diet	Male	0.000119261	0.00227034	0.00161206	0.00800552	0.0111746	0.00252983	0.0327826	0.00495303	0.00123966	0.00268982	0.00264953	0.000800633	0.000163603	0.00407598	0.00247756	5.95836e-05	0.00141039	0.0029785	0.00747032	0.00124337	7.09713e-05	8.658e-05	0.00419236	0.0128407	0.000954762	0.00124339	0.00977526	0.000976277	0.0372598	0.00205023	0.0118713	0.00279971	0.252915	0.0283057	0.242486	0.0451227	0.0511128	0.00034963	0.00365937	0.0125168	0.167663	0.0404389	0.095294	0.00140313	0.0340835	0.0156575
555,1	Tlcd1/2 DKO	18-month old chow diet	Male	0.000333062	0.000318652	0.000254745	0.00164922	0.00101337	0.000556117	0.00289818	0.000709643	0.000175494	0.000289639	0.000492603	0.000528476	0.000118916	0.00458978	0.00160696	5.87532e-05	0.00166455	0.0052204	0.00794999	0.00120002	0.000433887	0.000454497	0.0118061	0.044527	0.000225968	0.000493611	0.00238781	3.80362e-05	0.00562046	0.000194127	0.00130395	0.000445506	0.0325553	0.00203845	0.0398429	0.00561886	0.00653731	6.08485e-05	0.000328146	0.00142389	0.0162044	0.00255501	0.0137843	0.000393498	0.00354366	0.00260597
564,1	Tlcd1/2 DKO	18-month old chow diet	Male	0.00020085	0.000425454	0.000281452	0.00265176	0.00219208	0.000669622	0.00552935	0.00160573	0.000271352	0.00034637	0.000711422	0.000309719	0.000192646	0.00575745	0.00146514	7.60629e-05	0.00166257	0.00547802	0.00778401	0.00128926	0.000240028	0.000233249	0.00752208	0.0248397	0.000265257	0.000422756	0.00211294	5.78724e-05	0.00557372	0.000246963	0.00133365	0.000391183	0.032599	0.00213977	0.0375411	0.00575121	0.00620101	1.21615e-05	0.000271131	0.00115929	0.0112703	0.00187163	0.00993999	0.000302123	0.0026236	0.00269408
565,2	Tlcd1/2 DKO	18-month old chow diet	Male	0.000253916	0.000436382	0.000473251	0.00240011	0.00242368	0.00070194	0.00836793	0.00142004	0.000235541	0.000745648	0.00118601	0.000706062	8.65117e-05	0.00168082	0.00133731	3.96906e-05	0.000985623	0.0023713	0.00747892	0.00110238	0.000347524	0.000320424	0.00987203	0.0304163	0.00015843	0.000344396	0.00177762	0.000123604	0.00497598	0.000212011	0.00165438	0.000371093	0.0316069	0.00220732	0.037639	0.00550301	0.00725009	4.47221e-05	0.000499891	0.00127816	0.0218095	0.00380115	0.0173334	0.000309998	0.00478407	0.00270532
579,3	Tlcd1/2 DKO	18-month old chow diet	Male	0.000247688	0.000827121	0.000853	0.00253082	0.00331309	0.000876887	0.00916876	0.00136689	0.000344119	0.00105384	0.000373412	0.000557479	0.000136515	0.00366902	0.00179619	3.75371e-05	0.00137972	0.00301891	0.0073888	0.00116305	0.000213072	0.000251911	0.00700142	0.0251586	0.000498934	0.00105417	0.00631289	0.000556619	0.0183511	0.000731636	0.00591375	0.0015601	0.133972	0.00962861	0.151638	0.0217322	0.0340983	0.000187379	0.00226802	0.00731618	0.095299	0.0169813	0.0726691	0.000751409	0.0219798	0.0110483
491,1	Tlcd1/2 DKO	18-month old chow diet	Male	0.000189571	0.000945055	0.00132191	0.00258395	0.00289263	0.000791609	0.00645153	0.00142501	0.000312713	0.000662429	0.000507132	0.0004143	0.000122183	0.00388616	0.00121003	5.51758e-05	0.00149583	0.00414446	0.00683837	0.000997761	0.000369416	0.000315371	0.00826886	0.0322636	0.000140391	0.000108155	0.00203753	8.16235e-05	0.00249801	0.000125537	0.00159928	0.000307376	0.0256883	0.00175918	0.0326988	0.00551322	0.00675744	4.74813e-05	0.000318558	0.00128931	0.0153452	0.00284324	0.0170596	0.000219857	0.00477606	0.00389301
777, 3 (M), Black, <76544>	Wild-Type	Western diet	Male	0.000187827	0.00120968	0.000673846	0.00647493	0.00373972	0.00222918	0.0164624	0.000811176	0.00014013	0.00183382	4.74494e-05	0.00154627	0.000337251	0.00318955	0.00136842	0.000131032	0.00251579	0.00358703	0.00809501	0.00106425	0.000205362	0.000132621	0.00392373	0.0197723	0.0129276	0.00244668	0.119847	0.00201933	0.394261	0.0203915	0.100038	0.0532765	2.21688	0.436214	1.18653	0.18644	0.110548	0.0302052	0.0482914	0.108712	1.20518	0.396858	0.356526	0.0182848	0.104843	0.0225172
792, 5 (M), Black, <76559>	Wild-Type	Western diet	Male	6.24237e-05	0.00195057	0.000652188	0.00902115	0.00444026	0.00247942	0.0180054	0.001087	0.00017894	0.00154592	5.00446e-05	0.00107183	0.00022609	0.00232285	0.000714846	0.00013017	0.00191958	0.00301033	0.00603334	0.000739326	0.00041431	0.000243635	0.00473857	0.0308431	0.00921422	0.00232291	0.0768735	0.00140961	0.272973	0.0138413	0.0745056	0.0364845	1.26558	0.179183	0.730429	0.103122	0.0693814	0.0233343	0.033119	0.0732433	0.845989	0.2234	0.24565	0.012908	0.0675463	0.0180462
799, 2 (M), Black, <76566>	Wild-Type	Western diet	Male	0.000138716	0.00118006	0.000458711	0.00600403	0.00245752	0.0020671	0.0111884	0.000521437	0.000207247	0.00113449	4.38188e-05	0.00113079	0.000285863	0.00259297	0.000841537	0.000148838	0.00216639	0.00278942	0.00655822	0.000785545	0.000546088	0.000344882	0.0047464	0.0360516	0.00880025	0.0035446	0.0740747	0.000962719	0.27219	0.0142873	0.069606	0.0345126	1.3036	0.201044	0.727392	0.104276	0.0677221	0.0198108	0.0298631	0.0701873	0.770338	0.209647	0.240829	0.0139368	0.066065	0.0157447
808, 3 (M), Black, <76575>	Wild-Type	Western diet	Male	0.00017296	0.00164418	0.000689964	0.00864963	0.00450902	0.00189352	0.0179022	0.00109347	9.08941e-05	0.00124785	0	0.0014248	0.000264691	0.00231753	0.000853314	0.000117258	0.00223953	0.00300908	0.0066305	0.000904747	0.000455485	0.00025117	0.00377926	0.0283967	0.00870239	0.00507073	0.070455	0.0017266	0.286642	0.0127774	0.085181	0.040528	1.32232	0.159373	0.840437	0.111468	0.0920908	0.0200248	0.0371175	0.0680714	0.911254	0.216981	0.28992	0.0133905	0.076111	0.0222093
837, 2 (M), Black, <76616>	Wild-Type	Western diet	Male	0.00015837	0.00187306	0.000770251	0.00946989	0.00564203	0.00213492	0.0213583	0.00131125	0.000102859	0.00159043	2.51514e-05	0.00124485	0.000236087	0.00235159	0.000847298	0.000149172	0.00245288	0.00320508	0.00729724	0.000930043	0.000360377	0.000209904	0.00379866	0.0252054	0.011736	0.00498159	0.0992286	0.00200721	0.370421	0.0165257	0.109825	0.050337	1.80105	0.252115	1.11144	0.152318	0.111206	0.0296397	0.0497498	0.0996077	1.31481	0.349201	0.39278	0.0209313	0.10104	0.0255875
790, 3 (M), Black, <76557>	Wild-Type	Western diet	Male	0.000183581	0.0035877	0.00183018	0.0196559	0.00968903	0.00588419	0.0430016	0.00234765	0.00025678	0.00381749	6.09079e-05	0.00111938	0.000232547	0.00205664	0.000714469	0.000122901	0.00209205	0.00284405	0.00716706	0.000822671	0.000250295	0.000234357	0.00374789	0.0262816	0.0176247	0.00590436	0.162206	0.00306748	0.576192	0.0293865	0.164377	0.0786402	3.05991	0.572787	1.69959	0.249107	0.160301	0.0493991	0.0778646	0.174846	2.11787	0.701396	0.630839	0.0394925	0.175323	0.0383858
798, 1 (M), Black, <76565>	Wild-Type	Western diet	Male	7.88166e-05	0.00188705	0.000920338	0.0105472	0.00609595	0.00366974	0.0274678	0.00131174	0.000250561	0.00336353	6.17329e-05	0.00107659	0.000314087	0.00304793	0.00152541	0.000116052	0.00218621	0.00339269	0.00716567	0.001076	0.000182108	0.000116285	0.00293672	0.0171256	0.0189776	0.00661433	0.144338	0.00320158	0.550374	0.0255214	0.152744	0.0743589	2.543	0.3687	1.56101	0.217485	0.159157	0.0508622	0.0742537	0.146943	1.74921	0.471341	0.545566	0.0198849	0.143134	0.0400506
815, 1 (M), Black, <76582>	Wild-Type	Western diet	Male	0.000132433	0.00280467	0.00218877	0.0140788	0.0121309	0.00364831	0.0474581	0.00266756	0.000123959	0.00439228	4.57302e-05	0.00138052	0.000259772	0.00304687	0.00156424	9.60381e-05	0.00225647	0.00331825	0.00813995	0.00112762	0.000106438	8.57122e-05	0.00260097	0.0138875	0.0157205	0.00841918	0.13431	0.00299363	0.474234	0.0189671	0.133062	0.0693172	2.25479	0.257051	1.53704	0.204031	0.167636	0.044516	0.0751255	0.140563	1.89699	0.461822	0.601995	0.0237321	0.155568	0.0426194
845, 2 (M), Black, <76634>	Wild-Type	Western diet	Male	0.000105356	0.00343801	0.00141138	0.0119964	0.00642411	0.00311443	0.0236873	0.0017125	0.000154268	0.00176035	4.51911e-05	0.000975884	0.0002858	0.00276058	0.000682277	0.000154745	0.00265415	0.00358008	0.0071472	0.000944327	0.000538078	0.000315562	0.00359619	0.0332308	0.0118742	0.00590579	0.0868097	0.00243125	0.357582	0.0170188	0.108262	0.0683526	1.75858	0.235352	1.18056	0.165143	0.130782	0.0478234	0.0699371	0.122231	1.45421	0.395482	0.528974	0.0226029	0.14817	0.0433876
865, 5 (M), Black, <77300>	Wild-Type	Western diet	Male	0.000166209	0.0026987	0.00219655	0.0157433	0.0122331	0.00478235	0.0575326	0.002832	0.000240465	0.00604223	8.03417e-05	0.00138467	0.000311256	0.00236852	0.0010906	0.00014972	0.00229475	0.00320993	0.00716328	0.000902152	0.000337545	0.000184692	0.00270367	0.0226982	0.0149174	0.00785234	0.119935	0.00134956	0.393537	0.0143857	0.110712	0.053932	1.90777	0.188229	1.27893	0.161268	0.122229	0.0381781	0.0622729	0.133024	1.77315	0.408026	0.547996	0.0210453	0.140984	0.0379481
867, 7 (M), Black, <77302>	Wild-Type	Western diet	Male	6.64564e-05	0.00104319	0.000538008	0.00460737	0.00284709	0.00183725	0.0114399	0.00063786	0.000150753	0.0010661	5.44265e-05	0.000959249	0.0003335	0.00347867	0.00190975	0.00012483	0.00203081	0.00298451	0.00652972	0.00094373	4.73749e-05	3.03666e-05	0.00198932	0.0126263	0.0142223	0.00537899	0.0916077	0.00229061	0.393734	0.0199981	0.120141	0.0541034	1.97265	0.29084	1.18148	0.173782	0.123613	0.036774	0.0536846	0.0973948	1.16262	0.309137	0.360779	0.0158708	0.102564	0.0253914
874, 4 (M), Black, <77309>	Wild-Type	Western diet	Male	6.51609e-05	0.00164412	0.00108035	0.00722905	0.00413555	0.00229401	0.0179922	0.000834447	0.000237538	0.00173969	6.40625e-05	0.00125855	0.000321998	0.0032815	0.0016112	0.000130656	0.00256194	0.00351876	0.00818417	0.00101108	0.000278257	0.000174774	0.00299787	0.0228544	0.0200081	0.00440212	0.161489	0.00322126	0.602716	0.0263055	0.17319	0.0815334	2.79414	0.402079	1.69809	0.232459	0.165555	0.0512728	0.0794645	0.16348	1.99203	0.543027	0.578238	0.0253247	0.145566	0.0393356
752, 3 (M), Black, <76519>	Tlcd1/2 DKO	Western diet	Male	6.36054e-05	0.00580086	0.00278593	0.0206493	0.0144525	0.00627036	0.0521345	0.00353972	0.000167037	0.00435701	5.5844e-05	0.00107371	0.000179143	0.00171984	0.000705878	9.38667e-05	0.0019664	0.0028882	0.00882305	0.00125476	0.000399255	0.000195681	0.00370587	0.0248345	0.0106278	0.00341864	0.0786118	0.00281518	0.325837	0.0181352	0.116052	0.0492993	1.8122	0.334648	1.11343	0.196797	0.119464	0.0324678	0.0536437	0.0872169	1.45846	0.52761	0.442219	0.0229185	0.150319	0.0345303
758, 2 (M), Black, <76525>	Tlcd1/2 DKO	Western diet	Male	0.000109127	0.00221859	0.00124794	0.0110397	0.00666031	0.00420746	0.0297323	0.00146574	0.00021519	0.00338014	0.00010093	0.00122086	0.000257957	0.00256435	0.00107903	0.000126313	0.00244029	0.00325131	0.0064912	0.000890388	0.00035814	0.000203144	0.00356372	0.0258376	0.0101806	0.00333104	0.0773415	0.00171612	0.29796	0.0141522	0.0954794	0.0396251	1.31003	0.189616	0.834915	0.118963	0.0925598	0.0213207	0.0358194	0.0696977	0.891575	0.243412	0.292441	0.0120301	0.0814415	0.0220914
811, 6 (M), Black, <76578>	Tlcd1/2 DKO	Western diet	Male	0.000137252	0.00102972	0.000701452	0.00377489	0.0036511	0.00118037	0.0130937	0.000722904	9.09825e-05	0.0012446	3.74904e-05	0.000869787	0.000203962	0.00241681	0.00137052	8.93279e-05	0.00213317	0.00304846	0.00568416	0.000793599	0.000113798	0.00015329	0.00260169	0.0187482	0.00926812	0.00197481	0.0613266	0.00184418	0.288045	0.013347	0.0872474	0.0411631	1.31766	0.157451	0.902065	0.122355	0.0986201	0.030983	0.0449352	0.0807224	1.01973	0.258024	0.328986	0.0112024	0.0909572	0.0223193
764, 1 (M), Black, <76531>	Tlcd1/2 DKO	Western diet	Male	0.000196748	0.00263902	0.00122887	0.0155309	0.00895541	0.00477426	0.0419409	0.00196835	0.000191894	0.00357016	2.94484e-05	0.00122324	0.000354051	0.00275491	0.00108524	0.000169702	0.00213479	0.00334035	0.0079215	0.000907229	0.00035689	0.000182805	0.00388394	0.0236921	0.0151215	0.00465518	0.141737	0.00182618	0.531278	0.022704	0.156794	0.0661277	2.55638	0.374686	1.57193	0.215313	0.155117	0.0343782	0.0613858	0.135166	1.70627	0.451203	0.509971	0.0246069	0.132462	0.0340624
765, 2 (M), Black, <76532>	Tlcd1/2 DKO	Western diet	Male	0.000278296	0.0022188	0.00124186	0.0109466	0.00642006	0.00224246	0.0224669	0.00138078	0.000152512	0.00136074	1.54956e-05	0.000831661	0.000159501	0.00185273	0.000726373	7.69394e-05	0.00130662	0.0020229	0.00446379	0.000611646	0.00053382	0.000261831	0.00429003	0.0326554	0.008323	0.00509642	0.072432	0.00201282	0.263274	0.0122478	0.0815892	0.0393755	1.35755	0.160415	0.864283	0.120128	0.105029	0.0189394	0.0353374	0.0721487	1.01837	0.255195	0.319337	0.0119479	0.0872761	0.0286502
768, 2 (M), Black, <76535>	Tlcd1/2 DKO	Western diet	Male	6.23644e-05	0.00327674	0.00206708	0.0121042	0.00936325	0.00342187	0.0362471	0.00210776	0.000266545	0.00327615	9.29619e-05	0.00110011	0.00032502	0.00413784	0.00185811	0.00015817	0.00258429	0.0037706	0.00743954	0.00102853	0.00016193	0.000170584	0.00256184	0.0192573	0.0113477	0.00581863	0.083201	0.00196238	0.326098	0.0125232	0.0837324	0.0468393	1.41306	0.142152	0.901688	0.107496	0.0996751	0.0262363	0.0433219	0.080723	1.01497	0.207191	0.348965	0.0128673	0.0847214	0.0282491
775, 1 (M), Black, <76542>	Tlcd1/2 DKO	Western diet	Male	0.00024461	0.0036338	0.00212545	0.0175034	0.0114482	0.00520318	0.0483621	0.00256739	0.00022339	0.00336658	3.9642e-05	0.00113656	0.000205743	0.00197686	0.000684858	0.000114224	0.00182104	0.00243392	0.00578717	0.000770368	0.000282399	0.000117539	0.00258877	0.018635	0.0104703	0.00469351	0.0854912	0.00102343	0.318121	0.0151089	0.0907985	0.0417864	1.57592	0.205706	1.00841	0.146136	0.10015	0.0254301	0.0441349	0.0846031	1.23148	0.338965	0.388164	0.016172	0.116172	0.0266878
789, 2 (M), Black, <76556>	Tlcd1/2 DKO	Western diet	Male	3.62172e-05	0.00212246	0.00144097	0.00764169	0.0048626	0.00386183	0.0221499	0.00108885	0.000427525	0.00273436	9.91214e-05	0.0013518	0.000429775	0.00353428	0.00153203	0.000179777	0.00237549	0.00390817	0.00795017	0.00111389	0.000314315	0.0001847	0.00338436	0.0215335	0.0180433	0.0065132	0.141088	0.00229067	0.47998	0.0196223	0.11663	0.0604152	2.15232	0.261028	1.28155	0.164543	0.121681	0.037332	0.0521567	0.120207	1.31428	0.304876	0.391114	0.0181433	0.0960533	0.0272714
806, 1 (M), Black, <76573>	Tlcd1/2 DKO	Western diet	Male	0.000161701	0.00277186	0.00181335	0.0162193	0.0123748	0.00537511	0.0580305	0.00266426	0.000250665	0.00618061	0.00014384	0.00128956	0.000275823	0.00251411	0.00180022	0.000125015	0.0021104	0.00297963	0.00751935	0.00088182	0.00014985	0.00016477	0.00328351	0.0177094	0.0169422	0.00723632	0.158391	0.00317127	0.557052	0.0247673	0.168308	0.0698614	2.61664	0.371991	1.68718	0.2296	0.170209	0.0425048	0.075294	0.159459	2.1134	0.583359	0.600004	0.028279	0.158066	0.0385989
862, 2 (M), Black, <77297>	Tlcd1/2 DKO	Western diet	Male	9.02616e-05	0.00347093	0.00192018	0.0157603	0.0113083	0.00420274	0.0406868	0.00276167	0.000142192	0.00336469	2.96699e-05	0.00106273	0.000222014	0.00222333	0.000955227	0.000144144	0.00225007	0.00298708	0.00707739	0.000908229	0.000291865	0.000167541	0.00238534	0.0212798	0.0126955	0.00604419	0.101638	0.00329851	0.455171	0.0216997	0.152419	0.0628711	2.00174	0.265393	1.34814	0.187036	0.148197	0.0431569	0.0648519	0.106858	1.59485	0.412997	0.50998	0.0263664	0.136492	0.0413297
812, 7 (M), Black, <76579>	Tlcd1/2 DKO	Western diet	Male	0.000130958	0.00258387	0.00133224	0.0133431	0.0090691	0.00436311	0.0395504	0.00207961	0.000172985	0.00376365	5.32384e-05	0.0011269	0.000253094	0.00287054	0.00154261	0.000113469	0.00201846	0.00300903	0.00739392	0.00098458	0.000230858	0.00011267	0.00296234	0.0177684	0.0151516	0.00565501	0.134179	0.00252926	0.458092	0.0221466	0.12949	0.0620393	2.35297	0.400865	1.38136	0.201364	0.140831	0.0404248	0.0618448	0.135793	1.61755	0.504454	0.46351	0.0243932	0.130364	0.0294178
819, 5 (M), Black, <76586>	Tlcd1/2 DKO	Western diet	Male	0.000313359	0.00380081	0.00285773	0.0175614	0.0158977	0.00507591	0.0642488	0.00336637	0.000225612	0.00668168	0.000117562	0.00104735	0.000239639	0.00232177	0.00163083	0.000151617	0.0019762	0.00284871	0.00671401	0.000878597	0.000156178	0.00010606	0.00356433	0.0208832	0.0121421	0.00510541	0.0997258	0.00195413	0.331766	0.0143748	0.103633	0.0436906	1.66221	0.201453	1.10491	0.150469	0.111999	0.0289088	0.0511149	0.104973	1.3121	0.345184	0.395566	0.0142066	0.113876	0.0273074
825, 1 (M), Black, <76593>	Tlcd1/2 DKO	Western diet	Male	9.18154e-05	0.00165007	0.000822868	0.00629177	0.00454825	0.00190084	0.0164908	0.000943015	0.000127007	0.00135161	4.45775e-05	0.00119102	0.000266857	0.00256058	0.00149782	0.000123091	0.00187002	0.00281967	0.0063294	0.000862002	0.000461548	0.000201672	0.00379649	0.0286164	0.0172366	0.00628326	0.142771	0.00320828	0.528932	0.0268985	0.168839	0.070268	2.55117	0.41797	1.51768	0.223571	0.160957	0.0393604	0.0663413	0.135892	1.6055	0.458273	0.482714	0.0243403	0.133243	0.03364
756, 2 (F), Black, <76523>	Wild-Type	Western diet	Female	0.00020158	0.00348897	0.00214693	0.0153538	0.0103046	0.00578155	0.0507289	0.00219763	0.000239435	0.00503999	8.97547e-05	0.00135745	0.000262469	0.00154891	0.000573262	0.000186953	0.00207533	0.00280751	0.00702219	0.000729931	0.000328978	0.000321036	0.00495453	0.0351914	0.01282	0.00516563	0.118067	0.00224723	0.381453	0.0191436	0.100359	0.0565045	2.43858	0.452429	1.34632	0.212243	0.120635	0.0395096	0.0671675	0.167014	2.2194	0.819647	0.543059	0.0269783	0.173968	0.0326535
769, 8 (F), Black, <76536>	Wild-Type	Western diet	Female	0.000261314	0.00319163	0.00172778	0.0150797	0.00883512	0.00629157	0.0431369	0.00236932	0.000238324	0.00443143	5.79686e-05	0.00137967	0.000307691	0.00190154	0.000408546	0.00021469	0.00261633	0.00357307	0.00703972	0.000890912	0.000795202	0.000537561	0.00543656	0.0527553	0.0102763	0.00477178	0.0731153	0.00156113	0.27629	0.0120674	0.0777026	0.0426706	1.31468	0.146972	0.82277	0.104097	0.0828129	0.0258274	0.0442281	0.0855443	1.15422	0.281472	0.350903	0.0150043	0.0914981	0.0268901
771, 4 (F), Black, <76538>	Wild-Type	Western diet	Female	0.00018574	0.00132156	0.000743461	0.00779818	0.00278914	0.00345719	0.0165974	0.000844756	0.000204399	0.00244531	9.62548e-05	0.00117051	0.000291594	0.00179479	0.000411727	0.000173152	0.00234729	0.00335628	0.00538612	0.000676051	0.000410118	0.000320508	0.00469321	0.0391374	0.0108685	0.00517953	0.0836436	0.000760658	0.268828	0.0114615	0.0648105	0.0443473	1.52962	0.192388	0.811779	0.105533	0.0770828	0.0295406	0.0464961	0.105732	1.23838	0.326978	0.355082	0.0163751	0.0922927	0.0164352
774, 7 (F), Black, <76541>	Wild-Type	Western diet	Female	0.0005625	0.00278991	0.00086344	0.0191939	0.00643083	0.00655629	0.0465987	0.00205389	0.000179852	0.00506292	5.93952e-05	0.00155266	0.000308776	0.00182033	0.000386864	0.000207572	0.00241571	0.00363258	0.00708093	0.000774559	0.000464707	0.000517208	0.00743124	0.0519633	0.00931707	0.00345505	0.0789588	0.00105347	0.222489	0.0083565	0.0515059	0.0386044	1.41088	0.153097	0.740414	0.0952011	0.0679902	0.0251429	0.0439387	0.106973	1.28848	0.308685	0.355559	0.0159941	0.0943145	0.0183365
782, 4 (F), Black, <76549>	Wild-Type	Western diet	Female	0.00022461	0.00397315	0.0026737	0.0131396	0.0124908	0.00622468	0.0494891	0.00247491	0.000194992	0.00524303	6.91028e-05	0.00208104	0.000365744	0.00231042	0.000517957	0.000141812	0.00331025	0.00472892	0.00810032	0.00114934	3.97297e-05	3.01953e-05	0.00269464	0.0129119	0.0149803	0.00826303	0.0819417	0.00104023	0.282441	0.0133259	0.0764789	0.0435558	1.68703	0.166707	0.925457	0.136487	0.0879808	0.0302323	0.0523354	0.091757	1.49029	0.354031	0.383107	0.0154735	0.122692	0.0267531
785, 8 (F), Black, <76552>	Wild-Type	Western diet	Female	0.000173711	0.00569991	0.00183352	0.0206602	0.00965668	0.00765321	0.0448578	0.00276131	0.000248844	0.00423677	5.27492e-05	0.00258087	0.000504243	0.00227909	0.00050492	0.000303129	0.00285185	0.0047864	0.00997983	0.00117137	0.000826134	0.000419957	0.00912836	0.0552002	0.0075898	0.00559783	0.0505119	0.000587914	0.170552	0.00580397	0.0398633	0.0368876	1.03813	0.0917298	0.611582	0.0726375	0.0580661	0.0248518	0.0382778	0.0758209	0.937527	0.188749	0.26881	0.0121796	0.0672186	0.0155725
786, 4 (F), Black, <76553>	Wild-Type	Western diet	Female	0.000406045	0.00378247	0.00165163	0.0144656	0.00827153	0.0041857	0.0365542	0.00217448	9.69905e-05	0.00315629	3.54165e-05	0.00186525	0.000481764	0.00169948	0.000477727	0.000304179	0.00225922	0.00378154	0.0081534	0.00104636	0.000273888	0.000200067	0.00516401	0.0270549	0.00701971	0.00640016	0.0602266	0.000521689	0.165088	0.00532967	0.0381564	0.0314802	1.05395	0.0852507	0.59234	0.0680682	0.0557917	0.0186909	0.031614	0.0725041	0.93592	0.179616	0.276245	0.00940225	0.0676336	0.0188506
787, 5 (F), Black, <76554>	Wild-Type	Western diet	Female	0.00039973	0.00362894	0.00157725	0.0153462	0.00959948	0.00765332	0.050416	0.00251785	0.000205524	0.00585978	7.22697e-05	0.00192382	0.000337763	0.00187059	0.000520369	0.000249666	0.00240797	0.00344764	0.0077722	0.000980662	0.000382777	0.000240621	0.00598141	0.0375119	0.0116495	0.00746791	0.0940956	0.00159206	0.265173	0.0105837	0.0676128	0.0450573	1.79748	0.18875	0.954076	0.124351	0.0864301	0.0314114	0.0462947	0.111617	1.38546	0.314703	0.36562	0.0195865	0.09891	0.0180181
814, 3 (F), Black, <76581>	Wild-Type	Western diet	Female	0.000365481	0.00662299	0.00216826	0.0164705	0.0128321	0.00586507	0.0468009	0.00296305	0.000188623	0.00373475	0	0.00158609	0.000286324	0.00213268	0.000419594	0.000174222	0.00280774	0.00381383	0.00653194	0.000910038	0.000164402	0.0002179	0.00387585	0.0265446	0.0104901	0.00718034	0.0651502	0.000781823	0.219117	0.00801115	0.0579365	0.0379674	1.20273	0.103156	0.700189	0.0827745	0.0704201	0.0257225	0.0431846	0.0802457	1.14949	0.238461	0.319239	0.0102934	0.0827113	0.0227469
795, 3 (F), Black, <76562>	Wild-Type	Western diet	Female	0.000339423	0.00375232	0.00252389	0.0181726	0.0125151	0.00645503	0.0610941	0.00300402	0.000255375	0.00639659	0.000133982	0.00157008	0.000383155	0.00195401	0.000593276	0.000277443	0.00274514	0.00434612	0.00879073	0.00102957	0.000312427	0.000354807	0.00642247	0.0403649	0.0138354	0.00519889	0.119694	0.0018826	0.338782	0.0131381	0.0774578	0.0546622	1.855	0.229901	1.04644	0.129115	0.0941772	0.0366763	0.0611444	0.143452	1.65015	0.43236	0.486494	0.0239851	0.123448	0.0317068
821, 8 (F), Black, <76588>	Wild-Type	Western diet	Female	0.000212473	0.00446943	0.00288244	0.0232927	0.016285	0.00803458	0.0814575	0.00376463	0.000190504	0.00874873	8.85866e-05	0.00178278	0.000260639	0.00181144	0.000601493	0.000180675	0.00241866	0.00332159	0.00717518	0.00099137	0.000381339	0.000255063	0.00416014	0.0302377	0.00726523	0.00407059	0.0589836	0.000819771	0.186734	0.00877855	0.0488735	0.0278944	1.19629	0.146085	0.659878	0.0997798	0.0561669	0.020395	0.0370695	0.075012	1.12816	0.327623	0.273707	0.0111665	0.0883529	0.011807
822, 2 (F), Black, <76589>	Wild-Type	Western diet	Female	0.000260714	0.00311587	0.000909819	0.0083082	0.0049415	0.00219549	0.017052	0.00144552	0.00012378	0.0012201	4.71275e-05	0.00127239	0.00018663	0.00141792	0.000309807	0.000143708	0.00192216	0.00298929	0.00493509	0.000687787	0.000395789	0.000277573	0.00598387	0.0360471	0.00632459	0.0017907	0.0399992	0.000494177	0.133545	0.00565061	0.0342174	0.023746	0.745435	0.073013	0.44241	0.0567371	0.0457983	0.0153836	0.0259187	0.0486122	0.64966	0.147927	0.214344	0.0065749	0.0608908	0.0159306
823, 3 (F), Black, <76590>	Wild-Type	Western diet	Female	0.000198465	0.00148891	0.000597949	0.00521799	0.00190384	0.00209952	0.00872406	0.000498391	0.000170419	0.00089258	2.3954e-05	0.00156318	0.000387617	0.00210986	0.000374504	0.00027325	0.00249626	0.00385629	0.00645675	0.00085353	0.000397393	0.000344417	0.00613317	0.0395623	0.0127804	0.00450368	0.0912663	0.00058211	0.280239	0.0118504	0.0541114	0.048188	1.44697	0.173896	0.752801	0.0938196	0.0636753	0.0296029	0.0380619	0.0891736	0.860258	0.182986	0.266731	0.0148978	0.0658203	0.0183875
770, 3 (F), Black, <76537>	Tlcd1/2 DKO	Western diet	Female	0.00031061	0.00272652	0.00118813	0.0113402	0.00651279	0.00362604	0.0310154	0.00181925	0.000134342	0.00281561	6.11728e-05	0.00145477	0.000235315	0.00186933	0.000332049	0.000174165	0.00274021	0.00405226	0.00532127	0.00072816	0.000427523	0.000537849	0.00683576	0.0493602	0.00604439	0.00357071	0.042423	0.000569678	0.13892	0.00544898	0.0287796	0.0247919	0.785809	0.0756076	0.447021	0.0549709	0.0419397	0.0175258	0.0269423	0.0622494	0.728811	0.165567	0.211564	0.00900733	0.0557108	0.00947321
797, 5 (F), Black, <76564>	Tlcd1/2 DKO	Western diet	Female	0.000270463	0.00334975	0.00196243	0.0151875	0.00942498	0.00453509	0.0406352	0.00222496	0.00014986	0.00389456	4.74127e-05	0.00171264	0.000303469	0.00182022	0.000430397	0.000178859	0.00247208	0.00347545	0.00662166	0.000829707	0.000491501	0.000404611	0.00630349	0.0465838	0.00847484	0.00697808	0.061601	0.000412687	0.208155	0.00789315	0.051389	0.0318194	1.15478	0.0962766	0.644346	0.077097	0.0589181	0.0213049	0.0340004	0.0753968	0.990113	0.195932	0.258252	0.0117402	0.0656559	0.0193571
781, 7 (F), Black, <76548>	Tlcd1/2 DKO	Western diet	Female	0.000260076	0.00425242	0.00275419	0.0182005	0.0135942	0.00699155	0.0616105	0.00316563	0.000188379	0.0063632	9.80934e-05	0.00203112	0.000291915	0.0018559	0.000555339	0.00021001	0.00283981	0.00362229	0.00731729	0.00100007	0.000339957	0.000178255	0.00410926	0.0267329	0.0078818	0.00474578	0.0591554	0.000859867	0.174389	0.00805598	0.04672	0.0291858	1.2035	0.137066	0.631814	0.0969025	0.05533	0.0201582	0.0359642	0.0777303	1.14741	0.309398	0.284333	0.0143214	0.0916931	0.0138622
802, 1 (F), Black, <76569>	Tlcd1/2 DKO	Western diet	Female	0.000447356	0.0036216	0.00201353	0.013082	0.00991755	0.00505234	0.0456824	0.00220572	0.000196172	0.00416621	5.78402e-05	0.00150345	0.000215801	0.00154187	0.000402496	0.000160542	0.00220017	0.00304596	0.0055257	0.000721418	0.000138178	0.000174329	0.00368529	0.0233349	0.00692251	0.0050329	0.0507916	0.000264147	0.156199	0.00617511	0.0328859	0.0235767	0.952152	0.0887902	0.50962	0.0647322	0.0445947	0.018285	0.0287508	0.0713866	0.905039	0.200798	0.225981	0.0101225	0.0629253	0.0109185
804, 3 (F), Black, <76571>	Tlcd1/2 DKO	Western diet	Female	0.000364476	0.00360946	0.00164748	0.0222481	0.00995778	0.0079017	0.06283	0.00267581	0.000265631	0.0065272	0.000119531	0.00194545	0.000300457	0.00161345	0.000523988	0.00024562	0.00213935	0.00291184	0.00696562	0.000872553	0.000497881	0.000303056	0.00538544	0.0415043	0.0111253	0.00900357	0.0930553	0.00111205	0.252958	0.00845256	0.0586458	0.0389912	1.63501	0.140922	0.886495	0.104091	0.0728615	0.0257887	0.0485923	0.132286	1.63123	0.340072	0.404084	0.0184397	0.104566	0.0163529
834, 7 (F), Black, <76602>	Tlcd1/2 DKO	Western diet	Female	0.000181428	0.00472261	0.00252543	0.0189738	0.0140677	0.00602197	0.0614787	0.00302546	0.000108703	0.00533967	6.59538e-05	0.00182509	0.000231555	0.00175417	0.000542862	0.000212184	0.00247702	0.00343347	0.00638058	0.000925369	0.000336783	0.000170403	0.00339442	0.0253673	0.00688448	0.00366272	0.0508301	0.000748343	0.175285	0.00833314	0.0508401	0.0262196	1.02999	0.115817	0.570848	0.085381	0.0533207	0.0196185	0.0328935	0.0627789	0.943901	0.248182	0.248157	0.0110714	0.0781861	0.0169423
794, 8 (F), Black, <76561>	Tlcd1/2 DKO	Western diet	Female	0.000396042	0.00433706	0.00247111	0.0119121	0.00988329	0.0036119	0.0363848	0.00226918	6.18607e-05	0.00302343	0	0.00260742	0.000707427	0.00371302	0.000601026	0.000433398	0.00509866	0.00797208	0.0121034	0.0015123	0.000474886	0.000270757	0.0062743	0.0517668	0.00457464	0.00756475	0.033655	0.000154831	0.104854	0.00288384	0.0214075	0.0177872	0.620348	0.0388924	0.334865	0.0360994	0.028673	0.0113894	0.019569	0.038246	0.54207	0.089432	0.151819	0.00573642	0.0375506	0.0122008
849, 2 (F), Black, <76638>	Tlcd1/2 DKO	Western diet	Female	0.000354048	0.00756973	0.00394978	0.0174507	0.0123381	0.00707082	0.0598421	0.00292724	0.000225085	0.00524472	8.37878e-05	0.00146185	0.000297269	0.00169104	0.000463136	0.000187095	0.00233608	0.00348663	0.00629555	0.000752702	0.000614041	0.00039008	0.00642838	0.0488271	0.0127716	0.00566322	0.08928	0.00139521	0.247096	0.00907862	0.053454	0.0383573	1.3689	0.139497	0.782714	0.0921669	0.0648729	0.0269775	0.0413095	0.106819	1.28319	0.294881	0.356073	0.0165106	0.0870489	0.0162305
840, 7 (F), Black, <76619>	Tlcd1/2 DKO	Western diet	Female	0.000240226	0.00445001	0.00244151	0.020192	0.01454	0.00752883	0.0664993	0.00332965	0.000201855	0.00729142	0.000105697	0.0015556	0.000300081	0.00171576	0.000652414	0.00024113	0.00225692	0.00336266	0.0065576	0.000853783	0.000442984	0.00033574	0.00482641	0.0375801	0.0128925	0.00426531	0.10683	0.00133407	0.334516	0.0129882	0.0774749	0.0551211	1.89501	0.236235	1.10559	0.139479	0.104874	0.0348475	0.0600232	0.137549	1.68906	0.452428	0.473572	0.0250468	0.12119	0.0240385
[truncated: 446 more columns]

## Sheet: Supplementary data 1B
Mouse ID	Genotype	Sex	BMP 44:12|BMP 22:6_22:6	CAR 14:0	CAR 14:1	CAR 16:0	CAR 16:1	CAR 18:0	CAR 18:1	CAR 18:2	CAR 18:3	CAR 20:1	CAR 20:2	CAR 22:1	CAR 4:0	CAR 5:0	Cer 34:1;2O|Cer 18:1;2O/16:0	Cer 34:1;2O|Cer 18:1;2O/16:0	Cer 36:1;2O|Cer 18:1;2O/18:0	Cer 36:1;2O|Cer 18:1;2O/18:0	Cer 38:1;2O|Cer 18:1;2O/20:0	Cer 38:1;2O|Cer 18:1;2O/20:0	Cer 39:1;2O|Cer 17:1;2O/22:0	Cer 40:0;2O|Cer 18:0;2O/22:0	Cer 40:1;2O|Cer 18:1;2O/22:0	Cer 40:1;2O|Cer 18:1;2O/22:0	Cer 40:2;2O|Cer 18:1;2O/22:1	Cer 40:2;2O|Cer 18:2;2O/22:0	Cer 41:1;2O|Cer 18:1;2O/23:0	Cer 41:1;2O|Cer 18:1;2O/23:0	Cer 41:2;2O|Cer 17:1;2O/24:1	Cer 42:0;2O|Cer 18:0;2O/24:0	Cer 42:0;3O|Cer 18:0;2O/24:0;O	Cer 42:1;2O|Cer 18:1;2O/24:0	Cer 42:1;2O|Cer 18:1;2O/24:0	Cer 42:2;2O|Cer 18:1;2O/24:1	Cer 42:2;2O|Cer 18:1;2O/24:1	Cer 42:3;2O|Cer 18:2;2O/24:1	Cer 42:3;2O|Cer 18:2;2O/24:1	Cer 43:1;2O|Cer 18:1;2O/25:0	CoQ10	CoQ7	CoQ8	CoQ9	DG 32:0	DG 32:1	DG 32:1|DG 16:0_16:1	DG 32:2	DG 32:2|DG 14:0_18:2
120, 5 (M), Black, <86417>	Tlcd1 Wild-type	Male	0.000254673	0.00298847	0.00186849	0.00922537	0.00696616	0.00339156	0.0117367	0.00246599	0.000278375	0.00191266	0.000547245	0.000619072	0.00235953	0.000318346	0.00635627	0.00302585	0.000465797	0.000313548	0.00215399	0.00193303	0.00200092	0.00267727	0.0375441	0.0438483	0.00404458	0.00511098	0.00684952	0.0087904	0.000552295	0.00176752	0.00221334	0.0284616	0.0419227	0.00290338	0.0360991	0.00362159	0.00531008	0.000462071	0.000781327	0.00089824	0.0158902	0.0635923	0.0527917	0.203746	0.0180362	0.04232	0.0343941
123, 8 (M), Black, <86420>	Tlcd1 Wild-type	Male	0.000421949	0.00229029	0.00150639	0.00650486	0.00489792	0.00263066	0.00915371	0.0024514	0.000281198	0.00152715	0.000509321	0.000583673	0.00231528	0.000412776	0.00831966	0.00335906	0.000588845	0.000405088	0.00277615	0.00245269	0.00232695	0.00281824	0.0421596	0.049668	0.00508427	0.00616398	0.00872593	0.0110989	0.000665505	0.001522	0.0016269	0.0326063	0.0445408	0.00324755	0.0447522	0.00508326	0.00725791	0.000587445	0.00155613	0.00231551	0.0255653	0.104015	0.0552984	0.160185	0.0145944	0.067413	0.0353832
143, 3 (M), Black, <87190>	Tlcd1 Wild-type	Male	0.000152059	0.00152822	0.000753847	0.00434139	0.00468664	0.00164847	0.0126469	0.00124041	0.000127334	0.00131881	0.00022031	0.000928382	0.0054449	0.000492902	0.00762558	0.00391778	0.000611341	0.000445629	0.00275202	0.00256782	0.00132083	0.000897021	0.0226026	0.0269579	0.00369998	0.00459826	0.00568925	0.00759691	0.000696351	0.000707837	0.000948248	0.0149421	0.0210892	0.00205569	0.0388235	0.00480408	0.00734973	0.000420506	0.000378562	0.000948988	0.0138808	0.0411195	0.0904949	0.494523	0.0679476	0.204764	0.093419
153, 3 (M), Black, <87235>	Tlcd1 Wild-type	Male	0.000175967	0.00155582	0.000727028	0.00417068	0.00270147	0.00116653	0.00422978	0.000749129	9.14396e-05	0.000524807	0.000116089	0.000407831	0.00242755	0.000201674	0.00558435	0.00318488	0.000371773	0.000263123	0.00194793	0.0018448	0.0021964	0.00146478	0.0380269	0.045299	0.00574149	0.00727667	0.0058737	0.00800359	0.000678738	0.00106011	0.000976826	0.0241408	0.0342878	0.00364477	0.0301112	0.00368349	0.00556445	0.000322238	0.00102266	0.00181205	0.0199057	0.0846836	0.077821	0.358169	0.044565	0.0992786	0.0535686
158, 8 (M), Black, <87240>	Tlcd1 Wild-type	Male	0.000312836	0.00162091	0.000607786	0.00411209	0.00216141	0.00159355	0.00418923	0.000870604	0.000112975	0.000621416	0.000151971	0.000500369	0.00383404	0.000378947	0.00719959	0.00280834	0.000493415	0.000307296	0.00206616	0.0019633	0.00222718	0.00243503	0.0410717	0.0475326	0.00557268	0.00696466	0.00620143	0.00817996	0.000543897	0.00168341	0.00137939	0.0296026	0.0417535	0.00374047	0.0371415	0.00406662	0.0061283	0.000421803	0.00140076	0.00132678	0.0202966	0.0899646	0.0969025	0.307091	0.0406305	0.087357	0.0393805
110, 1 (M), Black, <86407>	Tlcd1 KO	Male	5.09406e-05	0.00106909	0.000385619	0.00309112	0.00259422	0.00151351	0.0069488	0.000665698	5.76359e-05	0.000968519	0.000129923	0.000699061	0.00531766	0.000614473	0.00868949	0.00434172	0.00070679	0.000499938	0.00289895	0.00279383	0.00160819	0.00133686	0.0256828	0.0304969	0.00480494	0.00607794	0.00591435	0.00776769	0.000785308	0.000862546	0.00122806	0.0164006	0.0236923	0.00263781	0.0412997	0.00534472	0.00798051	0.000438651	0.00031851	0.000998459	0.0156885	0.040813	0.0847812	0.47313	0.0703076	0.139436	0.0835161
116, 1 (M), Black, <86413>	Tlcd1 KO	Male	0.00030848	0.00152402	0.000704408	0.00453123	0.00271079	0.00147737	0.00481099	0.00130733	0.00017955	0.000639378	0.000172852	0.000618695	0.00261029	0.000316907	0.00781356	0.00303908	0.00046071	0.000344115	0.00239648	0.002174	0.00268412	0.00300701	0.0502633	0.0590953	0.00593951	0.007394	0.00920187	0.0119496	0.000753611	0.00176268	0.00133129	0.0411138	0.0529819	0.0041119	0.0444196	0.00464109	0.00678106	0.000555219	0.00120744	0.00162184	0.0211384	0.0881886	0.0750223	0.216448	0.018128	0.0650002	0.0393916
117, 2 (M), Black, <86414>	Tlcd1 KO	Male	0.000200106	0.00150453	0.000915664	0.00591949	0.00434698	0.00219084	0.00881406	0.00229378	0.000241374	0.00136765	0.000349089	0.00181801	0.0017034	0.000311452	0.00747804	0.00454925	0.000499371	0.000384386	0.00240777	0.00234659	0.00280352	0.00259584	0.0402139	0.0487497	0.00544174	0.00685788	0.00767469	0.0104687	0.000700475	0.00154061	0.00186381	0.0268631	0.0388226	0.00328818	0.0425972	0.00488685	0.00746823	0.000554587	0.00124986	0.00158533	0.0195099	0.0788612	0.0412986	0.173378	0.0238367	0.0904561	0.0558088
119, 4 (M), Black, <86416>	Tlcd1 KO	Male	0.000180562	0.000992731	0.000438163	0.00424606	0.0029505	0.00154949	0.00710508	0.00154732	0.00016477	0.000684307	0.00012912	0.00149204	0.0036106	0.000424392	0.00899298	0.00386871	0.000632659	0.00046984	0.00268583	0.00262022	0.0029319	0.00342722	0.0473262	0.0560986	0.00729324	0.00967309	0.00782365	0.0104142	0.000842221	0.00172235	0.00157118	0.0284636	0.0407661	0.00412689	0.0475931	0.00582239	0.00870542	0.000462603	0.00157018	0.00197426	0.0267415	0.107014	0.129332	0.464088	0.0638438	0.125241	0.0620082
134, 1 (M), Black, <86730>	Tlcd1 KO	Male	0.000106616	0.000804369	0.0002672	0.00241107	0.00123432	0.000905049	0.00334057	0.000422816	2.56139e-05	0.000375221	4.41669e-05	0.000361182	0.00341912	0.000420696	0.00742527	0.00379567	0.000439207	0.000317409	0.00219078	0.00212258	0.00183926	0.00178816	0.0318799	0.03908	0.00548388	0.00715911	0.00535079	0.00745754	0.000652538	0.00103224	0.000950297	0.0219307	0.0316138	0.00341993	0.0413043	0.00537282	0.00827829	0.000355303	0.00117869	0.00190366	0.0227143	0.0919049	0.0898521	0.367316	0.0486191	0.114539	0.0517919
135, 2 (M), Black, <86731>	Tlcd1 KO	Male	0.000783254	0.00142803	0.000773101	0.00489996	0.00340428	0.0014875	0.00663853	0.00207726	0.000240051	0.000863382	0.000342489	0.000296622	0.00242735	0.000357548	0.00753126	0.0025799	0.000489554	0.000353509	0.00199862	0.0019767	0.00206131	0.0023837	0.0395291	0.0479546	0.00412408	0.00520545	0.00966443	0.0131583	0.000739296	0.00165536	0.00183511	0.038001	0.0532852	0.00375361	0.0464982	0.00468863	0.00702331	0.000730819	0.00202019	0.0017507	0.0233452	0.120374	0.0336531	0.0751849	0.00991093	0.0288955	0.0265457
136, 3 (M), Black, <86732>	Tlcd1 KO	Male	0.000772396	0.00143667	0.000601974	0.00453925	0.002595	0.00151726	0.00525928	0.0015962	0.000170464	0.000571388	0.00021145	0.000295005	0.00275732	0.000312022	0.00696047	0.00256609	0.00050171	0.000316379	0.00222319	0.00201283	0.00224364	0.00232206	0.0439428	0.0523529	0.00483158	0.00609515	0.00960948	0.012526	0.000731339	0.00174229	0.00161013	0.0372628	0.052193	0.00348936	0.0451514	0.00451557	0.00673379	0.000613049	0.00133072	0.0016661	0.0194614	0.0899957	0.0429761	0.131933	0.0186442	0.0358859	0.0338816
154, 4 (M), Black, <87236>	Tlcd1 KO	Male	0.000226735	0.00103705	0.000333788	0.0033502	0.00140268	0.00115569	0.00293151	0.000776978	0.000121909	0.000342769	8.81977e-05	0.000354855	0.00387448	0.000451707	0.00652779	0.00300575	0.000449724	0.000324085	0.00213088	0.00196575	0.00262016	0.00264733	0.0445958	0.0547511	0.00631865	0.00829027	0.006202	0.00847981	0.00058886	0.00144829	0.00116277	0.0288008	0.041136	0.00367479	0.0314109	0.0034194	0.00520669	0.000409838	0.00151574	0.0014266	0.0205817	0.102983	0.0818676	0.255861	0.0335148	0.0538557	0.0395372
156, 6 (M), Black, <87238>	Tlcd1 KO	Male	0.000129858	0.00162364	0.000665295	0.00425061	0.00278132	0.00129637	0.00476053	0.000718882	9.44057e-05	0.000613057	0.000126608	0.000491409	0.00527954	0.000439204	0.00621471	0.00266118	0.00051386	0.000360557	0.00251199	0.00241192	0.00243045	0.00303367	0.0427073	0.0507363	0.00632602	0.0081581	0.0061798	0.00816423	0.00061526	0.00187112	0.00198908	0.0292647	0.041032	0.00362574	0.0390354	0.00445205	0.00657631	0.000361129	0.00147338	0.0018193	0.0243796	0.1032	0.101981	0.408793	0.0514914	0.110424	0.0609401
157, 7 (M), Black, <87239>	Tlcd1 KO	Male	0.00036513	0.00123476	0.000374698	0.0036998	0.00168257	0.00141258	0.00329751	0.000867671	0.000109753	0.000432535	0.000129454	0.000324251	0.00304128	0.000364734	0.00570775	0.00205635	0.000524228	0.000328965	0.00261659	0.0023225	0.00279894	0.00284571	0.0539248	0.0633376	0.0075893	0.00937906	0.00705988	0.00917534	0.000639136	0.0014769	0.00135425	0.0315439	0.0436456	0.00366664	0.0375356	0.00431397	0.00632866	0.000395506	0.00160895	0.00181349	0.020885	0.110581	0.0820069	0.252856	0.021543	0.0468829	0.0402698
105, 2 (M), Black, <92407>	Tlcd2 Wild-Type	Male	0.000228764	0.000278042	0.000194907	0.00195561	0.000726567	0.00167892	0.00227699	0.000811972	5.15161e-05	0.000536527	9.69406e-05	0.00144721	0.0011122	0.000263942	0.0106017	0.00524717	0.000789739	0.00051965	0.00375802	0.00358994	0.00340742	0.00467329	0.0633963	0.0761209	0.00860968	0.011014	0.0110224	0.0145549	0.00101179	0.00290831	0.00235484	0.042916	0.0608001	0.0047806	0.0485234	0.00520817	0.00754872	0.000637938	0.00225793	0.00219459	0.0319374	0.134679	0.0617923	0.159923	0.0230379	0.0720087	0.0232815
108, 5 (M), Black, <92410>	Tlcd2 Wild-Type	Male	0.000315394	0.000361231	0.000212026	0.0027637	0.000718304	0.00195802	0.00248932	0.000854533	7.18809e-05	0.000476611	9.91944e-05	0.000434495	0.00068309	0.000153385	0.00991016	0.00562498	0.000770745	0.000563478	0.00430236	0.0038816	0.00356704	0.00585334	0.0668864	0.0778117	0.00804356	0.0100745	0.0122469	0.0155025	0.00104008	0.00326719	0.00236817	0.0457441	0.062973	0.00470014	0.0447187	0.00449062	0.00664689	0.000515776	0.00134421	0.00192571	0.0278248	0.101	0.106179	0.265544	0.0275932	0.107286	0.0321418
110, 7 (M), Black, <92412>	Tlcd2 Wild-Type	Male	0.000127834	0.000219052	0.000142386	0.00175188	0.000653675	0.00117654	0.00173157	0.000532723	3.0244e-05	0.00031355	7.18082e-05	0.000305031	0.000842443	0.000161075	0.0101034	0.00549677	0.000822201	0.000492197	0.00454518	0.00425245	0.00376051	0.00674322	0.070134	0.0844106	0.00845442	0.0109797	0.011452	0.0154292	0.000880925	0.00331111	0.00258546	0.0483264	0.0678528	0.00557735	0.0491624	0.00471245	0.00736655	0.000555677	0.000423164	0.00236789	0.0190885	0.0578953	0.0950085	0.290652	0.0436683	0.138338	0.0273081
106, 3 (M), Black, <92408>	Tlcd2 Wild-Type	Male	0.000198769	9.8443e-05	2.9171e-05	0.000934969	0.000228494	0.000861238	0.000892043	0.000449954	1.26654e-05	0.000121494	3.97686e-05	0.000287279	0.000558976	9.96616e-05	0.00849382	0.00362453	0.00059158	0.000391901	0.00287734	0.00261447	0.00315093	0.00350984	0.0572901	0.0670824	0.00743728	0.00938166	0.0109518	0.0144152	0.00103642	0.00221871	0.00118612	0.0390755	0.0541805	0.00471	0.0497412	0.00519603	0.00772	0.000419548	0.000483644	0.00333976	0.0249741	0.0702261	0.129529	0.312579	0.0268631	0.195537	0.0266242
127, 2 (M), Black, <92860>	Tlcd2 Wild-Type	Male	0.000612946	7.79621e-05	2.3401e-05	0.000811464	0.000162529	0.000653826	0.000745519	0.000329986	0	0.000107905	1.0937e-05	9.70305e-05	0.000163658	3.73548e-05	0.00868194	0.00427672	0.000739755	0.000405938	0.00380726	0.00367572	0.00318776	0.00597332	0.0585732	0.0699943	0.00727859	0.00952826	0.0113925	0.0160807	0.000733589	0.00214372	0.00148785	0.039332	0.0585114	0.00431278	0.0554456	0.00636024	0.00946402	0.000472774	0.0012562	0.00400026	0.0301474	0.105194	0.049433	0.0634441	0.00859444	0.0693584	0.0106445
109, 6 (M), Black, <92411>	Tlcd2 Wild-Type	Male	0.000265926	0.000194473	0.000118587	0.00141984	0.000505232	0.000917245	0.0016355	0.000496819	1.32265e-05	0.000309745	5.76876e-05	0.000680896	0.000826665	0.000132202	0.0102132	0.0044831	0.000580917	0.000393073	0.00300676	0.00281627	0.00305667	0.00409347	0.0538942	0.0642961	0.00698753	0.00831117	0.0109286	0.0146058	0.000809219	0.00246619	0.00146213	0.037669	0.0521393	0.00402599	0.0526401	0.00529395	0.00770686	0.000482615	0.001415	0.00233814	0.0266613	0.0935261	0.0737161	0.192111	0.0275868	0.103951	0.0270137
112, 1 (M), Black, <92536>	Tlcd2 Wild-Type	Male	0.000390353	9.27408e-05	8.35174e-05	0.000685997	0.000439544	0.000501199	0.00158106	0.000338994	0	0.000147351	0	0.000138269	0.000704197	0.000116041	0.00866169	0.00418853	0.000493145	0.000192324	0.00271449	0.00224546	0.00196649	0.00265671	0.0367715	0.0424575	0.0044455	0.00622561	0.0106891	0.0141406	0.000934416	0.00207135	0.00122219	0.0371709	0.0511249	0.00447953	0.0661614	0.0077667	0.0113433	0.000615059	0.000596293	0.00379336	0.0219743	0.075068	0.129763	0.437168	0.0424484	0.313845	0.0405284
121, 1 (M), Black, <92854>	Tlcd2 KO	Male	0.000314574	0.000128926	9.62586e-05	0.00104212	0.000292688	0.00106614	0.00108716	0.000495621	1.55059e-05	0.000247293	3.13118e-05	0.000814474	0.000323789	6.93707e-05	0.0120359	0.00554452	0.000642717	0.000432342	0.00367803	0.00354002	0.00328645	0.00482639	0.059807	0.0709499	0.00741742	0.00949374	0.0120764	0.0162385	0.000983993	0.00333599	0.00195875	0.0434591	0.0611773	0.00490057	0.0585693	0.00581652	0.0088989	0.000636883	0.000465801	0.00174297	0.0165211	0.0453185	0.070931	0.211054	0.0290698	0.152029	0.0275795
123, 3 (M), Black, <92856>	Tlcd2 KO	Male	0.000128678	0.000162062	0.000105925	0.00121251	0.000402811	0.000889159	0.0011862	0.000408757	0	0.000205295	2.46394e-05	0.000587154	0.000771474	0.000144713	0.0119204	0.00656559	0.000742358	0.000442728	0.00324076	0.0028414	0.00259374	0.00357754	0.0512073	0.0604547	0.00722788	0.00876477	0.0110824	0.0145362	0.00123438	0.00258757	0.00218136	0.0415886	0.0572976	0.00558883	0.0573232	0.00682092	0.00976353	0.000693818	0.000549006	0.00160536	0.0182036	0.0623224	0.120521	0.473875	0.0428847	0.322844	0.0496274
77, 5 (M), Black, <92174>	Tlcd2 KO	Male	0.00028731	9.54442e-05	2.48627e-05	0.00100698	0.000220032	0.00100695	0.000954572	0.000381074	1.37722e-05	0.000132876	2.73425e-05	0.000215048	0.000793352	0.000218312	0.00899888	0.0047032	0.000724143	0.000460969	0.00346063	0.00327642	0.00312788	0.00331766	0.0731554	0.0875736	0.00968794	0.0121261	0.0103522	0.0137447	0.000806047	0.00259588	0.000938036	0.0504008	0.0716356	0.00588017	0.0421962	0.0044498	0.00652883	0.000579995	0.00142097	0.00220979	0.0239371	0.0982106	0.0649664	0.160744	0.024823	0.0822838	0.0235326
89, 2 (M), Black, <92186>	Tlcd2 KO	Male	0.000361298	0.000108093	4.09593e-05	0.00100981	0.000231124	0.000889867	0.000948853	0.00045566	1.99407e-05	0.000102937	2.56036e-05	0.000235645	0.000567365	0.000115638	0.00866221	0.00401551	0.000506355	0.000285558	0.00259698	0.00232691	0.00279143	0.00357973	0.0582734	0.0682167	0.00701809	0.00899594	0.00954652	0.0123771	0.000742005	0.00252979	0.00101538	0.047923	0.0654098	0.00520318	0.0462091	0.0050113	0.00704454	0.000481139	0.00127801	0.00239486	0.031864	0.108017	0.100016	0.225045	0.0198714	0.123967	0.0213391
92, 5 (M), Black, <92189>	Tlcd2 KO	Male	0.000478525	0.000182747	0.000124658	0.00124561	0.00038613	0.00112102	0.001376	0.000619231	1.2247e-05	0.000330491	4.17918e-05	0.00104856	0.000569519	0.000114584	0.0117553	0.00383424	0.000620164	0.000388402	0.00264338	0.00254724	0.00246979	0.00280129	0.0498037	0.059578	0.00594878	0.0074985	0.0100994	0.0135141	0.000693097	0.00145488	0.00136136	0.0405246	0.0572886	0.00388994	0.0574203	0.00583678	0.00857322	0.00059332	0.00115716	0.00205359	0.0253201	0.0901047	0.0584195	0.14013	0.0182734	0.0835814	0.020242
93, 6 (M), Black, <92190>	Tlcd2 KO	Male	0.000372212	0.000296619	0.000147964	0.00189324	0.000514123	0.00108306	0.00141559	0.000625524	3.17863e-05	0.000222908	4.88177e-05	0.000408318	0.000594961	8.71464e-05	0.00978865	0.00542336	0.0004451	0.00038228	0.00278022	0.002471	0.0022604	0.00483221	0.058078	0.0692408	0.0061688	0.00810791	0.0112071	0.0150464	0.000674533	0.00290593	0.00145972	0.0555022	0.0778379	0.0052248	0.0524101	0.00500399	0.00746831	0.000539332	0.00335592	0.00388641	0.0527649	0.231995	0.0540934	0.108249	0.0171667	0.0657378	0.0127263
94, 7 (M), Black, <92191>	Tlcd2 KO	Male	0.000619544	0.000341274	0.000191948	0.00270383	0.000636382	0.00177311	0.00185273	0.000845954	3.84188e-05	0.000446082	9.80033e-05	0.000582022	0.000655911	0.00012131	0.00989898	0.00477411	0.000532367	0.000242117	0.00343636	0.00308109	0.00367282	0.00388831	0.0795388	0.0958356	0.0096982	0.012311	0.0112051	0.0154574	0.000897529	0.00273056	0.000741402	0.0552518	0.0783239	0.00642382	0.0448521	0.00480926	0.00707319	0.000268819	0.000872507	0.00291132	0.024176	0.088025	0.0588118	0.0799541	0.0110775	0.0513988	0.00923785
98, 1 (M), Black, <92391>	Tlcd2 KO	Male	0.000641698	0.000237915	0.00019023	0.00155873	0.000634584	0.000950171	0.00275054	0.000590724	2.36274e-05	0.000614232	0.000109301	0.00111125	0.000932077	0.000114728	0.0100631	0.00531554	0.000476521	0.000304613	0.00172785	0.00148378	0.00173695	0.0017466	0.0267731	0.0309007	0.00302078	0.00388952	0.010748	0.0142099	0.00116957	0.00103825	0.00132617	0.0277788	0.0375337	0.00332445	0.0581047	0.00667268	0.00947943	0.000952921	0.00138962	0.00177712	0.0236715	0.0891721	0.059743	0.135288	0.0127963	0.114034	0.0212638
[truncated: 454 more columns]

## Sheet: Supplementary data 1C
feature	class	structuralcategory	functionalcategory	totallength	totaldb	totaloh	fullname	Total-liver-homogenate-from-Wild-type-mouse-1031	Total-liver-homogenate-from-Wild-type-mouse-1034	Total-liver-homogenate-from-Wild-type-mouse-1036	Total-liver-homogenate-from-Wild-type-mouse-1050	Total-liver-homogenate-from-Wild-type-mouse-1051	Total-liver-homogenate-from-Wild-type-mouse-1078	Total-liver-homogenate-from-Wild-type-mouse-1080	Total-liver-homogenate-from-Wild-type-mouse-1081	Total-liver-homogenate-from-Tlcd1/2 DKO-mouse-1029	Total-liver-homogenate-from-Tlcd1/2 DKO-mouse-1030	Total-liver-homogenate-from-Tlcd1/2 DKO-mouse-1038	Total-liver-homogenate-from-Tlcd1/2 DKO-mouse-1039	Total-liver-homogenate-from-Tlcd1/2 DKO-mouse-1072	Total-liver-homogenate-from-Tlcd1/2 DKO-mouse-1073	Total-liver-homogenate-from-Tlcd1/2 DKO-mouse-1102	Total-liver-homogenate-from-Tlcd1/2 DKO-mouse-1103
							shortname	m1031	m1034	m1036	m1050	m1051	m1078	m1080	m1081	m1029	m1030	m1038	m1039	m1072	m1073	m1102	m1103
							cohort	Wild-Type	Wild-Type	Wild-Type	Wild-Type	Wild-Type	Wild-Type	Wild-Type	Wild-Type	Tlcd1/2 DKO	Tlcd1/2 DKO	Tlcd1/2 DKO	Tlcd1/2 DKO	Tlcd1/2 DKO	Tlcd1/2 DKO	Tlcd1/2 DKO	Tlcd1/2 DKO
CE 15:0;0	CE	STE	STO	15	0	0		NA	NA	NA	NA	NA	NA	NA	NA	NA	0.0448911	NA	NA	NA	NA	NA	NA
CE 16:0;0	CE	STE	STO	16	0	0		0.147393	0.13753	0.105155	0.130161	0.139207	0.115149	0.167746	0.161059	0.112329	0.158432	0.138759	0.0957806	0.162538	0.165044	0.135551	0.148263
CE 16:1;0	CE	STE	STO	16	1	0		0.387672	0.258911	0.263087	0.309429	0.303027	0.357669	0.380449	0.325763	0.267578	0.284065	0.306049	0.205371	0.428826	0.325446	0.304159	0.30439
CE 18:1;0	CE	STE	STO	18	1	0		0.692781	0.562315	0.510755	0.578468	0.454578	0.609064	0.764448	0.555226	0.397656	0.502156	0.645728	0.362136	0.758981	0.567825	0.457765	0.56526
CE 18:2;0	CE	STE	STO	18	2	0		0.356718	0.300468	0.278207	0.299947	0.249097	0.309047	0.378778	0.344996	0.281402	0.321061	0.369821	0.291176	0.374438	0.256617	0.33312	0.413928
CE 20:4;0	CE	STE	STO	20	4	0		0.146616	0.134998	0.121438	0.127418	0.110447	0.110138	0.17725	0.121616	0.134787	0.1613	0.167981	0.194936	0.153691	0.143906	0.155157	0.181092
CE 22:6;0	CE	STE	STO	22	6	0		0.0585434	0.0594447	NA	0.0636789	0.0479585	0.0580934	0.0666898	0.0672218	NA	0.0611173	0.0656127	0.0731734	0.0777453	0.0850788	0.068279	NA
Cer 32:1;2	Cer	SL	MEM	32	1	2		NA	NA	NA	NA	NA	0.000682154	0.000790227	0.000959285	0.000930725	0.000895641	0.000933045	NA	NA	NA	NA	NA
Cer 32:1;3	Cer	SL	MEM	32	1	3		NA	NA	NA	NA	NA	NA	NA	NA	NA	NA	0.0011371	NA	NA	NA	NA	NA
Cer 34:0;2	Cer	SL	MEM	34	0	2		NA	0.000659488	NA	NA	0.00068121	NA	0.00113663	0.00104193	0.00101872	0.00110941	0.00119787	NA	0.000957226	NA	0.000755387	0.00109571
Cer 34:1;3	Cer	SL	MEM	34	1	3		NA	NA	NA	NA	NA	NA	NA	NA	0.00120469	NA	NA	NA	NA	NA	NA	NA
Cer 34:1;4	Cer	SL	MEM	34	1	4		NA	NA	NA	NA	0.000927582	0.000819812	0.00106573	NA	NA	NA	NA	NA	NA	0.000955549	NA	NA
Cer 34:2;2	Cer	SL	MEM	34	2	2		0.000997156	0.0010047	0.00124371	0.000836267	0.000788183	0.00121709	0.001355	0.00115602	0.000958682	0.00108916	0.000988777	0.00144836	0.00113879	NA	0.000969033	0.00142908
Cer 36:0;2	Cer	SL	MEM	36	0	2		NA	NA	NA	NA	NA	NA	0.00108834	NA	NA	NA	NA	NA	NA	NA	NA	NA
Cer 38:0;2	Cer	SL	MEM	38	0	2		NA	NA	NA	NA	NA	NA	0.00163768	NA	NA	NA	NA	NA	NA	NA	NA	NA
Cer 38:0;4	Cer	SL	MEM	38	0	4		NA	NA	NA	NA	NA	0.00106874	NA	NA	NA	NA	NA	NA	NA	NA	NA	NA
Cer 38:1;2	Cer	SL	MEM	38	1	2		0.00489106	0.00504119	0.00477794	0.00453713	0.00368818	0.00368902	0.00470529	0.00483607	0.00472955	0.00412477	0.0047915	0.00539687	0.00509529	0.00336799	0.00338128	0.00502146
Cer 38:2;2	Cer	SL	MEM	38	2	2		0.000918019	0.00101566	0.00133302	0.00109435	0.000783041	0.00105231	0.00131824	0.00135445	NA	NA	0.00116628	0.00110826	0.00109711	0.000889851	NA	0.00110864
Cer 38:2;3	Cer	SL	MEM	38	2	3		NA	NA	NA	NA	NA	NA	NA	NA	NA	NA	NA	NA	0.000969426	NA	NA	0.000992933
Cer 40:0;2	Cer	SL	MEM	40	0	2		NA	0.000671878	0.00102983	0.00102178	0.000840637	NA	0.00138299	0.00169321	0.0027641	0.000910968	0.00146779	0.0012906	0.00141784	0.000924429	0.00148186	0.00160142
Cer 40:0;3	Cer	SL	MEM	40	0	3		NA	NA	NA	NA	NA	NA	0.000967388	NA	0.00172721	NA	NA	NA	NA	NA	NA	NA
Cer 40:1;2	Cer	SL	MEM	40	1	2		0.0569899	0.0517668	0.0602736	0.054612	0.0435771	0.050758	0.0564062	0.0597026	0.0625845	0.053156	0.0550652	0.0788889	0.0593048	0.0379149	0.0639134	0.0720045
Cer 40:2;2	Cer	SL	MEM	40	2	2		0.0193487	0.0185509	0.0238369	0.0206287	0.0178363	0.022221	0.0218941	0.0209356	0.0262469	0.0219286	0.0190623	0.0270671	0.0216282	0.0177233	0.0238295	0.027856
Cer 42:0;2	Cer	SL	MEM	42	0	2		NA	NA	NA	NA	NA	NA	0.00119476	NA	0.00172816	0.000933798	0.000972841	NA	0.000998426	NA	NA	0.00140452
Cer 42:0;3	Cer	SL	MEM	42	0	3		NA	NA	NA	NA	NA	NA	NA	NA	0.00256236	NA	NA	NA	NA	NA	NA	NA
Cer 42:1;2	Cer	SL	MEM	42	1	2		0.0375885	0.0291321	0.0385582	0.0326082	0.0302863	0.0385942	0.0323651	0.0537248	0.0402797	0.0387638	0.0392408	0.0468959	0.0385271	0.0222132	0.0489465	0.0712777
Cer 42:1;3	Cer	SL	MEM	42	1	3		NA	NA	NA	NA	NA	NA	NA	0.00171355	0.00246502	NA	NA	NA	NA	NA	NA	NA
Cer 42:1;4	Cer	SL	MEM	42	1	4		NA	NA	NA	NA	NA	NA	NA	NA	0.00152545	NA	NA	NA	NA	NA	NA	NA
Cer 42:2;2	Cer	SL	MEM	42	2	2		0.0559717	0.0416328	0.0588023	0.0518009	0.041774	0.0581306	0.0510379	0.0689087	0.0587751	0.0551447	0.0577325	0.0617668	0.0603716	0.0357013	0.0581197	0.0917699
Cer 44:0;2	Cer	SL	MEM	44	0	2		NA	NA	NA	NA	NA	NA	NA	NA	0.0019388	NA	NA	NA	NA	NA	NA	NA
Cer 44:0;3	Cer	SL	MEM	44	0	3		NA	NA	NA	NA	NA	NA	NA	NA	0.002707	NA	NA	NA	NA	NA	NA	NA
Cer 44:1;2	Cer	SL	MEM	44	1	2		NA	NA	NA	NA	NA	NA	NA	NA	0.00140667	NA	0.00095745	NA	NA	NA	NA	NA
Cer 44:1;3	Cer	SL	MEM	44	1	3		NA	NA	NA	NA	NA	NA	NA	NA	0.00195676	NA	NA	NA	NA	NA	NA	NA
Cer 44:1;4	Cer	SL	MEM	44	1	4		NA	NA	NA	NA	NA	NA	NA	NA	0.00198149	NA	NA	NA	NA	NA	NA	NA
CL 66:5;0	CL	GPL	MEM	66	5	0		NA	NA	NA	NA	NA	0.00354648	NA	NA	NA	NA	NA	NA	NA	NA	NA	NA
CL 68:2;0	CL	GPL	MEM	68	2	0		0.0145943	0.00823963	0.0177802	0.0219023	0.0140024	0.0165495	0.00775731	0.0173571	0.0283007	0.0260528	0.00984628	0.0148124	0.0145367	0.0122197	0.014077	0.0116636
CL 68:3;0	CL	GPL	MEM	68	3	0		NA	NA	0.00808369	NA	NA	0.0136813	NA	NA	NA	NA	NA	0.00649048	0.0114749	0.00464805	NA	0.00551936
CL 68:4;0	CL	GPL	MEM	68	4	0		NA	NA	NA	0.0100476	NA	0.0109464	NA	NA	NA	NA	NA	NA	NA	0.0047789	NA	NA
CL 68:6;0	CL	GPL	MEM	68	6	0		0.0242413	0.0257204	0.026674	0.0274789	0.0234361	0.0234724	0.029258	0.0269974	0.0213809	0.0324999	0.0325742	0.0327001	0.0280331	0.0206532	0.021577	0.0340111
CL 70:5;0	CL	GPL	MEM	70	5	0		0.0144566	0.0197687	0.0237698	0.0166458	0.0220746	0.0290907	0.0230291	0.0461149	0.0248928	0.0170331	0.0266512	0.0282892	0.019692	0.0224607	0.0155358	0.0240058
CL 70:6;0	CL	GPL	MEM	70	6	0		0.0596097	0.0799856	0.0892497	0.078142	0.0765334	0.0711459	0.0887907	0.103607	0.0731359	0.0976052	0.0956645	0.0893106	0.0767616	0.0673393	0.0576436	0.0740233
CL 70:7;0	CL	GPL	MEM	70	7	0		0.130449	0.115499	0.146452	0.139821	0.102504	0.13094	0.149123	0.154454	0.137077	0.187836	0.180292	0.184115	0.154206	0.0965829	0.134983	0.186888
CL 72:2;0	CL	GPL	MEM	72	2	0		NA	NA	NA	NA	NA	NA	NA	NA	0.012874	0.0154529	NA	NA	NA	NA	NA	NA
CL 72:6;0	CL	GPL	MEM	72	6	0		NA	NA	NA	NA	NA	NA	NA	NA	NA	NA	NA	NA	NA	NA	NA	0.0753075
CL 72:7;0	CL	GPL	MEM	72	7	0		0.217472	0.205952	0.257794	0.249776	0.188235	0.234347	0.300935	0.309992	0.206651	0.27846	0.275961	0.362747	0.255224	0.203637	0.255811	0.231179
CL 72:8;0	CL	GPL	MEM	72	8	0		0.327722	0.248706	0.324287	0.331458	0.220629	0.307981	0.387452	0.382192	0.38326	0.472614	0.41122	0.489946	0.39884	0.210552	0.407936	0.443919
CL 72:9;0	CL	GPL	MEM	72	9	0		0.0116875	0.0111635	0.012774	0.0112965	0.00856485	0.0108065	0.0139234	0.0164779	0.0142329	0.018751	0.016829	0.0142681	0.0154607	0.00987278	0.013322	0.017332
CL 74:10;0	CL	GPL	MEM	74	10	0		0.0138922	0.0124424	0.0185193	0.0181933	0.0110675	0.0113461	0.0136734	0.013634	0.0131298	NA	0.0174632	0.0247689	0.0124424	0.010792	0.0100521	0.0156498
CL 74:9;0	CL	GPL	MEM	74	9	0		0.0578672	0.0713111	0.0702596	0.0656807	0.0629974	0.051422	0.0895732	0.0530249	0.0722426	0.0795396	0.0912456	0.112839	0.0866971	0.082316	0.0637938	0.0634046
CL 76:10;0	CL	GPL	MEM	76	10	0		NA	0.00583598	NA	NA	NA	NA	NA	NA	NA	NA	NA	NA	NA	0.0127953	NA	NA
CL 76:11;0	CL	GPL	MEM	76	11	0		0.00761782	0.00865451	NA	0.00916292	0.00460909	0.0070984	0.00815557	0.00738829	NA	NA	0.00926301	0.00621617	NA	0.00894428	NA	0.00660797
CL 76:12;0	CL	GPL	MEM	76	12	0		NA	NA	0.0149817	0.0124288	NA	NA	NA	NA	0.0143562	0.0198122	NA	NA	NA	NA	NA	NA
DAG 12:0;0_18:1;0	DAG	GL	MEM	30	1	0		NA	NA	NA	NA	0.00167356	0.00164861	NA	NA	NA	NA	NA	NA	NA	0.00156768	NA	NA
DAG 14:0;0_16:0;0	DAG	GL	MEM	30	0	0		NA	NA	NA	NA	NA	NA	NA	NA	NA	0.0778537	NA	NA	NA	NA	NA	NA
DAG 14:0;0_16:1;0	DAG	GL	MEM	30	1	0		NA	NA	NA	NA	0.0167994	0.0113043	NA	NA	NA	NA	NA	NA	NA	0.0147777	NA	NA
DAG 14:0;0_17:0;0	DAG	GL	MEM	31	0	0		NA	NA	NA	NA	NA	NA	NA	NA	NA	NA	NA	NA	NA	NA	NA	0.00430798
DAG 14:0;0_18:1;0	DAG	GL	MEM	32	1	0		0.0410227	0.0476301	0.0504066	0.0468351	0.0778492	0.0621962	0.059307	0.0435228	0.0425021	0.04122	0.0279798	0.0286341	0.0360876	0.0646888	0.0511966	0.0276824
DAG 14:0;0_18:2;0	DAG	GL	MEM	32	2	0		0.0196438	0.0198174	0.0176455	0.0219268	0.0197607	0.0159459	0.022106	0.0153058	0.0197232	0.0188101	0.0203146	0.0170615	0.0198882	0.0174624	0.0198333	0.0126219
DAG 14:1;0_16:0;0	DAG	GL	MEM	30	1	0		NA	NA	NA	NA	0.00442111	0.00258414	NA	NA	NA	NA	NA	NA	NA	0.00331079	NA	NA
DAG 14:1;0_18:1;0	DAG	GL	MEM	32	2	0		0.00353563	0.00405095	0.00289121	0.00323827	0.00535118	0.0037528	0.00343606	0.00312582	0.00376315	0.00229792	NA	NA	0.00306679	0.00410259	0.00292204	NA
DAG 15:0;0_15:0;0	DAG	GL	MEM	30	0	0		NA	NA	NA	NA	NA	NA	NA	0.000716089	NA	NA	NA	NA	NA	NA	NA	0.00143052
DAG 15:0;0_16:0;0	DAG	GL	MEM	31	0	0		NA	NA	NA	NA	NA	NA	NA	NA	NA	0.110134	NA	NA	NA	NA	NA	NA
DAG 15:0;0_17:0;0	DAG	GL	MEM	32	0	0		NA	NA	NA	NA	NA	NA	NA	NA	0.00074199	NA	NA	NA	NA	NA	NA	0.00181913
DAG 15:0;0_18:1;0	DAG	GL	MEM	33	1	0		NA	NA	NA	NA	NA	NA	0.0049726	NA	NA	0.00478991	NA	NA	NA	NA	0.00628059	NA
DAG 16:0;0_16:0;0	DAG	GL	MEM	32	0	0		0.0596032	0.0703348	0.0653133	0.0772236	0.104034	0.0737002	0.0925643	0.0739638	0.0817387	0.12392	NA	NA	0.0640126	0.0748687	0.103959	NA
DAG 16:0;0_16:1;0	DAG	GL	MEM	32	1	0		0.167383	0.17113	0.176992	0.20603	0.281747	0.21343	0.199817	0.212867	0.207291	0.150285	0.124379	0.136306	0.172132	0.197005	0.25874	0.129048
DAG 16:0;0_16:2;0	DAG	GL	MEM	32	2	0		0.000872271	NA	NA	NA	NA	0.000960695	NA	NA	0.00112018	NA	NA	NA	NA	0.000706775	NA	NA
DAG 16:0;0_17:0;0	DAG	GL	MEM	33	0	0		NA	NA	NA	NA	NA	NA	NA	NA	NA	0.113464	NA	NA	NA	NA	NA	NA
DAG 16:0;0_17:1;0	DAG	GL	MEM	33	1	0		NA	NA	NA	NA	NA	NA	0.00545197	NA	NA	0.00715667	NA	NA	NA	NA	0.00879063	NA
DAG 16:0;0_18:1;0	DAG	GL	MEM	34	1	0		0.92504	1.0268	1.04112	1.20263	1.35069	1.18299	1.28558	1.07906	1.04255	0.830357	0.719328	0.845438	0.911724	1.0779	1.25668	0.731533
DAG 16:0;0_18:2;0	DAG	GL	MEM	34	2	0		0.556956	0.514515	0.526238	0.687642	0.408357	0.396293	0.554912	0.433382	0.535541	0.457895	0.506857	0.562408	0.619078	0.364186	0.658646	0.360957
DAG 16:0;0_18:3;0	DAG	GL	MEM	34	3	0		0.0195192	0.0192655	0.0177203	0.0261835	0.0196809	0.0140742	0.0210458	0.0172986	0.0216936	0.0169182	0.018302	0.0222814	0.0217474	0.0165521	0.0248326	0.0143952
DAG 16:0;0_19:1;0	DAG	GL	MEM	35	1	0		NA	NA	NA	NA	NA	NA	0.00171304	0.00197538	NA	NA	NA	NA	NA	NA	NA	NA
DAG 16:0;0_20:1;0	DAG	GL	MEM	36	1	0		0.0479354	NA	0.0737539	0.0605822	0.0696175	0.0740928	0.0945635	0.0912642	NA	0.051193	NA	0.0757601	0.077392	0.0597921	0.0689626	NA
DAG 16:0;0_20:2;0	DAG	GL	MEM	36	2	0		0.00393484	0.00439566	0.00546612	0.00509652	0.00506369	0.00473545	0.00298128	0.00402053	0.00527404	0.00369706	0.0037467	0.00473397	0.00421563	0.00444013	0.00561894	0.00480165
DAG 16:0;0_20:3;0	DAG	GL	MEM	36	3	0		0.0208287	0.0168019	0.0229506	0.0226842	0.022301	0.0217476	0.0230017	0.0212726	0.0224799	0.0164411	0.0165111	0.0217138	0.0236118	0.023089	0.0275112	0.0208037
DAG 16:0;0_20:4;0	DAG	GL	MEM	36	4	0		0.0550464	0.0437042	0.064051	0.0689124	0.043936	0.0504913	0.0642538	0.0521572	0.0588755	0.055054	0.0412173	0.0938363	0.0716073	0.046158	0.0823228	0.0707587
DAG 16:0;0_20:5;0	DAG	GL	MEM	36	5	0		NA	NA	NA	NA	NA	NA	NA	NA	NA	NA	NA	0.00305755	NA	NA	0.0065026	NA
DAG 16:0;0_22:1;0	DAG	GL	MEM	38	1	0		NA	NA	NA	NA	NA	NA	NA	0.0818069	NA	NA	NA	NA	NA	NA	NA	NA
DAG 16:0;0_22:4;0	DAG	GL	MEM	38	4	0		0.00366754	0.00258738	0.00358488	0.0046839	0.00371409	0.00267309	0.00426719	0.00312268	0.00421938	0.00408557	0.00273515	0.00478459	0.00370342	0.00339099	0.004694	0.00361943
DAG 16:0;0_22:5;0	DAG	GL	MEM	38	5	0		0.0139054	0.0139158	0.0129317	0.01704	0.0140704	0.0122865	0.0142959	0.0123573	0.0145137	0.013876	0.0105017	0.0156955	0.0139737	0.0128351	0.0177026	0.015044
DAG 16:0;0_22:6;0	DAG	GL	MEM	38	6	0		0.0597853	0.0622638	0.0598707	0.0800661	0.0455627	0.0595497	0.0568305	0.0464598	0.0622367	0.0602848	0.0579411	0.0893539	0.0790651	0.0615423	0.0626021	0.0616784
DAG 16:1;0_16:1;0	DAG	GL	MEM	32	2	0		0.0474114	0.0548596	0.0400351	0.046663	0.0658017	0.0541714	0.0419635	0.0451346	0.0572218	0.0363276	0.0371369	0.0260986	0.0423579	0.0536718	0.0451422	0.02614
DAG 16:1;0_17:0;0	DAG	GL	MEM	33	1	0		NA	NA	NA	NA	NA	NA	0.00538953	NA	NA	0.00591307	NA	NA	NA	NA	0.0059991	NA
DAG 16:1;0_18:1;0	DAG	GL	MEM	34	2	0		0.455488	0.480342	0.419303	0.467046	0.473358	0.478833	0.435051	0.345085	0.426734	0.32097	0.274635	0.212506	0.341936	0.448276	0.392649	0.172594
DAG 16:1;0_18:2;0	DAG	GL	MEM	34	3	0		0.204372	0.18798	0.147665	0.193434	0.119255	0.125576	0.159629	0.103044	0.166415	0.137186	0.161881	0.109614	0.162063	0.118867	0.137463	0.0672584
DAG 16:1;0_18:3;0	DAG	GL	MEM	34	4	0		NA	0.0142688	NA	NA	NA	NA	NA	NA	NA	NA	NA	NA	NA	NA	NA	NA
DAG 16:1;0_19:1;0	DAG	GL	MEM	35	2	0		NA	0.00122854	0.00115788	0.000913668	NA	NA	NA	NA	0.00139535	0.000907981	NA	NA	NA	NA	0.00130013	NA
DAG 16:1;0_20:1;0	DAG	GL	MEM	36	2	0		0.0095333	0.0101736	0.00965941	0.0119579	0.0125253	0.0120847	0.0105552	0.00841019	0.0120559	0.00654211	NA	0.00440568	0.00762606	0.0100232	0.0106277	NA
DAG 16:1;0_20:2;0	DAG	GL	MEM	36	3	0		0.0049354	0.00383551	0.00408569	0.00452873	0.00442564	0.00464149	0.00466261	0.00340061	0.00419003	0.00337881	0.00296358	0.00238642	0.00370056	0.00473926	0.00467496	0.00144365
DAG 16:1;0_20:3;0	DAG	GL	MEM	36	4	0		0.00727383	0.00599105	0.00588123	0.00783335	0.00474773	0.00613817	0.00654276	0.00522486	0.00721225	0.00474843	0.00304374	0.00334234	0.00637677	0.00504209	0.00729395	0.00336543
DAG 16:1;0_20:4;0	DAG	GL	MEM	36	5	0		0.0124415	0.00971326	0.00994252	0.0108305	0.00821895	0.00749898	0.009359	0.00668131	0.00976264	0.00761142	NA	0.00746373	0.00804425	NA	0.0099609	NA
DAG 16:1;0_22:1;0	DAG	GL	MEM	38	2	0		NA	0.0011561	0.00179885	0.000992328	0.00161683	0.00209882	NA	0.00207148	0.00200435	0.000678074	NA	NA	NA	0.00118984	0.00247664	NA
DAG 16:1;0_22:4;0	DAG	GL	MEM	38	5	0		0.00172326	NA	0.00169978	0.00123655	0.00113646	0.000798132	0.00149229	0.000783543	0.00161847	0.000627689	NA	0.000853513	0.000842076	0.00117147	0.00134965	NA
DAG 16:1;0_22:5;0	DAG	GL	MEM	38	6	0		0.00356948	NA	NA	NA	NA	NA	NA	NA	NA	NA	NA	NA	NA	NA	NA	NA
DAG 16:2;0_18:1;0	DAG	GL	MEM	34	3	0		0.0091405	NA	NA	0.00841686	0.00597619	NA	NA	0.00562626	0.00520124	NA	NA	0.00398927	0.00590983	0.00673363	0.0051818	NA
DAG 16:2;0_18:2;0	DAG	GL	MEM	34	4	0		NA	0.00278982	NA	NA	NA	NA	NA	NA	NA	NA	NA	NA	NA	NA	NA	NA
DAG 17:0;0_18:0;0	DAG	GL	MEM	35	0	0		NA	NA	NA	NA	NA	NA	NA	NA	NA	0.0666811	NA	NA	NA	NA	NA	NA
DAG 17:0;0_18:1;0	DAG	GL	MEM	35	1	0		NA	NA	NA	NA	NA	NA	0.017	0.0149645	NA	NA	NA	NA	NA	NA	NA	NA
DAG 17:0;0_18:2;0	DAG	GL	MEM	35	2	0		NA	0.00398905	0.0048019	0.00415574	NA	NA	0.00609103	NA	0.00473414	0.00384313	NA	NA	NA	NA	0.00422921	NA
DAG 17:1;0_18:1;0	DAG	GL	MEM	35	2	0		NA	0.0147924	0.0137627	0.0129792	NA	NA	0.0176144	NA	0.014714	0.0107902	NA	NA	NA	NA	0.0116542	NA
DAG 17:1;0_19:2;0	DAG	GL	MEM	36	3	0		0.0021627	0.00188788	NA	NA	NA	0.00096188	0.0019531	NA	0.00124833	0.000917301	0.00218544	NA	0.000898034	0.00108063	0.000759325	NA
DAG 17:2;0_19:1;0	DAG	GL	MEM	36	3	0		NA	NA	0.00145156	0.00274503	NA	0.00110124	NA	NA	0.00151202	0.00100465	0.00243888	0.00137568	NA	NA	0.00143547	NA
DAG 18:0;0_18:2;0	DAG	GL	MEM	36	2	0		NA	0.0581278	0.0558817	NA	0.0426738	0.045165	0.0638785	0.0432458	NA	0.0425305	0.0528343	0.0514658	0.063908	0.0415853	0.0554874	0.0370435
DAG 18:0;0_20:2;0	DAG	GL	MEM	38	2	0		0.00170284	NA	NA	NA	NA	NA	NA	NA	NA	NA	NA	0.00222606	NA	0.00158285	NA	NA
DAG 18:0;0_20:4;0	DAG	GL	MEM	38	4	0		0.0997299	0.0680424	0.0920184	0.124293	0.063176	0.0676789	0.0847917	0.0763674	0.100583	0.0909445	0.105027	0.118908	0.119844	0.0757889	0.0634333	0.0765211
DAG 18:0;0_20:5;0	DAG	GL	MEM	38	5	0		NA	NA	NA	0.00122751	NA	NA	NA	NA	NA	NA	NA	NA	NA	0.00118669	NA	NA
DAG 18:0;0_22:5;0	DAG	GL	MEM	40	5	0		NA	NA	NA	NA	NA	NA	NA	NA	NA	0.0129779	NA	NA	0.00618662	NA	NA	NA
DAG 18:0;0_22:6;0	DAG	GL	MEM	40	6	0		0.00916489	0.0071465	0.0101483	0.0109845	0.00633185	0.00562101	0.00845698	NA	0.0114545	0.0108478	0.0133424	0.0160008	0.0124095	0.0135058	0.0105649	0.0185981
DAG 18:1;0_18:1;0	DAG	GL	MEM	36	2	0		0.913427	1.03494	0.917768	1.03334	0.815725	0.950653	1.02827	0.681792	0.886744	0.589847	0.605263	0.448832	0.725652	0.864861	0.682742	0.322838
DAG 18:1;0_18:2;0	DAG	GL	MEM	36	3	0		0.755826	0.709365	0.598821	0.782353	0.357452	0.399014	0.621228	0.377707	0.575641	0.444314	0.602936	0.383032	0.672419	0.41581	0.499595	0.191243
DAG 18:1;0_18:3;0	DAG	GL	MEM	36	4	0		0.075466	0.0831721	0.0670741	0.0730811	0.0496199	0.0417957	0.0514996	0.0367052	0.0952098	0.0503182	0.115698	0.0414609	0.0801617	0.0531992	0.0553884	0.0334113
DAG 18:1;0_19:1;0	DAG	GL	MEM	37	2	0		NA	NA	NA	NA	NA	NA	NA	NA	NA	NA	0.0276988	NA	NA	NA	NA	NA
DAG 18:1;0_20:1;0	DAG	GL	MEM	38	2	0		0.0607974	0.0921762	0.0885357	0.0873545	0.0663154	0.0964992	0.108284	0.0738052	0.0767063	0.053848	0.0397685	0.0762053	0.0753657	0.068323	0.0728144	0.030618
DAG 18:1;0_20:2;0	DAG	GL	MEM	38	3	0		NA	NA	NA	0.0293527	NA	NA	0.0308982	NA	0.0353664	NA	NA	NA	NA	0.0350111	NA	NA
DAG 18:1;0_20:3;0	DAG	GL	MEM	38	4	0		0.0461055	0.0447389	0.0468712	0.0515086	0.0363128	0.0394238	0.0492338	0.0293543	0.0454744	0.0326557	0.034083	0.0282801	0.0396113	0.0416477	0.0400542	0.0217449
DAG 18:1;0_20:4;0	DAG	GL	MEM	38	5	0		0.0652808	0.0520011	0.0528558	0.0631402	0.0351646	0.0365967	0.0556422	0.0334762	0.0527251	0.0405453	0.0474497	0.0425579	0.0439557	0.0343655	0.0481286	0.0271406
DAG 18:1;0_20:5;0	DAG	GL	MEM	38	6	0		0.00536805	0.00455036	0.00414784	NA	0.00322322	0.00309274	NA	0.0028669	0.004042	0.00259641	NA	NA	NA	0.00282728	0.00403757	NA
DAG 18:1;0_22:1;0	DAG	GL	MEM	40	2	0		NA	0.0222106	NA	NA	NA	NA	0.0326829	NA	NA	NA	NA	0.0443493	NA	NA	0.0203391	NA
DAG 18:1;0_22:4;0	DAG	GL	MEM	40	5	0		NA	NA	NA	0.0182054	NA	NA	NA	NA	NA	0.0351332	NA	NA	0.0146013	NA	NA	NA
DAG 18:1;0_22:5;0	DAG	GL	MEM	40	6	0		0.0237059	0.0180186	0.0223267	0.0251384	0.0160117	0.0140007	0.0219073	NA	0.0213033	0.0156653	0.0219692	0.0155385	0.0207211	0.02246	0.0198641	0.0130781
DAG 18:1;0_22:6;0	DAG	GL	MEM	40	7	0		0.0513701	0.0416055	0.0393715	0.0423848	0.0199708	0.0323691	0.0342848	0.0204445	0.0346966	0.0294706	0.0446856	0.0361101	0.0351287	0.0269372	0.0324356	NA
DAG 18:2;0_18:2;0	DAG	GL	MEM	36	4	0		0.104433	0.0802645	0.0707799	0.106472	0.0288762	0.0337843	0.0723494	0.0397786	0.0662303	0.0565413	0.0749289	0.067758	0.107439	0.0315546	0.0785932	0.0249527
DAG 18:2;0_18:3;0	DAG	GL	MEM	36	5	0		0.0294779	0.0239485	0.0171481	0.025001	0.0090271	0.00756683	0.017588	0.0116197	0.0187698	0.0131184	0.0343924	0.0151484	0.0231413	NA	0.0192525	NA
DAG 18:2;0_19:0;0	DAG	GL	MEM	37	2	0		NA	NA	NA	NA	NA	NA	NA	NA	NA	NA	0.00429418	NA	NA	NA	NA	NA
DAG 18:2;0_20:1;0	DAG	GL	MEM	38	3	0		NA	0.0853602	NA	0.0465289	0.0626546	0.0642673	0.0533879	0.0534084	0.0338497	NA	NA	0.0591538	NA	0.026734	0.0649542	NA
DAG 18:2;0_20:2;0	DAG	GL	MEM	38	4	0		0.0104534	0.0101638	0.00885609	0.0125274	0.00669094	0.00714992	0.0101488	0.0064483	0.0106417	0.00889179	0.00817574	0.00721329	0.0101373	0.00799464	0.00995061	0.00464838
DAG 18:2;0_20:3;0	DAG	GL	MEM	38	5	0		0.0221552	0.0191089	0.0145096	0.021077	0.00917509	0.0103525	0.0171873	0.009076	0.0171676	0.0127222	0.0168147	0.0121692	0.0174233	0.00950384	0.0168931	0.00634854
DAG 18:2;0_20:4;0	DAG	GL	MEM	38	6	0		0.0235956	0.0178076	0.0162461	0.0236917	0.00886921	0.00937844	0.0164453	0.00950708	0.0179294	0.0136404	0.0238041	0.0203338	0.0213763	0.0103174	0.0189683	0.00961562
DAG 18:2;0_22:1;0	DAG	GL	MEM	40	3	0		NA	NA	NA	NA	NA	NA	NA	NA	NA	NA	NA	0.0214403	NA	NA	NA	NA
DAG 18:2;0_22:3;0	DAG	GL	MEM	40	5	0		NA	NA	NA	0.0021349	NA	NA	NA	NA	NA	0.00263112	NA	NA	0.00191814	NA	NA	NA
DAG 18:2;0_22:4;0	DAG	GL	MEM	40	6	0		0.00414745	0.00287694	0.00383219	0.00552256	0.00175496	NA	0.00412166	NA	0.00476013	0.00298597	NA	0.00322802	0.00436366	0.00261851	0.00405364	NA
DAG 18:2;0_22:5;0	DAG	GL	MEM	40	7	0		0.0110017	0.00828013	0.00854594	0.0114195	0.00447087	NA	0.00817495	0.00515219	0.00844114	0.00693929	0.0106356	0.00867846	0.00936769	0.00474956	0.00977028	NA
DAG 18:3;0_20:1;0	DAG	GL	MEM	38	4	0		0.00175031	0.00164681	0.0015356	0.00117542	NA	0.000984528	0.00127831	NA	0.00196614	0.000650808	0.00171997	NA	0.00164186	0.00102831	0.00124028	NA
DAG 18:3;0_20:2;0	DAG	GL	MEM	38	5	0		0.000969125	0.000512228	0.000704979	0.000762932	NA	NA	NA	NA	0.000798757	NA	NA	NA	NA	NA	0.000906756	NA
DAG 18:3;0_20:3;0	DAG	GL	MEM	38	6	0		NA	0.000534367	NA	0.00113444	NA	NA	NA	NA	0.000686347	NA	NA	NA	NA	NA	NA	NA
DAG 20:1;0_20:1;0	DAG	GL	MEM	40	2	0		NA	0.00041063	NA	NA	NA	NA	NA	NA	NA	NA	NA	NA	NA	NA	NA	NA
DAG 22:6;0_22:6;0	DAG	GL	MEM	44	12	0		0.173166	NA	NA	NA	NA	NA	NA	NA	NA	NA	NA	NA	0.203786	NA	NA	NA
HexCer 32:2;3	HexCer	SL	MEM	32	2	3		NA	NA	NA	NA	NA	NA	NA	NA	NA	NA	NA	0.00367655	NA	NA	NA	NA
HexCer 34:1;2	HexCer	SL	MEM	34	1	2		0.004489	0.0045317	0.00549848	0.00476966	0.00573664	0.00641078	0.00613284	0.00559046	0.00688544	0.00565252	0.00609574	0.00502426	0.00515055	0.00471135	0.00553379	0.011136
HexCer 40:1;2	HexCer	SL	MEM	40	1	2		0.0220544	0.0214814	0.0270674	0.0210995	0.016014	0.0239598	0.0303075	0.0214618	0.027444	0.030685	0.0229987	0.0276519	0.0232078	0.0193784	0.0235216	0.026683
HexCer 40:2;2	HexCer	SL	MEM	40	2	2		NA	0.00270946	NA	0.00312913	0.00270745	0.00433556	NA	NA	NA	0.00510207	0.00374599	NA	NA	0.00449557	0.00464581	NA
HexCer 42:1;2	HexCer	SL	MEM	42	1	2		0.00950491	0.00820842	0.0108455	0.00886402	0.00744733	0.0124219	0.0122484	0.0133173	0.0103079	0.0128046	0.0107156	0.0118413	0.012266	0.00794692	0.0122353	0.0188572
HexCer 42:2;2	HexCer	SL	MEM	42	2	2		0.0081302	0.00834525	0.0115324	0.00993341	0.00740534	0.0100928	0.0105845	0.0102782	0.0103401	0.0119695	0.00940446	0.00884164	0.0101075	0.00662422	0.00901772	0.0144353
HexCer 44:2;2	HexCer	SL	MEM	44	2	2		NA	0.00304801	NA	NA	0.00313065	NA	NA	0.00409628	0.00578173	NA	NA	NA	NA	0.00272135	NA	NA
LPA 16:0;0	LPA	GPL	LYS	16	0	0		0.00224916	0.00249012	NA	0.00751794	0.00275777	0.0027266	0.00371292	0.00279495	0.00755787	0.00757213	NA	0.00307162	0.0036257	NA	0.00547304	0.00324906
LPA 18:0;0	LPA	GPL	LYS	18	0	0		0.00244287	NA	NA	0.0045698	NA	0.00214922	0.00386366	0.00257441	0.0055883	0.00672481	0.00319404	0.00239808	0.00278855	0.00168478	0.00620178	0.0042364
LPA 18:1;0	LPA	GPL	LYS	18	1	0		NA	NA	NA	0.00391204	NA	0.0021069	NA	NA	NA	NA	NA	NA	NA	NA	NA	NA
LPC 14:1;0	LPC	GPL	LYS	14	1	0		0.0181127	0.0143227	0.0124014	0.0154053	0.0132766	0.0123657	0.0105756	0.0171487	0.0191766	0.0280138	0.0107843	0.0157991	0.0165326	0.0125649	0.0261175	0.0221995
LPC 16:0;0	LPC	GPL	LYS	16	0	0		0.0979617	0.116857	0.0947598	0.121523	0.0968217	0.114118	0.118494	0.0939743	0.127892	0.13135	0.094203	0.113358	0.124653	0.0753641	0.16672	0.0993681
LPC 16:1;0	LPC	GPL	LYS	16	1	0		0.0203838	0.0180125	0.0202626	0.0211018	0.019418	0.0215291	0.0114741	0.0227969	0.0240369	0.0348352	0.0139364	0.0300833	0.0220521	0.0198113	0.0266498	0.0311656
LPC 16:2;0	LPC	GPL	LYS	16	2	0		NA	NA	NA	0.0051508	0.00451526	NA	NA	0.00564309	NA	0.00488553	NA	NA	NA	NA	NA	NA
LPC 18:0;0	LPC	GPL	LYS	18	0	0		0.0559685	0.0588769	0.0540347	0.0667621	0.0513233	0.0561331	0.0606648	0.0419322	0.0599458	0.0651403	0.0514638	0.0608463	0.0667961	0.0456529	0.076735	0.0500568
LPC 18:1;0	LPC	GPL	LYS	18	1	0		0.0228517	0.029623	0.0304669	0.0268342	0.0323739	0.0376434	0.0295582	0.028368	0.0236813	0.0254781	0.0168568	0.0227046	0.0241725	0.0226302	0.0272264	0.035906
LPC 18:2;0	LPC	GPL	LYS	18	2	0		0.0313543	0.0346109	0.031812	0.0276664	0.0294334	0.0356945	0.0303998	0.0293527	0.0329944	0.0309008	0.0262865	0.0357894	0.0325909	0.0262519	0.0339735	0.0367157
LPC 20:3;0	LPC	GPL	LYS	20	3	0		NA	0.00728747	0.00592768	0.00603102	0.00803206	0.00835741	0.00646914	0.00546365	0.00588031	0.00635263	0.0050266	NA	0.00670888	0.00682029	0.00668615	0.0061666
LPC 20:4;0	LPC	GPL	LYS	20	4	0		0.025817	0.0236176	0.025812	0.0245954	0.0173561	0.0226305	0.0241607	0.0195113	0.0254755	0.0307087	0.0268304	0.0303848	0.0286566	0.0199657	0.0215891	0.0278644
LPC 22:6;0	LPC	GPL	LYS	22	6	0		0.0126433	0.0115503	0.01209	0.011467	0.0117262	0.0119344	0.0121996	0.00929573	0.012223	0.0116453	0.0112617	0.0159929	0.0128045	0.0116103	0.00932045	0.0137807
LPE 16:0;0	LPE	GPL	LYS	16	0	0		0.0450307	0.0420573	0.0344322	0.0458172	0.0433083	0.0411625	0.0413336	0.0476685	0.0513312	0.0603092	0.0458451	0.0383086	0.0501431	0.0240172	0.0703409	0.044076
LPE 18:0;0	LPE	GPL	LYS	18	0	0		0.0526155	0.051572	0.0488427	0.0571361	0.05105	0.0574843	0.0528589	0.0579674	0.072711	0.0869007	0.071714	0.0701092	0.0733217	0.0424822	0.0744211	0.0627355
LPE 18:1;0	LPE	GPL	LYS	18	1	0		0.0152545	0.0145175	0.0144723	0.015451	0.0146985	0.0151687	0.0144435	0.0131887	0.00719244	0.00873864	0.00774265	0.00605758	0.00828612	0.00545444	0.00847476	0.00812459
LPE 18:2;0	LPE	GPL	LYS	18	2	0		0.00913294	0.00658163	0.0084837	0.00684179	0.00786515	0.00800966	0.00545093	0.00912924	0.0069816	0.00713575	0.0074456	0.00748577	0.00698142	0.00566922	0.00699155	0.00838151
LPE 20:0;0	LPE	GPL	LYS	20	0	0		0.00235635	0.00184922	0.00193357	0.00189127	0.00201593	0.00277662	0.00301557	0.00243953	0.00291321	0.00342553	0.00340317	0.00347834	0.00250473	0.00182536	0.00344679	0.00265889
LPE 20:1;0	LPE	GPL	LYS	20	1	0		NA	0.00183988	0.00205387	NA	0.0019173	0.00253413	NA	0.00206776	NA	0.00198941	NA	NA	NA	NA	0.0019823	NA
LPE 20:2;0	LPE	GPL	LYS	20	2	0		0.00205426	0.00179388	NA	NA	NA	0.00162561	NA	0.00186521	NA	0.00226031	NA	0.00253652	NA	NA	0.00223522	NA
LPE 20:3;0	LPE	GPL	LYS	20	3	0		NA	0.00181605	0.00205105	NA	0.00224835	0.00287019	NA	0.00166676	NA	NA	NA	NA	NA	0.00159697	NA	NA
LPE 20:4;0	LPE	GPL	LYS	20	4	0		0.0333228	0.0314911	0.0321709	0.0277318	0.0363288	0.0338447	0.0302847	0.0319091	0.0283597	0.0279243	0.0276607	0.0344093	0.0263776	0.0304492	0.0243959	0.0295324
LPE 22:4;0	LPE	GPL	LYS	22	4	0		NA	NA	NA	NA	NA	NA	NA	NA	NA	0.0022435	NA	NA	NA	NA	0.002563	NA
LPE 22:5;0	LPE	GPL	LYS	22	5	0		0.00245649	0.00162238	NA	NA	0.00250281	0.00258756	NA	0.00263846	NA	NA	NA	0.00223213	NA	0.00183218	0.0020858	NA
LPE 22:6;0	LPE	GPL	LYS	22	6	0		0.0241556	0.0218663	0.0220678	0.0204701	0.020755	0.0190366	0.0203461	0.0199574	0.0197263	0.0198853	0.0224769	0.0269341	0.02103	0.0203056	0.0138182	0.0185345
LPG 18:1;0	LPG	GPL	LYS	18	1	0		NA	NA	NA	NA	0.00148809	0.00148913	0.00158032	0.00133963	NA	NA	NA	NA	NA	0.00107235	NA	NA
LPI 16:0;0	LPI	GPL	LYS	16	0	0		0.00880825	0.00825365	0.00915951	0.00774865	0.0095674	0.0111056	0.00921735	0.0127756	0.0115708	0.0114679	NA	0.00985315	0.0105468	0.00584908	0.0156013	0.015328
LPI 18:0;0	LPI	GPL	LYS	18	0	0		0.0631591	0.0563585	0.0506158	0.0463667	0.0514662	0.0623708	0.0675204	0.0594954	0.0462621	0.0516974	0.0707287	0.0620961	0.0737826	0.0363188	0.0610341	0.0680377
LPI 18:1;0	LPI	GPL	LYS	18	1	0		0.00317954	NA	NA	NA	0.00360487	0.00419346	0.00323932	0.00375221	NA	NA	NA	0.00316636	0.00366828	NA	NA	0.00406324
LPI 20:4;0	LPI	GPL	LYS	20	4	0		0.0372515	0.0384279	0.037116	0.0353795	0.0364139	0.0381048	0.0417934	0.0356649	0.0360328	0.031739	0.0342269	0.0396837	0.0395952	0.0322316	0.0301648	0.0346908
LPS 16:0;0	LPS	GPL	LYS	16	0	0		NA	0.00322473	NA	0.00339289	NA	0.00265644	0.00343089	0.00246374	NA	NA	NA	NA	NA	NA	NA	NA
LPS 18:0;0	LPS	GPL	LYS	18	0	0		0.0215679	0.0234352	0.0207003	0.0197092	0.0208796	0.0218994	0.0309779	0.0260348	0.0185268	0.0252038	0.0246149	0.0258246	0.0279406	0.0137393	0.0275849	0.0281809
LPS 20:0;0	LPS	GPL	LYS	20	0	0		NA	NA	NA	NA	NA	NA	NA	NA	NA	0.00681118	NA	NA	NA	NA	NA	NA
LPS 20:4;0	LPS	GPL	LYS	20	4	0		0.00735745	0.00622243	0.00763237	0.00722647	0.00509344	0.00768314	0.00802538	0.00729914	0.00524175	0.00633223	0.00657241	0.00932953	0.0059589	0.00556151	0.00540384	0.0075097
LPS 22:6;0	LPS	GPL	LYS	22	6	0		0.00596185	0.00597052	0.00567377	0.0047055	0.00588252	0.00633211	0.00617521	0.00676142	NA	NA	0.00696218	0.00938088	0.00694279	0.0048163	NA	0.00760653
PA 14:0;0_18:1;0	PA	GPL	MEM	32	1	0		NA	NA	NA	NA	NA	0.00215839	0.00145231	0.00192692	NA	NA	NA	0.00179224	NA	0.00143599	NA	0.00182299
PA 16:0;0_16:1;0	PA	GPL	MEM	32	1	0		NA	NA	NA	NA	0.00931927	0.00976916	0.00491674	0.00989741	NA	NA	0.00723635	0.0104461	NA	0.00486064	0.0111542	0.00886582
PA 16:0;0_18:0;0	PA	GPL	MEM	34	0	0		0.00555506	0.00544119	0.00748576	0.0114746	0.00399648	0.00525106	NA	0.0108766	0.0137489	0.0203262	0.0106624	NA	0.00928407	0.00442058	0.00703753	NA
PA 16:0;0_18:1;0	PA	GPL	MEM	34	1	0		0.0266154	0.0245562	0.0329524	0.0337629	0.0291209	0.0405048	0.0357398	0.0521641	0.0279834	0.0562706	0.0430709	0.0445275	0.0327671	0.0286213	0.0513818	0.0536441
PA 16:0;0_18:2;0	PA	GPL	MEM	34	2	0		0.0100726	0.00731282	0.0104364	0.0157033	0.00660649	0.0116447	0.00958763	0.0148699	0.0161081	0.0273977	0.0179135	0.0264657	0.0136987	0.00642853	0.0172072	0.0171728
PA 16:0;0_20:3;0	PA	GPL	MEM	36	3	0		0.00259371	NA	NA	NA	NA	NA	NA	NA	0.00834936	NA	NA	NA	NA	0.00142576	NA	NA
PA 16:0;0_20:4;0	PA	GPL	MEM	36	4	0		NA	NA	NA	0.0109743	0.00463259	NA	0.00747842	0.0065654	0.0107688	NA	0.00955147	0.00833694	0.00862272	0.00478462	0.00786306	NA
PA 16:1;0_16:1;0	PA	GPL	MEM	32	2	0		NA	NA	NA	NA	NA	0.00372239	NA	NA	NA	NA	NA	NA	NA	NA	NA	NA
PA 16:1;0_18:0;0	PA	GPL	MEM	34	1	0		NA	NA	NA	0.00451295	0.00280465	0.00388319	NA	NA	0.00546801	0.012635	NA	NA	NA	0.00201749	NA	NA
PA 16:1;0_18:1;0	PA	GPL	MEM	34	2	0		0.00431322	0.0035332	0.0060759	0.00679608	0.00511305	0.0103685	0.00464485	0.00651872	0.00720634	0.0148712	0.00606468	NA	0.00504822	0.00448342	0.00609343	0.00715264
PA 16:1;0_18:2;0	PA	GPL	MEM	34	3	0		NA	NA	NA	NA	NA	0.00507561	NA	NA	NA	NA	NA	0.00823583	NA	NA	NA	0.00605767
PA 17:0;0_17:1;0	PA	GPL	MEM	34	1	0		NA	NA	NA	NA	NA	0.0037281	NA	NA	0.00509185	NA	NA	0.00647289	NA	NA	NA	NA
PA 17:1;0_17:1;0	PA	GPL	MEM	34	2	0		0.0054669	0.00541124	0.00758781	0.00808523	0.00449128	0.00739947	0.00633525	0.00771479	0.00709362	0.0118564	0.00970414	0.0148296	0.00709646	0.00485996	0.00669446	0.0111481
PA 18:0;0_18:1;0	PA	GPL	MEM	36	1	0		NA	NA	NA	0.0136005	NA	0.0065708	NA	NA	NA	NA	NA	NA	NA	NA	NA	NA
PA 18:0;0_18:2;0	PA	GPL	MEM	36	2	0		0.00413481	0.00324388	0.00489457	0.00900419	0.00295259	0.00693196	0.003461	0.00397662	0.00726408	0.014024	0.0063572	0.00556858	0.00544021	0.00247885	0.00362171	0.00448994
PA 18:0;0_20:4;0	PA	GPL	MEM	38	4	0		0.00618951	0.00525686	0.00648321	0.00812563	0.00311633	0.00688033	0.00584916	0.00559253	0.00994487	0.014719	0.0119886	0.00904764	0.00711384	0.00281665	0.00843485	0.00942105
PA 18:1;0_18:1;0	PA	GPL	MEM	36	2	0		0.00637239	0.00534193	0.0102407	0.0211026	0.00576651	0.0128129	0.00602487	0.00853253	0.0184742	0.0328141	0.0089641	0.0086829	0.00669343	0.00482658	0.00829342	0.00963568
PA 18:1;0_18:2;0	PA	GPL	MEM	36	3	0		0.00784875	0.00964823	0.0159143	0.0318732	0.00783146	0.0128169	0.0113257	0.0126362	0.022324	0.0445329	0.01529	0.0154952	0.0137854	0.00677707	0.0132471	0.0174275
PA 18:1;0_18:3;0	PA	GPL	MEM	36	4	0		NA	NA	NA	NA	NA	NA	NA	NA	NA	NA	NA	0.00566242	NA	NA	NA	NA
PA 18:1;0_20:3;0	PA	GPL	MEM	38	4	0		0.00456886	0.00398879	0.00569319	0.0090847	0.00299285	0.00521291	0.00464493	0.00404997	0.00844085	0.013891	0.00583412	0.00584652	0.00515569	0.00323076	0.0052481	0.00468361
PA 18:1;0_20:4;0	PA	GPL	MEM	38	5	0		NA	NA	NA	0.0161952	NA	0.00428876	NA	NA	NA	NA	NA	NA	NA	NA	NA	NA
PA 18:2;0_18:2;0	PA	GPL	MEM	36	4	0		0.00999933	0.00790656	0.0105364	0.00377507	0.0014898	0.00958362	0.00316911	0.00316483	0.00361528	0.0205216	0.00257774	0.00285739	0.00293761	0.00124407	0.00210912	0.0152307
PA 18:3;0_20:1;0	PA	GPL	MEM	38	4	0		NA	NA	NA	0.0014814	NA	NA	NA	NA	NA	NA	NA	NA	NA	NA	NA	NA
PC 14:0;0_17:0;0	PC	GPL	MEM	31	0	0		NA	0.0106668	0.00280641	NA	0.00179309	NA	0.00295395	0.00214188	NA	NA	NA	0.0032226	0.00284188	NA	0.00258689	0.00487426
PC 14:0;0_18:0;0	PC	GPL	MEM	32	0	0		NA	NA	0.0417537	NA	0.0373529	0.0363919	0.038797	0.0426011	0.0404728	NA	NA	0.0556202	NA	0.0398985	0.0435216	0.0691949
PC 14:0;0_18:1;0	PC	GPL	MEM	32	1	0		0.0598131	0.0550529	0.0728097	0.0516806	0.0609874	0.0733564	0.0695556	0.0802953	0.0404314	0.0606882	0.0357924	0.0496251	0.0420306	0.0393475	0.0583855	0.081274
PC 14:0;0_18:2;0	PC	GPL	MEM	32	2	0		0.039308	0.0325499	0.0390769	0.0363257	0.0378511	0.0369997	0.0471731	0.0579873	0.0362456	0.049782	0.0518084	0.0512645	0.0421553	0.0302129	0.0598744	0.072919
PC 14:0;0_19:0;0	PC	GPL	MEM	33	0	0		NA	NA	NA	NA	NA	NA	NA	NA	NA	NA	NA	0.000614895	NA	NA	NA	NA
PC 14:0;0_20:0;0	PC	GPL	MEM	34	0	0		NA	NA	NA	NA	NA	NA	NA	NA	0.00256698	NA	NA	NA	NA	0.00225812	NA	NA
PC 14:0;0_20:3;0	PC	GPL	MEM	34	3	0		0.00410129	NA	NA	NA	0.00490972	0.00471525	0.00450898	0.00597053	0.00412694	NA	NA	0.00437092	NA	0.00413589	0.00549762	0.00728911
PC 14:0;0_20:4;0	PC	GPL	MEM	34	4	0		0.0481441	0.0370481	0.0563404	0.0382753	0.0489693	0.0472754	0.0441666	0.0717131	0.037854	0.0605058	0.0496925	0.0354005	0.0397282	0.0289432	0.0624706	0.0764396
PC 14:0;0_22:6;0	PC	GPL	MEM	36	6	0		NA	NA	NA	0.142053	0.0632745	0.0644722	NA	NA	0.0460855	NA	NA	0.083814	NA	NA	0.0711425	0.154412
PC 15:0;0_16:0;0	PC	GPL	MEM	31	0	0		0.0107451	NA	0.0120658	0.0110456	0.00972317	0.00850417	0.0162318	0.0107113	0.00888527	0.0100371	0.0116304	0.0133926	0.0131358	0.0066173	0.0121025	0.0179203
PC 15:0;0_16:1;0	PC	GPL	MEM	31	1	0		NA	NA	NA	NA	NA	0.0780313	NA	0.1174	NA	NA	NA	0.106833	0.0730368	NA	NA	NA
PC 15:0;0_17:0;0	PC	GPL	MEM	32	0	0		0.00546688	NA	0.0078987	0.00635194	0.00485641	NA	0.00764929	0.00725263	0.00647377	0.00898323	0.0079488	0.00829667	0.00638436	0.00508338	0.00726866	NA
PC 15:0;0_18:0;0	PC	GPL	MEM	33	0	0		NA	NA	NA	NA	NA	NA	NA	NA	NA	NA	NA	0.00320198	NA	NA	0.00342135	NA
PC 15:0;0_18:1;0	PC	GPL	MEM	33	1	0		0.0791117	0.0896695	0.102483	0.0684413	0.0903442	0.10886	0.101695	0.156902	0.0921357	0.0909278	0.0748403	0.104691	0.0752623	0.071166	0.130397	0.16456
PC 15:0;0_18:2;0	PC	GPL	MEM	33	2	0		0.127234	0.138729	0.189668	0.16942	0.0921722	0.126249	0.138749	0.163343	0.145539	0.147419	0.154411	0.198673	0.203959	0.0881657	0.170007	0.200028
PC 15:0;0_20:3;0	PC	GPL	MEM	35	3	0		0.0291675	NA	NA	NA	NA	NA	NA	NA	NA	NA	NA	NA	NA	NA	NA	NA
PC 15:0;0_20:4;0	PC	GPL	MEM	35	4	0		0.139653	0.138539	0.154848	0.134069	NA	0.119298	0.162342	NA	0.150217	0.162183	0.192705	0.220527	NA	0.105024	0.158049	0.189265
PC 15:0;0_22:4;0	PC	GPL	MEM	37	4	0		NA	NA	NA	NA	NA	NA	NA	NA	0.00548848	NA	NA	NA	NA	NA	NA	NA
PC 15:0;0_22:6;0	PC	GPL	MEM	37	6	0		NA	NA	0.106596	0.0906132	NA	NA	NA	0.105441	NA	0.11721	NA	0.159913	0.114668	0.0843678	NA	0.138967
PC 16:0;0_16:0;0	PC	GPL	MEM	32	0	0		0.299524	0.28319	0.345598	0.309481	0.225642	0.281203	0.38177	0.309436	0.231688	0.352586	0.337035	0.349832	0.344709	0.171401	0.329728	0.429277
PC 16:0;0_16:1;0	PC	GPL	MEM	32	1	0		0.629042	0.564735	0.767463	0.542908	0.751187	0.868198	0.703579	1.20739	0.770008	0.798705	0.555772	0.79571	0.640662	0.542399	1.11951	1.32069
PC 16:0;0_16:2;0	PC	GPL	MEM	32	2	0		NA	NA	0.021665	NA	NA	0.0190044	NA	0.0399356	0.0171443	0.0240953	NA	0.023732	NA	NA	0.0425943	0.0390242
PC 16:0;0_17:1;0	PC	GPL	MEM	33	1	0		0.0602759	0.0642103	0.0829247	0.0541873	0.068864	0.0807056	0.0767168	0.11589	0.0717979	0.0734666	0.0627296	0.0872282	0.0586853	0.0504823	0.104899	0.12539
PC 16:0;0_17:2;0	PC	GPL	MEM	33	2	0		0.0598118	0.0630571	NA	NA	0.0421688	0.056801	0.0615311	0.0783377	0.0651549	0.0657046	0.0663417	0.0724074	NA	0.0369725	0.0749491	0.077445
PC 16:0;0_18:1;0	PC	GPL	MEM	34	1	0		4.23413	4.42635	5.31909	3.7336	4.92795	6.18926	5.00194	7.20817	4.55268	4.73992	3.58406	4.59126	4.06853	3.38716	6.49236	7.70582
PC 16:0;0_18:2;0	PC	GPL	MEM	34	2	0		5.2876	4.72093	5.51232	4.92594	3.86996	5.2531	5.38166	6.36062	5.68846	5.99304	5.86333	7.16284	6.10389	3.39696	7.03562	7.12639
PC 16:0;0_18:3;0	PC	GPL	MEM	34	3	0		0.128896	0.106052	0.138649	0.105394	0.118473	0.150821	0.13526	0.220131	0.145419	0.140808	0.127766	0.18653	0.132678	0.0893357	0.22145	0.233708
PC 16:0;0_19:1;0	PC	GPL	MEM	35	1	0		0.00940907	NA	0.0104732	0.00797064	0.0076896	0.010028	0.0113044	0.0149982	0.0108468	0.0121879	0.0100434	0.0128786	0.0101925	0.00388886	0.0164014	0.0163894
PC 16:0;0_19:3;0	PC	GPL	MEM	35	3	0		NA	NA	NA	NA	NA	0.036923	NA	0.0337838	NA	0.0308443	NA	NA	NA	NA	NA	NA
PC 16:0;0_19:4;0	PC	GPL	MEM	35	4	0		NA	NA	NA	NA	NA	NA	NA	0.147254	NA	NA	NA	NA	NA	NA	NA	NA
PC 16:0;0_20:1;0	PC	GPL	MEM	36	1	0		0.0343953	0.0359344	0.0413731	0.0343635	0.0379148	0.0451462	0.0406115	0.0468642	0.0318221	0.0329508	0.0259766	0.0297743	0.0293948	0.0271682	0.0393848	0.0407653
PC 16:0;0_20:2;0	PC	GPL	MEM	36	2	0		0.0978433	0.0965988	0.122955	0.0952115	0.104365	0.128782	0.120817	0.129548	0.103671	0.11165	0.104904	0.11729	0.113719	0.101239	0.143922	0.14109
PC 16:0;0_20:3;0	PC	GPL	MEM	36	3	0		0.875316	0.871343	0.940906	0.812718	0.934339	1.16715	1.04508	1.08206	0.979222	0.869637	0.75059	0.898639	0.866461	0.912175	1.0776	1.05709
PC 16:0;0_20:4;0	PC	GPL	MEM	36	4	0		3.66772	3.25885	3.94727	3.45394	2.33076	3.13308	4.26289	3.37354	3.72881	4.32181	4.46963	5.57945	3.95124	2.68359	3.98369	4.50922
PC 16:0;0_20:5;0	PC	GPL	MEM	36	5	0		0.137335	0.130692	0.16303	0.11751	0.237419	0.215172	0.171855	0.311103	0.222143	0.209097	0.134129	0.260728	0.176157	0.193704	0.357541	0.326891
PC 16:0;0_22:3;0	PC	GPL	MEM	38	3	0		NA	NA	0.00743815	0.00676076	0.00564307	0.00579656	0.00790322	0.00885789	NA	NA	NA	0.00622096	NA	NA	NA	NA
PC 16:0;0_22:4;0	PC	GPL	MEM	38	4	0		0.0592838	0.0579616	0.0694924	0.0616413	0.059586	0.0617325	0.0718601	0.0816959	0.068102	0.0706517	0.0700489	0.082696	0.0667702	0.0564336	0.0865639	0.0975628
PC 16:0;0_22:5;0	PC	GPL	MEM	38	5	0		0.247909	0.241328	0.286716	0.245449	0.25915	0.280284	0.295041	0.356753	0.267339	0.273958	0.248588	0.321884	0.270052	0.237504	0.360354	0.431047
PC 16:0;0_22:6;0	PC	GPL	MEM	38	6	0		2.26049	2.16797	2.54215	2.26721	1.59073	1.86445	2.81145	2.28954	2.29873	2.52883	2.7402	3.64868	2.65319	1.93276	2.59252	2.81584
PC 16:0;0_24:6;0	PC	GPL	MEM	40	6	0		NA	NA	NA	NA	NA	NA	NA	0.0318294	NA	NA	0.0311677	NA	NA	0.0175075	NA	0.0400414
PC 16:1;0_16:1;0	PC	GPL	MEM	32	2	0		0.0653001	0.0538817	0.0661532	0.0554605	0.0876473	0.0827551	0.0712581	0.0927827	0.0584566	0.0730845	0.0479906	0.0643368	0.058978	0.0517227	0.0766152	0.0973167
PC 16:1;0_17:0;0	PC	GPL	MEM	33	1	0		0.0184236	0.0165718	0.0195742	0.0177775	0.0197316	0.0186175	0.0221234	0.0247443	0.0180796	0.0169154	0.0145195	0.014598	0.0193801	0.0178235	0.017705	0.017084
PC 16:1;0_17:1;0	PC	GPL	MEM	33	2	0		0.00767352	NA	0.0112657	0.00904906	0.00776402	0.0120279	0.0108497	0.0108624	0.007753	0.00952841	0.00743967	0.00916033	NA	0.00599941	0.00928229	0.0110321
PC 16:1;0_18:0;0	PC	GPL	MEM	34	1	0		0.0854839	0.0832756	0.101326	0.0760267	0.113395	0.136543	0.0994976	0.137435	0.0896111	0.0931341	0.0711618	0.0853386	0.0751248	0.0793061	0.115803	0.136521
PC 16:1;0_18:1;0	PC	GPL	MEM	34	2	0		0.36451	0.357568	0.436342	0.316096	0.38392	0.537428	0.383617	0.483318	0.351392	0.45262	0.286537	0.34715	0.347681	0.287439	0.388957	0.523512
PC 16:1;0_18:2;0	PC	GPL	MEM	34	3	0		0.38151	0.334772	0.400844	0.318123	0.246449	0.363537	0.333244	0.462589	0.370354	0.516337	0.382905	0.497452	0.455017	0.226913	0.442052	0.516341
PC 16:1;0_18:3;0	PC	GPL	MEM	34	4	0		0.0351516	0.0312401	0.0384035	0.0286083	0.0325004	0.0459124	0.0285801	0.0675464	0.0307457	0.0374991	0.02781	0.0231849	0.0295216	0.0214077	0.0361621	0.0476532
PC 16:1;0_20:1;0	PC	GPL	MEM	36	2	0		0.00621543	0.00654313	0.00604904	0.00460663	0.0057717	0.0071202	0.00569073	0.00741571	0.00791319	0.00519565	0.00434876	NA	NA	0.0050931	NA	0.0058459
PC 16:1;0_20:2;0	PC	GPL	MEM	36	3	0		0.00697594	NA	NA	0.0037641	0.00591305	0.00621031	0.00554482	0.00770381	NA	0.00594949	NA	NA	NA	0.00458521	NA	0.00642336
PC 16:1;0_20:3;0	PC	GPL	MEM	36	4	0		0.0872247	0.072329	0.088481	0.0624098	0.0732827	0.106907	0.0780785	0.0973238	0.0712252	0.0907112	0.0755799	0.0832908	0.0751897	0.0631378	0.0842028	0.0971338
PC 16:1;0_20:4;0	PC	GPL	MEM	36	5	0		0.503396	0.431476	0.603055	0.399266	0.398425	0.499462	0.545147	0.683956	0.578845	0.793067	0.552629	0.934691	0.562256	0.418092	0.754187	0.957646
PC 16:1;0_20:5;0	PC	GPL	MEM	36	6	0		NA	NA	0.215648	NA	0.106776	0.132466	0.183744	0.0312739	0.0725293	0.172395	NA	0.0843957	NA	0.102398	0.107825	0.0966795
PC 16:1;0_22:4;0	PC	GPL	MEM	38	5	0		NA	NA	NA	0.00421035	NA	0.00446482	NA	NA	NA	NA	NA	0.00531707	NA	NA	NA	NA
PC 16:1;0_22:5;0	PC	GPL	MEM	38	6	0		0.0178035	0.0220664	0.0244749	NA	0.0195533	0.0255686	0.0220882	0.0261143	0.0217641	0.0322207	NA	NA	0.0234315	0.0182891	0.0295984	0.03413
PC 16:1;0_22:6;0	PC	GPL	MEM	38	7	0		0.185025	0.163196	0.194706	0.138572	0.0839391	0.165876	0.177179	0.155148	0.200558	0.253341	0.181063	0.227158	0.223891	0.160369	0.240136	0.298036
PC 16:2;0_18:2;0	PC	GPL	MEM	34	4	0		NA	NA	NA	NA	NA	NA	NA	NA	NA	NA	NA	0.0427492	NA	NA	NA	NA
PC 16:2;0_20:4;0	PC	GPL	MEM	36	6	0		NA	NA	NA	NA	NA	NA	NA	0.246902	NA	NA	NA	NA	NA	NA	NA	NA
PC 17:0;0_18:1;0	PC	GPL	MEM	35	1	0		0.0326086	0.0387504	0.0378739	0.0261038	0.032131	0.0368286	0.0393809	0.0486787	0.0305973	0.0295243	0.0238046	0.0286264	0.0250092	0.0258844	0.029299	0.0406947
PC 17:0;0_18:2;0	PC	GPL	MEM	35	2	0		0.101996	0.0975099	0.113371	0.094999	0.0819377	0.0954215	0.114643	0.121375	0.108613	0.110732	0.119565	0.136232	0.123297	0.0763243	0.133556	0.122956
PC 17:0;0_18:3;0	PC	GPL	MEM	35	3	0		NA	NA	NA	NA	NA	NA	NA	NA	NA	NA	NA	0.00669564	NA	NA	NA	0.0088235
PC 17:0;0_20:2;0	PC	GPL	MEM	37	2	0		NA	NA	NA	NA	NA	NA	NA	NA	NA	NA	NA	0.00326615	NA	NA	0.00297477	0.0031175
PC 17:0;0_20:3;0	PC	GPL	MEM	37	3	0		0.0274755	0.0273815	0.0247814	0.0247061	0.0280843	0.0349778	0.0253678	0.0263082	0.029288	0.0169523	0.0267312	0.0289213	0.0255945	0.0266244	0.0298407	0.0331784
PC 17:0;0_20:4;0	PC	GPL	MEM	37	4	0		0.0997094	0.0974203	0.119191	0.104101	0.0618758	0.0777658	0.129303	0.0936524	0.0951283	0.119036	0.151714	0.170534	0.117376	0.0797288	0.104504	0.12294
PC 17:0;0_22:5;0	PC	GPL	MEM	39	5	0		NA	NA	NA	0.0113721	NA	NA	NA	NA	NA	NA	NA	NA	NA	NA	NA	NA
PC 17:0;0_22:6;0	PC	GPL	MEM	39	6	0		0.0469446	NA	0.0529758	0.0451534	0.034071	NA	0.058164	0.0518118	0.0545449	0.0550219	0.0628098	0.0876329	NA	0.0397681	0.0581768	0.0646469
PC 17:1;0_18:0;0	PC	GPL	MEM	35	1	0		0.00486477	0.00678219	0.0051573	0.00387571	0.00421018	0.00572324	0.00550359	0.00748424	0.00522463	0.00574323	0.00527564	0.00546171	0.00520517	0.00301854	0.00623903	0.00889514
PC 17:1;0_18:1;0	PC	GPL	MEM	35	2	0		0.0246554	0.0257322	0.0310336	0.0207245	0.0262503	0.0377298	0.0315627	0.0320952	0.0230222	0.0317635	0.0249141	0.0251591	0.0213023	0.0192132	0.0311281	0.0416703
PC 17:1;0_18:2;0	PC	GPL	MEM	35	3	0		0.0470885	0.0722087	0.0830772	0.0671409	0.0618457	0.0516731	0.0849197	0.055474	0.0690136	0.0452616	0.0723915	0.071225	0.072488	0.0580652	0.0925931	0.0842393
PC 17:1;0_20:4;0	PC	GPL	MEM	37	5	0		0.0491468	NA	0.0549172	0.0416832	NA	0.0481641	0.0580526	0.055092	0.0430371	0.0549394	0.0467586	0.0643013	NA	NA	0.0612096	0.070444
PC 17:1;0_22:6;0	PC	GPL	MEM	39	7	0		NA	NA	NA	NA	NA	NA	0.0206538	NA	NA	NA	NA	NA	NA	0.0128919	NA	NA
PC 18:0;0_18:1;0	PC	GPL	MEM	36	1	0		0.375218	0.379639	0.457556	0.336285	0.44843	0.554529	0.411041	0.553254	0.375919	0.349257	0.324771	0.31163	0.306687	0.345672	0.349848	0.483595
PC 18:0;0_18:2;0	PC	GPL	MEM	36	2	0		1.82795	1.77976	2.00022	1.75781	1.52502	1.88784	2.04591	2.0634	1.98894	1.91276	2.08045	2.21797	2.10682	1.44215	2.20914	2.23912
PC 18:0;0_18:3;0	PC	GPL	MEM	36	3	0		0.0188086	0.0188044	0.0186559	0.01741	0.024041	0.0269165	0.0250566	0.0326478	0.0260785	0.0249665	0.0230589	0.0217264	0.0233318	0.0172477	0.0360444	0.0350531
PC 18:0;0_19:1;0	PC	GPL	MEM	37	1	0		NA	NA	NA	NA	0.00654186	NA	NA	NA	NA	NA	NA	NA	NA	NA	NA	NA
PC 18:0;0_19:2;0	PC	GPL	MEM	37	2	0		NA	NA	NA	NA	NA	0.00653506	NA	NA	NA	NA	NA	NA	NA	NA	NA	NA
PC 18:0;0_20:1;0	PC	GPL	MEM	38	1	0		0.0066811	0.00805006	0.00776834	0.00595083	0.0072404	0.00907074	0.00836724	0.0105845	0.00625121	0.00595221	0.0121745	0.00671855	0.00491525	0.00597648	0.00906445	0.00971237
PC 18:0;0_20:2;0	PC	GPL	MEM	38	2	0		0.0234255	0.0244777	0.0299215	0.0238085	0.0273621	0.0326271	0.0313167	0.0321315	0.0258629	0.0259261	0.0241656	0.0313866	0.0244817	0.0275753	0.0376208	0.040863
PC 18:0;0_20:3;0	PC	GPL	MEM	38	3	0		0.334494	0.319838	0.386577	0.327774	0.378949	0.432627	0.397086	0.355947	0.348105	0.312057	0.322666	0.339136	0.338162	0.410697	0.369515	0.38818
PC 18:0;0_20:4;0	PC	GPL	MEM	38	4	0		1.53646	1.36815	1.66334	1.57676	0.883975	1.12943	1.81045	1.16758	1.58471	1.80582	2.33793	2.59049	1.92359	1.26733	1.51916	1.77846
PC 18:0;0_20:5;0	PC	GPL	MEM	38	5	0		NA	NA	NA	NA	0.0379172	NA	NA	NA	NA	NA	NA	NA	NA	NA	NA	NA
PC 18:0;0_22:4;0	PC	GPL	MEM	40	4	0		0.0162578	0.0128505	0.0187024	0.0149136	0.0187946	0.0163879	0.0170521	0.0192264	0.0200373	0.0209973	0.0208122	0.0242778	0.0157552	0.0167861	0.0199269	0.0228261
PC 18:0;0_22:5;0	PC	GPL	MEM	40	5	0		0.0591978	0.0547949	0.0727772	0.0548154	0.0684836	0.0669415	0.0709154	0.0755332	0.0759983	0.0636925	0.067357	0.0747689	0.0653841	0.0649258	0.0733639	0.106174
PC 18:0;0_22:6;0	PC	GPL	MEM	40	6	0		0.477551	0.46713	0.53983	0.483798	0.405131	0.407669	0.598752	0.445291	0.605467	0.665403	0.773149	0.992206	0.768655	0.570614	0.674524	0.701118
PC 18:1;0_18:1;0	PC	GPL	MEM	36	2	0		0.32555	0.318103	0.359735	0.26232	0.343347	0.487385	0.335244	0.389141	0.278011	0.337694	0.277714	0.234515	0.308185	0.274584	0.264953	0.407337
PC 18:1;0_18:2;0	PC	GPL	MEM	36	3	0		0.881069	0.840311	0.9308	0.757154	0.748194	1.13238	0.928203	0.997625	0.801272	0.920256	0.7801	0.715705	0.882607	0.590396	0.747487	0.946828
PC 18:1;0_18:3;0	PC	GPL	MEM	36	4	0		0.0392999	0.0424186	0.060555	0.0427214	0.0365928	0.0526165	0.0504024	0.0597077	0.0397735	0.0460302	0.0414684	0.0515828	0.044202	0.0250493	0.047484	0.056013
PC 18:1;0_19:0;0	PC	GPL	MEM	37	1	0		NA	0.00752999	0.0103425	0.00846246	NA	0.0102576	NA	0.0102367	NA	NA	NA	NA	NA	NA	0.00789214	0.00944945
PC 18:1;0_19:1;0	PC	GPL	MEM	37	2	0		NA	NA	NA	NA	NA	NA	NA	NA	0.00618925	NA	NA	NA	NA	NA	NA	0.00582899
PC 18:1;0_20:0;0	PC	GPL	MEM	38	1	0		0.0102776	0.0100248	0.0128819	0.0088292	0.0131033	0.0173541	0.0113371	0.0154383	0.0106356	0.00946102	NA	0.00922833	0.00750951	0.012005	0.0147901	0.01636
PC 18:1;0_20:1;0	PC	GPL	MEM	38	2	0		0.0186758	0.0168325	0.0209408	0.0127003	0.0212398	0.0288639	0.0176119	0.0247045	0.0147035	0.019806	0.0116907	0.0121477	0.012919	0.0147291	0.0184002	0.0247089
PC 18:1;0_20:2;0	PC	GPL	MEM	38	3	0		0.0209167	0.0243693	0.029397	0.0200967	0.0266908	0.0382277	0.0244896	0.0296863	0.0205721	0.0206705	0.0154393	0.0155768	0.0154234	0.0216442	0.0211203	0.0301742
PC 18:1;0_20:3;0	PC	GPL	MEM	38	4	0		0.281557	0.268193	0.330774	0.261867	0.287872	0.40762	0.363596	0.303525	0.237384	0.264271	0.250784	0.235464	0.252921	0.268642	0.243164	0.296626
PC 18:1;0_20:4;0	PC	GPL	MEM	38	5	0		0.596272	0.507045	0.671281	0.524644	0.363775	0.580802	0.681665	0.504538	0.396944	0.574785	0.53146	0.503039	0.481735	0.350839	0.3801	0.524008
PC 18:1;0_20:5;0	PC	GPL	MEM	38	6	0		0.0310651	0.0281171	0.040423	NA	0.0474788	0.0441247	0.0470761	0.0490217	0.0265518	0.0317038	0.0283453	0.0393519	0.0338518	0.0278441	0.0424338	0.0381772
PC 18:1;0_22:4;0	PC	GPL	MEM	40	5	0		0.00846196	0.00770187	NA	0.00785514	0.010413	0.011041	0.00892807	0.0115008	NA	0.00894205	0.00614042	0.00486536	NA	0.00853811	0.00848908	0.0134139
PC 18:1;0_22:5;0	PC	GPL	MEM	40	6	0		0.076655	0.0541766	0.0815441	0.0696039	0.067003	0.0888364	0.0878555	0.0829362	0.0506981	0.0601616	0.0443927	0.0520826	NA	0.0534535	0.0541305	0.0639707
PC 18:1;0_22:6;0	PC	GPL	MEM	40	7	0		0.294612	0.300872	0.393824	0.299142	0.237709	0.294102	0.432677	0.31737	0.189672	0.258595	0.240122	0.257889	0.236148	0.190213	0.17961	0.248693
PC 18:2;0_18:2;0	PC	GPL	MEM	36	4	0		0.327626	0.309193	0.365624	0.274895	0.241546	0.363798	0.323814	0.409623	0.349809	0.41509	0.40441	0.452326	0.420335	0.234144	0.385068	0.392128
PC 18:2;0_18:3;0	PC	GPL	MEM	36	5	0		0.0604125	0.0409287	0.0518768	0.0476998	0.0316404	0.0431322	0.045099	0.0702371	0.0551086	0.0608181	0.0653724	0.0869817	0.0671618	0.0268771	0.0697976	0.0792861
PC 18:2;0_19:0;0	PC	GPL	MEM	37	2	0		0.0301259	0.0266979	0.0290777	0.0280677	0.0231542	0.0220573	0.0362526	0.0386666	0.0219868	0.0379545	0.0321869	0.0389696	0.0369759	0.0186876	0.0390293	0.0320872
PC 18:2;0_19:1;0	PC	GPL	MEM	37	3	0		NA	NA	0.00855791	NA	NA	NA	0.0084811	0.0116477	NA	0.013955	NA	NA	NA	NA	NA	NA
PC 18:2;0_20:0;0	PC	GPL	MEM	38	2	0		0.0279392	0.0250172	0.0349641	0.0241913	0.0291226	0.036128	0.03252	0.0431388	0.0394888	0.0352421	0.0270591	0.0471868	0.0368082	0.0218938	0.0602942	0.0585023
PC 18:2;0_20:1;0	PC	GPL	MEM	38	3	0		0.0505815	0.0452983	0.0547419	0.0426548	0.0461265	0.0735793	0.0525808	0.0611803	0.0562709	0.0685526	0.0490008	0.0466134	0.0675435	0.0426762	0.0725966	0.0797852
PC 18:2;0_20:2;0	PC	GPL	MEM	38	4	0		0.0355362	0.0294825	0.0360049	0.0338633	0.0296547	0.0385224	0.035678	0.0424122	0.0340959	0.0449775	0.0409768	0.0394578	0.050947	0.028324	0.048609	0.0500792
PC 18:2;0_20:3;0	PC	GPL	MEM	38	5	0		0.0939519	0.0826848	0.104928	0.074327	0.094933	0.124888	0.106543	0.131264	0.0946512	0.105372	0.100581	0.0919124	0.105793	0.0907815	0.112164	0.119117
PC 18:2;0_20:4;0	PC	GPL	MEM	38	6	0		0.378952	0.352127	0.445473	0.347365	0.25482	0.349584	0.479449	0.393081	0.395272	0.489196	0.502113	0.636043	0.477431	0.302156	0.438428	0.496825
PC 18:2;0_20:5;0	PC	GPL	MEM	38	7	0		NA	NA	NA	NA	0.0451999	NA	NA	0.0538046	NA	NA	NA	0.0616606	NA	NA	NA	NA
PC 18:2;0_22:1;0	PC	GPL	MEM	40	3	0		0.00778531	NA	0.00795143	NA	NA	NA	NA	0.00706015	0.00793467	NA	NA	0.00845453	NA	NA	NA	0.00965594
PC 18:2;0_22:5;0	PC	GPL	MEM	40	7	0		NA	NA	NA	NA	NA	0.0188044	NA	NA	NA	NA	NA	NA	NA	NA	NA	NA
PC 18:2;0_22:6;0	PC	GPL	MEM	40	8	0		0.0370526	NA	0.0526979	NA	0.0261969	0.0386144	0.0592994	0.0397301	0.0342521	0.0524916	NA	0.069605	NA	0.0335802	0.0396864	0.0446366
PC 18:3;0_18:3;0	PC	GPL	MEM	36	6	0		NA	NA	NA	NA	NA	NA	NA	0.0076863	NA	NA	NA	NA	NA	NA	NA	NA
PC 18:3;0_20:4;0	PC	GPL	MEM	38	7	0		NA	NA	NA	NA	NA	NA	NA	NA	NA	0.0315253	0.0396032	0.0444674	NA	NA	NA	NA
PC 19:0;0_20:4;0	PC	GPL	MEM	39	4	0		0.0228957	0.0174842	0.0256467	0.0237155	0.0149822	0.0161671	0.0285808	0.0218798	0.0263003	0.0299979	0.0319235	0.0413643	0.0296582	0.0185779	0.0276744	0.029854
PC 19:0;0_22:6;0	PC	GPL	MEM	41	6	0		NA	NA	NA	NA	NA	NA	NA	0.0104464	NA	NA	NA	0.019863	NA	0.00853902	NA	0.0167525
PC 19:1;0_20:4;0	PC	GPL	MEM	39	5	0		NA	0.0151957	NA	NA	NA	NA	NA	0.0250137	NA	NA	NA	0.0161676	NA	NA	NA	NA
PC 20:0;0_20:3;0	PC	GPL	MEM	40	3	0		0.00340337	0.00930678	0.0040101	0.00720553	0.0103645	0.0141734	0.0109354	0.00287357	0.00405889	0.0104604	NA	0.00532943	NA	0.00846414	0.0148243	0.00638202
PC 20:0;0_20:4;0	PC	GPL	MEM	40	4	0		0.0194434	0.0136214	0.0251448	0.017962	0.0136828	0.0187528	0.0191504	0.0180828	0.0257572	0.0238685	0.0237921	0.0400273	0.0276782	0.0181441	0.0293012	0.0303212
PC 20:0;0_22:6;0	PC	GPL	MEM	42	6	0		NA	NA	NA	NA	NA	NA	NA	0.015299	NA	NA	NA	NA	NA	0.0141544	NA	NA
PC 20:1;0_20:3;0	PC	GPL	MEM	40	4	0		0.00917814	0.0101223	0.00808271	0.00800626	0.00882188	0.013588	0.0102433	0.00927433	0.0102062	0.00956975	0.0105602	0.00968944	0.0116691	0.0109811	0.0128978	0.0123697
PC 20:1;0_20:4;0	PC	GPL	MEM	40	5	0		0.0275674	0.0236795	0.025246	0.0218345	0.0183049	0.0317207	0.0280484	0.0258762	0.0246482	0.0324617	0.0284484	0.0336995	0.0363089	0.0247059	0.0296765	0.0367844
PC 20:1;0_22:6;0	PC	GPL	MEM	42	7	0		NA	NA	NA	NA	NA	NA	NA	0.0137248	NA	NA	NA	NA	NA	NA	NA	NA
PC 20:2;0_20:3;0	PC	GPL	MEM	40	5	0		0.00597446	NA	NA	NA	NA	NA	NA	NA	NA	0.00417023	NA	NA	0.00615092	NA	NA	NA
PC 20:2;0_20:4;0	PC	GPL	MEM	40	6	0		0.0247191	0.0200141	0.0165797	0.013853	0.0115719	0.0173717	0.0208579	0.0175378	0.0204913	0.023281	0.0227069	0.0341561	0.0229439	0.0122953	0.0208924	0.0238941
PC 20:3;0_20:3;0	PC	GPL	MEM	40	6	0		0.00627558	NA	0.0101404	0.00441516	NA	0.0133365	0.00976828	0.0103917	0.0055291	0.00957042	0.0083123	0.00594746	0.00923994	0.00965045	NA	0.00730339
PC 20:3;0_20:4;0	PC	GPL	MEM	40	7	0		0.0349787	0.0332795	0.0416975	0.0326791	0.0334576	0.0404447	0.0458123	0.0281688	0.0339534	0.0369435	0.0474071	0.0477224	0.040724	0.033926	0.0367028	0.0434881
PC 20:4;0_20:4;0	PC	GPL	MEM	40	8	0		0.0148285	0.0571331	0.0258093	0.0505157	0.011839	0.0149003	0.0309631	0.014388	0.0164473	0.0294351	0.0680747	0.0427098	0.0799521	0.017102	0.0172162	0.0245443
PC 20:4;0_22:6;0	PC	GPL	MEM	42	10	0		NA	NA	NA	NA	NA	NA	NA	NA	NA	NA	NA	NA	NA	NA	0.0323084	NA
PC O-16:0;0/16:0;0	PC O-	GPL	MEM	32	0	0		0.0204656	0.0219996	0.0230878	0.023243	0.0215057	0.0213697	0.0235033	0.0280859	0.0287858	0.0262641	0.0242252	0.0227662	0.0236045	0.01256	0.0301117	0.029386
PC O-16:0;0/16:1;0	PC O-	GPL	MEM	32	1	0		0.00517097	0.00577477	0.005537	0.00566224	0.00646562	0.00637129	0.00499534	0.00677491	0.00755022	0.00379648	0.00336592	0.00466046	0.00429565	0.00447087	0.00729754	0.00721287
PC O-16:0;0/18:0;0	PC O-	GPL	MEM	34	0	0		NA	NA	NA	NA	NA	NA	NA	NA	0.000394548	NA	NA	NA	NA	NA	NA	NA
PC O-16:0;0/18:1;0	PC O-	GPL	MEM	34	1	0		0.00985259	0.0102393	0.0134649	0.00825625	0.0105042	0.0123612	0.012366	0.0135749	0.011323	0.0125941	0.00898368	0.011883	0.00920516	0.00778169	0.0100215	0.0178277
PC O-16:0;0/18:2;0	PC O-	GPL	MEM	34	2	0		NA	0.00405716	0.00461011	0.00387148	0.00499954	0.00439151	0.00498086	0.0065945	0.00485547	0.00523927	NA	NA	NA	0.00360147	NA	0.0078648
PC O-16:0;0/20:4;0	PC O-	GPL	MEM	36	4	0		0.0101089	0.00810503	0.0124971	0.00895139	0.00923324	0.0106967	0.0104307	0.0113629	0.00972519	0.0120207	0.0105181	0.0114686	0.0113084	0.0070793	0.00870029	0.019139
PC O-16:0;0/20:5;0	PC O-	GPL	MEM	36	5	0		NA	NA	NA	NA	NA	NA	NA	NA	NA	NA	NA	0.000126093	0.000178611	NA	NA	NA
PC O-16:0;0/22:4;0	PC O-	GPL	MEM	38	4	0		NA	NA	NA	NA	NA	NA	NA	NA	NA	NA	NA	NA	NA	NA	NA	0.000719883
PC O-16:0;0/22:5;0	PC O-	GPL	MEM	38	5	0		0.00198181	0.00177066	0.00248556	0.00149436	0.00163202	0.00188442	0.00146111	0.00210667	NA	0.00169459	0.00169121	0.00206772	NA	0.00092939	0.00174715	0.00277402
PC O-16:0;0/22:6;0	PC O-	GPL	MEM	38	6	0		NA	NA	0.00270228	NA	NA	NA	NA	NA	NA	0.00332013	NA	0.0039615	NA	NA	NA	0.0078762
PC O-16:1;0/16:0;0	PC O-	GPL	MEM	32	1	0		0.00682129	0.00730957	0.00898256	0.00867718	0.00762796	0.0076449	0.00880611	0.00786561	0.00960267	0.00780014	0.00714484	0.00595998	0.00991775	0.00664863	0.00843048	0.00632766
PC O-16:1;0/16:1;0	PC O-	GPL	MEM	32	2	0		0.00172878	0.00166079	NA	NA	0.00176256	NA	NA	0.00260702	0.00188732	NA	NA	NA	NA	NA	NA	NA
PC O-16:1;0/18:0;0	PC O-	GPL	MEM	34	1	0		0.000734698	0.000558483	0.000992642	0.000715082	0.000650337	0.000655633	0.000753469	0.000760631	0.000849137	0.00127157	0.000941428	0.000809209	0.00104462	0.000479429	0.000700278	0.000852089
PC O-16:1;0/18:1;0	PC O-	GPL	MEM	34	2	0		NA	0.000568366	0.000814768	0.000464948	0.000945876	0.000817337	0.000740328	0.00106126	0.000557069	0.000628478	NA	NA	NA	0.000532386	NA	0.00092157
PC O-16:1;0/20:3;0	PC O-	GPL	MEM	36	4	0		0.00176476	NA	0.00191248	0.00138294	0.00207646	0.0027154	0.00143402	0.00289474	0.00169532	0.00291998	0.0011883	0.00171234	NA	0.00148799	0.00171364	0.00330984
PC O-16:1;0/20:4;0	PC O-	GPL	MEM	36	5	0		NA	NA	0.00748713	NA	NA	NA	0.0077369	NA	NA	NA	NA	0.00970664	0.00803709	NA	NA	NA
PC O-16:1;0/22:4;0	PC O-	GPL	MEM	38	5	0		NA	0.00126318	0.00131989	0.00160912	NA	NA	0.00140949	0.00163912	NA	0.00137936	NA	0.00124751	0.00207373	0.000774796	NA	0.00264719
PC O-16:1;0/22:5;0	PC O-	GPL	MEM	38	6	0		NA	NA	0.00106617	NA	NA	NA	NA	NA	NA	0.0016936	NA	NA	NA	NA	NA	0.00241452
PC O-16:2;0/16:0;0	PC O-	GPL	MEM	32	2	0		0.00521545	0.0042417	NA	NA	0.00537664	NA	NA	0.00785621	0.00647358	NA	NA	NA	NA	NA	NA	NA
PC O-16:2;0/18:0;0	PC O-	GPL	MEM	34	2	0		NA	0.000217778	0.000248558	0.000232641	0.000293019	0.000242683	0.000271988	0.000454755	0.000281239	0.000368107	NA	NA	NA	0.000238788	NA	0.000515034
PC O-16:2;0/20:3;0	PC O-	GPL	MEM	36	5	0		NA	NA	0.000440899	NA	NA	NA	NA	NA	NA	NA	NA	0.000207592	0.000176305	NA	NA	NA
PC O-16:2;0/20:4;0	PC O-	GPL	MEM	36	6	0		NA	NA	NA	NA	NA	NA	NA	NA	NA	0.0107086	NA	NA	NA	0.00596524	NA	NA
PC O-16:2;0/22:4;0	PC O-	GPL	MEM	38	6	0		NA	NA	NA	NA	NA	NA	NA	NA	NA	NA	NA	0.000817355	NA	NA	NA	0.00336652
PC O-17:0;0/15:0;0	PC O-	GPL	MEM	32	0	0		0.00128614	NA	0.00210292	0.00145341	0.00138103	0.000851647	0.00224481	0.00297797	0.0019339	0.00172329	0.00147311	0.00228744	0.00175695	0.00095585	0.00208026	0.00235132
PC O-17:0;0/17:0;0	PC O-	GPL	MEM	34	0	0		NA	NA	NA	NA	NA	NA	NA	NA	0.00135774	NA	NA	NA	NA	NA	NA	NA
PC O-17:0;0/17:1;0	PC O-	GPL	MEM	34	1	0		0.00172455	0.00149431	0.00282531	0.00143294	0.00206096	0.00219606	0.0023383	0.002713	0.00200828	0.00265087	0.0015386	0.00236175	0.00162208	0.00129787	0.00222874	0.0035465
PC O-17:0;0/17:2;0	PC O-	GPL	MEM	34	2	0		NA	5.95576e-05	NA	NA	7.79138e-05	4.12442e-05	9.01416e-05	9.39092e-05	7.9705e-05	7.47769e-05	NA	NA	NA	6.7102e-05	NA	0.000107734
PC O-17:0;0/19:4;0	PC O-	GPL	MEM	36	4	0		NA	NA	NA	NA	NA	NA	NA	0.000334959	NA	NA	NA	NA	NA	NA	NA	NA
PC O-17:1;0/15:0;0	PC O-	GPL	MEM	32	1	0		NA	NA	NA	NA	NA	0.000370402	NA	0.000232223	NA	NA	NA	0.000313137	0.000538599	NA	NA	NA
PC O-17:1;0/17:0;0	PC O-	GPL	MEM	34	1	0		0.000145721	0.000135092	0.000199494	0.000149777	0.000216815	0.000140882	0.000291626	0.00015801	0.000161571	0.000143887	0.00023029	0.000249888	0.000200842	0.000106613	0.000129629	0.000345512
PC O-17:1;0/17:1;0	PC O-	GPL	MEM	34	2	0		NA	NA	6.03706e-05	7.34573e-05	0.000131493	0.000108069	0.000112115	9.19165e-05	6.20669e-05	9.65996e-05	NA	NA	NA	4.26915e-05	NA	0.000141089
PC O-17:2;0/17:0;0	PC O-	GPL	MEM	34	2	0		NA	NA	NA	NA	5.66033e-05	7.34012e-05	NA	5.54856e-05	4.18169e-05	4.75376e-05	NA	NA	NA	NA	NA	0.000105148
PC O-18:0;0/14:0;0	PC O-	GPL	MEM	32	0	0		0.00183	0.00130932	0.0021122	0.00126924	0.0015948	0.00145689	0.00175159	0.00231102	0.00223467	0.00204744	0.00220682	0.00179964	0.00220793	0.00169502	0.00237504	0.00211513
PC O-18:0;0/16:0;0	PC O-	GPL	MEM	34	0	0		NA	NA	NA	NA	NA	NA	NA	NA	0.00565948	NA	NA	NA	NA	NA	NA	NA
PC O-18:0;0/16:1;0	PC O-	GPL	MEM	34	1	0		0.00220517	0.00179271	0.00246241	0.00207717	0.00215499	0.00201605	0.00248405	0.00205038	0.00213753	0.00232546	0.00158074	0.00147973	0.00223154	0.00190167	0.0012863	0.00156925
PC O-18:0;0/20:4;0	PC O-	GPL	MEM	38	4	0		NA	NA	NA	NA	NA	NA	NA	NA	NA	NA	NA	NA	NA	NA	NA	0.00677115
PC O-18:0;0/20:5;0	PC O-	GPL	MEM	38	5	0		NA	NA	NA	NA	NA	NA	NA	NA	NA	NA	NA	0.00169129	NA	NA	NA	NA
PC O-18:1;0/14:0;0	PC O-	GPL	MEM	32	1	0		NA	NA	NA	NA	NA	NA	NA	0.000379097	NA	NA	NA	NA	NA	NA	0.000333577	NA
PC O-18:1;0/16:0;0	PC O-	GPL	MEM	34	1	0		0.0059668	0.00597532	0.00845166	0.00535499	0.00621672	0.0071541	0.00728683	0.00763007	0.0071219	0.0080739	0.0062858	0.00797326	0.00574351	0.0043903	0.00616039	0.0105072
PC O-18:1;0/16:1;0	PC O-	GPL	MEM	34	2	0		NA	0.000137335	0.000221057	0.000140283	0.000299187	0.000318161	0.000292533	0.00036025	0.000202895	0.000250998	NA	NA	NA	0.000207021	NA	0.000306945
PC O-18:1;0/18:3;0	PC O-	GPL	MEM	36	4	0		NA	NA	NA	NA	NA	NA	0.000348508	NA	NA	NA	NA	NA	NA	NA	NA	0.000436342
PC O-18:1;0/20:3;0	PC O-	GPL	MEM	38	4	0		NA	NA	NA	NA	NA	NA	NA	NA	NA	NA	NA	NA	NA	NA	NA	0.00141738
PC O-18:1;0/20:4;0	PC O-	GPL	MEM	38	5	0		0.0132127	0.00997078	0.0147199	0.0122005	0.00914431	0.0110955	0.0163261	0.0114252	0.0134661	0.016467	0.0125629	0.0153364	0.0137092	0.00788107	0.0107152	0.0212997
PC O-18:2;0/16:0;0	PC O-	GPL	MEM	34	2	0		NA	0.00184826	0.00178603	0.00161334	0.00226124	0.0019716	0.00220471	0.00316703	0.00214699	0.00232213	NA	NA	NA	0.0014718	NA	0.00303745
PC O-18:2;0/18:2;0	PC O-	GPL	MEM	36	4	0		0.00234634	0.00165797	0.0027827	0.0019069	0.00219044	0.00251841	0.00173963	0.00283609	0.00240573	0.00325044	0.00219265	0.00219063	0.00281809	0.00146635	0.00196126	0.00354751
PC O-18:2;0/20:3;0	PC O-	GPL	MEM	38	5	0		0.00102159	0.00193203	NA	NA	0.00178904	0.00127336	NA	NA	NA	NA	0.00130237	0.00177732	NA	0.000707265	NA	0.00190084
PC O-18:2;0/20:4;0	PC O-	GPL	MEM	38	6	0		NA	NA	0.00441853	NA	NA	NA	NA	NA	NA	0.00435541	NA	0.00538577	NA	NA	NA	NA
PE 14:0;0_18:0;0	PE	GPL	MEM	32	0	0		NA	NA	0.000849788	NA	NA	NA	NA	NA	NA	NA	NA	NA	NA	NA	0.00102408	NA
PE 14:0;0_18:1;0	PE	GPL	MEM	32	1	0		0.00130295	NA	NA	NA	0.00179193	0.00176415	NA	0.00239836	NA	NA	NA	NA	NA	NA	NA	NA
PE 14:0;0_18:2;0	PE	GPL	MEM	32	2	0		0.00123441	NA	0.00134156	NA	NA	NA	NA	0.00229222	NA	NA	NA	NA	NA	NA	0.00241698	NA
PE 14:0;0_20:3;0	PE	GPL	MEM	34	3	0		NA	NA	NA	NA	0.000403754	NA	NA	NA	NA	NA	NA	NA	NA	NA	NA	NA
PE 15:0;0_22:6;0	PE	GPL	MEM	37	6	0		NA	NA	0.00706407	NA	NA	NA	NA	0.00846289	NA	NA	NA	NA	NA	NA	NA	NA
PE 16:0;0_16:0;0	PE	GPL	MEM	32	0	0		0.00345099	0.00280792	0.00397645	0.00416659	0.00385196	0.00350417	0.0047316	NA	0.00356321	NA	NA	0.00442443	0.00385236	0.00263088	0.00443053	0.00592925
PE 16:0;0_16:1;0	PE	GPL	MEM	32	1	0		0.0449622	0.0364927	0.0532472	0.0365365	0.0761728	0.0633535	0.0390295	0.117249	0.0453745	0.0411227	0.0297617	0.040701	0.0360855	0.03235	0.0847073	0.108234
PE 16:0;0_18:1;0	PE	GPL	MEM	34	1	0		0.147057	0.126877	0.226956	0.14073	0.26386	0.195177	0.204205	0.364089	0.142462	0.142337	0.135946	0.184713	0.140493	0.128756	0.342909	0.414982
PE 16:0;0_18:2;0	PE	GPL	MEM	34	2	0		0.672123	0.472974	0.647315	0.536154	0.563689	0.624235	0.534992	1.02225	0.736233	0.697687	0.784509	0.852225	0.750004	0.414986	1.08281	1.18514
PE 16:0;0_18:3;0	PE	GPL	MEM	34	3	0		0.0104712	0.00750031	0.0113957	0.00931388	0.0117974	0.0110855	0.00874359	0.0235291	0.0100852	0.00788175	0.00991505	0.0118985	0.00909703	0.00601339	0.0202535	0.021534
PE 16:0;0_19:1;0	PE	GPL	MEM	35	1	0		NA	NA	NA	0.00206824	0.0026684	0.00175209	NA	0.00379688	NA	NA	NA	0.00250745	NA	0.00127136	0.00340951	0.00432974
PE 16:0;0_20:1;0	PE	GPL	MEM	36	1	0		0.0228254	0.0233302	0.0280386	0.0209717	0.0258772	0.028682	0.0264037	0.0368392	0.0208245	0.0191634	0.0181672	0.022188	0.0194641	0.0172258	0.0262797	0.0369894
PE 16:0;0_20:2;0	PE	GPL	MEM	36	2	0		0.0428207	0.0399833	0.0463292	0.0403121	0.0339941	0.0436231	0.0423046	0.0566016	0.0513397	0.0479578	NA	0.0598633	NA	0.0313313	0.0619305	0.0697704
PE 16:0;0_20:3;0	PE	GPL	MEM	36	3	0		0.101784	0.0796622	0.103321	0.0805816	0.0967024	0.113632	0.0858573	0.143612	0.0954955	0.0906067	0.0961248	0.0963183	0.0947265	0.083519	0.118982	0.153285
PE 16:0;0_20:4;0	PE	GPL	MEM	36	4	0		1.75084	1.38187	1.78633	1.39735	1.48173	1.75796	1.62594	2.28759	1.85678	1.89021	1.89646	2.13767	1.7388	1.35195	2.24993	2.96221
PE 16:0;0_20:5;0	PE	GPL	MEM	36	5	0		0.0199581	0.0265381	0.0153134	0.0128778	0.0236174	0.0259967	0.0118686	0.0336143	0.0104172	0.0264523	0.0048112	0.00551073	0.00700674	0.0207764	0.0162361	0.0245037
PE 16:0;0_22:3;0	PE	GPL	MEM	38	3	0		NA	NA	0.01154	0.00895057	NA	0.0118989	NA	0.0135401	NA	NA	NA	NA	NA	0.00836393	NA	NA
PE 16:0;0_22:4;0	PE	GPL	MEM	38	4	0		0.104883	0.0972736	0.111885	0.0989598	0.0841883	0.0973698	0.125019	0.137688	0.118356	0.132336	0.117496	0.161501	0.116993	0.0823027	0.154014	0.1764
PE 16:0;0_22:5;0	PE	GPL	MEM	38	5	0		0.220568	0.189447	0.230751	0.189906	0.224597	0.199247	0.220635	0.302198	0.217264	0.211584	0.197825	0.264939	0.218374	0.189726	0.30282	0.400309
PE 16:0;0_22:6;0	PE	GPL	MEM	38	6	0		2.47397	1.99971	2.22806	2.01917	1.46753	1.69201	2.27222	2.19973	2.16455	2.3813	2.93985	3.06612	2.61789	1.72687	2.26467	3.01772
PE 16:1;0_16:1;0	PE	GPL	MEM	32	2	0		0.00463384	0.00392682	0.00472276	0.00527221	0.00554802	0.0064855	0.00429472	0.00768423	0.00415578	NA	NA	NA	NA	NA	0.00187994	0.004306
PE 16:1;0_17:1;0	PE	GPL	MEM	33	2	0		NA	NA	NA	NA	0.102163	0.0827859	NA	0.165377	NA	NA	NA	NA	NA	0.088081	0.11457	NA
PE 16:1;0_18:0;0	PE	GPL	MEM	34	1	0		0.0291857	0.0256108	0.0333872	0.0236084	0.0323337	0.0343563	0.0267082	0.048038	0.0295784	0.0296142	0.026686	0.0289125	0.0265575	0.0234277	0.0392894	0.0509144
PE 16:1;0_18:1;0	PE	GPL	MEM	34	2	0		0.0401725	0.0366734	0.046557	0.0332169	0.0513153	0.0562254	0.036154	0.0673522	0.0209374	0.0231169	0.0219422	0.0213073	0.0230208	0.0187386	0.0281902	0.0423541
PE 16:1;0_18:2;0	PE	GPL	MEM	34	3	0		0.0434756	0.0332444	0.0405761	0.0321809	0.036248	0.0459855	0.0309468	0.0725342	0.0205134	0.0210124	0.0319362	0.0254227	0.0200035	0.0150305	0.0316556	0.0365122
PE 16:1;0_20:1;0	PE	GPL	MEM	36	2	0		0.00512596	0.00492721	0.00620158	0.00499538	0.0053943	0.00753653	0.00525998	0.00715236	NA	NA	NA	NA	NA	NA	0.00491887	0.0066362
PE 16:1;0_20:2;0	PE	GPL	MEM	36	3	0		NA	NA	NA	0.0037768	0.00246811	0.00470474	0.00421585	0.00485254	NA	NA	NA	NA	NA	NA	NA	NA
PE 16:1;0_20:3;0	PE	GPL	MEM	36	4	0		0.025497	0.0245183	0.0247737	0.0196407	0.0246407	0.0237352	0.022264	0.0310935	0.0105692	0.0105169	0.0126053	0.0118289	0.0108769	NA	NA	0.0130866
PE 16:1;0_20:4;0	PE	GPL	MEM	36	5	0		0.0809016	0.10313	0.0562067	0.0526868	0.0443284	0.0775289	0.0483525	0.0881604	0.00571927	0.018822	0.00349342	0.00465756	0.00454089	0.0125032	0.00764634	0.012887
PE 16:1;0_20:5;0	PE	GPL	MEM	36	6	0		NA	NA	NA	NA	NA	NA	NA	0.0060345	NA	NA	NA	NA	NA	NA	NA	NA
PE 16:1;0_22:1;0	PE	GPL	MEM	38	2	0		NA	NA	NA	0.000644445	NA	NA	NA	0.00146836	NA	NA	NA	NA	NA	NA	NA	NA
PE 16:1;0_22:4;0	PE	GPL	MEM	38	5	0		NA	NA	NA	0.00629373	NA	NA	0.0061214	NA	NA	NA	NA	NA	NA	NA	NA	NA
PE 16:1;0_22:5;0	PE	GPL	MEM	38	6	0		NA	NA	0.0195389	NA	NA	NA	NA	0.0331318	NA	NA	NA	NA	NA	NA	NA	NA
PE 16:1;0_22:6;0	PE	GPL	MEM	38	7	0		0.104844	0.0886932	0.0936932	0.0849875	0.0598432	0.0754973	0.084881	0.0928247	0.030968	0.0456998	0.0528604	0.0442817	0.0433036	0.0307714	NA	0.0474827
PE 17:0;0_18:1;0	PE	GPL	MEM	35	1	0		0.00322367	NA	0.0045978	0.00159821	0.00204288	0.00126712	0.00364137	0.00257185	0.00204732	0.00252388	0.00202176	0.00225634	NA	0.00105675	0.00198861	0.00331095
PE 17:0;0_18:2;0	PE	GPL	MEM	35	2	0		0.0580801	0.0172005	0.0483357	0.0490653	0.031962	0.0326028	0.0413005	0.10488	0.0798144	0.0571302	0.0473701	0.0760516	0.0692939	0.0320495	0.0528038	0.0590649
PE 17:0;0_20:3;0	PE	GPL	MEM	37	3	0		0.00183634	NA	NA	NA	0.00476567	0.00458346	NA	0.00580888	0.00250322	0.00482186	NA	0.00552575	0.00385476	0.00375189	0.00568501	0.00636816
PE 17:0;0_20:4;0	PE	GPL	MEM	37	4	0		0.0374411	0.0282751	0.0418664	0.0334376	0.0248217	0.0294736	0.0381901	0.0422096	0.0393714	0.0427135	0.0439637	0.0552196	0.0447366	0.0247961	0.0427939	0.0572619
PE 17:0;0_22:4;0	PE	GPL	MEM	39	4	0		0.00323874	NA	NA	0.0031819	NA	0.00265324	0.00348111	0.00405024	0.00257643	0.00309885	0.00453595	0.00521618	NA	0.00205771	0.00302382	0.00600515
PE 17:0;0_22:5;0	PE	GPL	MEM	39	5	0		NA	0.00506641	NA	0.00455852	NA	0.00333397	NA	0.00305544	0.00259056	NA	NA	0.0062864	NA	NA	NA	NA
PE 17:0;0_22:6;0	PE	GPL	MEM	39	6	0		NA	NA	0.0134901	NA	NA	NA	NA	0.0140937	0.0128305	0.0189066	NA	NA	NA	NA	NA	NA
PE 17:1;0_18:0;0	PE	GPL	MEM	35	1	0		0.00252008	NA	0.00223203	0.000934085	0.00116527	0.000789305	0.00159448	0.00170705	0.00151577	0.00252054	0.001737	0.00142093	0.00371501	0.000857688	0.00131367	0.00184357
PE 17:1;0_18:1;0	PE	GPL	MEM	35	2	0		0.032383	0.0118757	0.0354274	0.0282254	0.0250138	0.0217442	0.0274355	NA	0.0367716	0.0306236	0.0205282	0.0316283	0.023407	0.0183571	0.0228826	0.0224969
PE 17:1;0_18:2;0	PE	GPL	MEM	35	3	0		0.0635285	0.0163792	0.0517531	0.0583712	0.0520499	0.0440797	0.0485044	0.0682244	0.0740548	0.0417498	0.0212998	0.0358196	0.0483591	0.0560746	0.0345038	0.0166924
PE 17:1;0_20:1;0	PE	GPL	MEM	37	2	0		NA	NA	NA	NA	NA	0.000381723	NA	NA	NA	NA	NA	NA	NA	NA	NA	NA
PE 17:1;0_20:4;0	PE	GPL	MEM	37	5	0		0.00654926	NA	0.00354649	0.00386891	0.00254996	0.00446351	0.00570845	0.00707367	NA	NA	NA	NA	NA	NA	NA	NA
PE 17:1;0_22:3;0	PE	GPL	MEM	39	4	0		NA	NA	NA	NA	NA	NA	NA	0.00280551	NA	NA	NA	NA	NA	NA	NA	NA
PE 17:1;0_22:4;0	PE	GPL	MEM	39	5	0		NA	NA	NA	NA	NA	NA	NA	NA	0.0028466	NA	NA	NA	NA	NA	NA	NA
PE 17:1;0_22:5;0	PE	GPL	MEM	39	6	0		NA	NA	0.00060411	NA	NA	0.010506	NA	NA	NA	NA	NA	NA	NA	NA	NA	NA
PE 17:1;0_22:6;0	PE	GPL	MEM	39	7	0		0.00710751	NA	0.00481826	0.00590183	NA	NA	0.00579013	0.00487284	0.00408978	0.0052302	NA	0.00411551	NA	NA	NA	NA
PE 18:0;0_18:0;0	PE	GPL	MEM	36	0	0		NA	NA	NA	NA	NA	NA	NA	NA	NA	NA	NA	NA	0.0195364	NA	NA	NA
PE 18:0;0_18:1;0	PE	GPL	MEM	36	1	0		0.0714601	0.0740822	0.0857218	0.0635951	0.081233	0.0886631	0.0761406	0.107533	0.066241	0.0626189	0.0635257	0.0703122	0.0659062	0.059201	0.0841928	0.11596
PE 18:0;0_18:2;0	PE	GPL	MEM	36	2	0		0.417226	0.344954	0.36763	0.335528	0.294472	0.344572	0.33619	0.460746	0.516668	0.501903	0.685026	0.614666	0.662347	0.346362	0.611185	0.688993
PE 18:0;0_18:3;0	PE	GPL	MEM	36	3	0		0.00829563	0.00636825	0.00828763	0.00709442	0.00760106	0.00801971	0.00756198	0.0116169	0.0102744	0.00985225	0.0104451	0.0102462	0.0115097	0.00692051	0.0131343	0.015671
PE 18:0;0_19:2;0	PE	GPL	MEM	37	2	0		NA	NA	NA	NA	NA	0.000717898	NA	NA	NA	NA	NA	NA	NA	0.00085139	NA	0.00264384
PE 18:0;0_20:1;0	PE	GPL	MEM	38	1	0		0.00549363	0.00490752	0.00675981	0.00493217	0.0053598	0.0124178	0.00508477	0.00570908	0.00187737	0.00595173	0.00666691	0.00535969	0.00574626	0.00573844	0.00725343	0.00292209
PE 18:0;0_20:2;0	PE	GPL	MEM	38	2	0		0.0108355	0.0115102	0.0128921	0.0108315	0.00980215	0.0116264	NA	0.0122243	NA	NA	NA	0.0127319	0.0121767	NA	NA	0.0144966
PE 18:0;0_20:3;0	PE	GPL	MEM	38	3	0		0.101967	0.0752774	0.0883828	0.0755832	0.0911359	0.0813385	0.0816509	0.0973032	0.0936274	0.0948131	0.112124	0.100503	0.098197	0.0860893	0.103567	0.134477
PE 18:0;0_20:4;0	PE	GPL	MEM	38	4	0		3.47502	3.01712	3.57525	3.0099	2.44956	2.96767	3.61816	3.53289	3.95331	4.15534	4.89521	5.22342	4.12645	2.95159	3.97995	5.23215
PE 18:0;0_20:5;0	PE	GPL	MEM	38	5	0		0.0468064	0.0388088	0.0416548	0.031861	0.0407456	0.0439044	0.03442	0.0553388	0.0472304	0.0455531	0.044505	0.042573	0.0479403	0.0410485	0.0514239	0.0713873
PE 18:0;0_22:3;0	PE	GPL	MEM	40	3	0		0.00238652	NA	NA	NA	0.0018995	NA	0.00441384	0.00344308	NA	NA	NA	0.0047683	NA	NA	NA	0.00519051
PE 18:0;0_22:4;0	PE	GPL	MEM	40	4	0		0.0414346	0.0319934	0.0382673	0.0363445	0.0263263	0.0322985	0.0386732	0.0386478	0.0458846	0.0466945	0.0518314	0.0552005	0.0486898	0.0314254	0.0474946	0.0660822
PE 18:0;0_22:5;0	PE	GPL	MEM	40	5	0		0.0704289	0.0595473	0.0591022	0.0553676	0.0596611	0.0529684	0.0546649	0.0740804	0.0781809	0.080794	0.0896753	0.0909273	0.0858386	0.065519	0.0806553	0.132827
PE 18:0;0_22:6;0	PE	GPL	MEM	40	6	0		0.624345	0.487473	0.464594	0.461509	0.346695	0.327785	0.479853	0.480852	0.82616	0.861311	1.32234	1.16821	1.05491	0.666496	0.749251	1.10169
PE 18:1;0_18:1;0	PE	GPL	MEM	36	2	0		0.0548419	0.0518364	0.0680157	0.0459763	0.0697935	0.0749518	0.0573642	0.0798563	0.0332977	0.0373673	0.0340886	0.0314551	0.0386616	0.0313735	0.040321	0.0643077
PE 18:1;0_18:2;0	PE	GPL	MEM	36	3	0		0.334006	0.262618	0.312827	0.265698	0.229217	0.307012	0.255129	0.359693	0.150004	0.173119	0.193481	0.152731	0.206733	0.107535	0.164707	0.225373
PE 18:1;0_18:3;0	PE	GPL	MEM	36	4	0		0.030847	0.0285966	0.0339393	0.0286405	0.0290364	0.0269273	0.0324151	0.0468889	0.0221087	0.0263362	0.0282128	0.027237	0.0301986	0.0250848	0.028724	0.0340127
PE 18:1;0_19:1;0	PE	GPL	MEM	37	2	0		NA	NA	0.00236885	0.0024563	0.00196893	0.00110203	NA	NA	NA	NA	NA	NA	NA	NA	NA	NA
PE 18:1;0_20:0;0	PE	GPL	MEM	38	1	0		0.00767664	0.00702069	0.009703	0.00678775	0.00840248	NA	0.00721395	0.00900589	0.00409445	NA	NA	NA	NA	NA	NA	0.00803667
PE 18:1;0_20:1;0	PE	GPL	MEM	38	2	0		0.0107588	0.0106841	0.0133241	0.00928543	0.0104461	0.0149183	0.0132841	0.010682	0.00651496	0.00762201	0.006732	0.00471919	0.00677696	0.00660612	0.00659307	0.00849959
PE 18:1;0_20:2;0	PE	GPL	MEM	38	3	0		0.00962985	0.00711457	0.00972345	0.00738811	0.00926567	0.0106236	0.00957204	0.00985795	0.00712005	NA	NA	0.00631624	0.00755846	0.00543286	0.0062661	0.00953234
PE 18:1;0_20:3;0	PE	GPL	MEM	38	4	0		0.151239	0.128696	0.131409	0.121268	0.117084	0.158111	0.126712	0.153033	0.0584805	0.074258	0.0815888	0.0631297	0.0714128	0.0587414	0.0685515	0.0970208
PE 18:1;0_20:4;0	PE	GPL	MEM	38	5	0		1.08752	0.885368	0.998899	0.82972	0.635986	0.901742	0.94657	0.911572	0.402487	0.488422	0.506789	0.446231	0.471639	0.350665	0.382148	0.628689
PE 18:1;0_20:5;0	PE	GPL	MEM	38	6	0		0.0398614	0.0314441	0.0321742	0.0256756	0.0387797	0.0374101	0.0271286	0.0443472	0.0189485	0.0219734	NA	NA	NA	NA	NA	NA
PE 18:1;0_22:1;0	PE	GPL	MEM	40	2	0		0.00431529	0.00286045	0.00507196	NA	NA	0.00368526	0.00411969	0.00397344	NA	NA	NA	NA	NA	NA	NA	NA
PE 18:1;0_22:2;0	PE	GPL	MEM	40	3	0		NA	NA	0.0067266	NA	0.00490098	0.00625738	NA	NA	NA	NA	NA	NA	NA	NA	NA	NA
PE 18:1;0_22:4;0	PE	GPL	MEM	40	5	0		0.027426	0.0235205	0.0295734	0.0252095	0.0219958	0.0275443	0.027328	0.0310503	0.0186279	0.0248953	0.0221731	0.0208877	0.0228119	0.0152453	0.023188	0.0320814
PE 18:1;0_22:5;0	PE	GPL	MEM	40	6	0		0.123816	0.0993019	0.123017	0.0985577	0.101258	0.113375	0.11223	0.13094	0.0700363	0.0876632	NA	0.0841114	0.0749362	0.0703745	0.0865288	NA
PE 18:1;0_22:6;0	PE	GPL	MEM	40	7	0		0.597651	0.460747	0.492459	0.441388	0.312573	0.3542	0.491824	0.426823	0.17843	0.22716	0.259261	0.198739	0.258292	0.171669	0.141658	0.227278
PE 18:2;0_18:2;0	PE	GPL	MEM	36	4	0		0.0832733	0.0586227	0.0770926	0.0659493	0.0525328	0.0673906	0.0721863	0.0898723	0.0643501	0.0801959	0.102408	0.0908752	0.0907797	0.045226	0.0856124	0.100506
PE 18:2;0_18:3;0	PE	GPL	MEM	36	5	0		0.0694026	NA	0.0696494	0.0555364	0.0565054	0.0583636	0.0560833	0.0788383	0.0323753	NA	0.0255448	0.0280857	0.0286502	NA	0.0444835	0.054412
PE 18:2;0_19:0;0	PE	GPL	MEM	37	2	0		0.00690738	0.00537835	0.00480458	0.00540206	0.00375077	0.00251612	0.00779399	0.00910904	0.00658573	0.00803606	0.0093194	0.0107926	NA	0.00297365	0.0113348	0.00835422
PE 18:2;0_19:1;0	PE	GPL	MEM	37	3	0		0.00277215	NA	NA	NA	NA	NA	NA	NA	0.00265741	NA	NA	NA	NA	NA	NA	NA
PE 18:2;0_20:0;0	PE	GPL	MEM	38	2	0		0.0240497	0.0229904	0.0244175	0.0219754	0.0189913	0.0247979	0.032317	0.0265956	0.0322363	0.0309912	0.0363721	0.0298891	0.0282223	0.0227382	0.04167	0.0336116
PE 18:2;0_20:1;0	PE	GPL	MEM	38	3	0		0.0201394	0.0156865	0.0193286	0.0150535	0.0157165	0.0189518	0.0166767	0.0187568	0.0163609	0.0197471	0.0174492	0.0152694	0.0203781	0.0112973	0.0185086	0.0251958
PE 18:2;0_20:2;0	PE	GPL	MEM	38	4	0		0.0223414	NA	0.0181343	NA	NA	NA	0.0252742	0.0204452	0.0218801	NA	0.0223062	NA	NA	NA	NA	0.0297359
PE 18:2;0_20:3;0	PE	GPL	MEM	38	5	0		0.0140728	0.0100546	0.0136406	0.00995883	0.0103678	0.0108617	0.0117038	0.0161686	0.00995128	0.0110204	0.0141884	0.0112659	0.0153739	0.00717622	0.0139908	0.0158882
PE 18:2;0_20:4;0	PE	GPL	MEM	38	6	0		0.0846216	0.0689426	0.0823109	0.0694326	0.0536852	0.0741341	0.0778895	0.084701	0.069738	0.0860156	0.0979171	0.110564	0.0899539	0.0468429	0.0861375	0.109084
PE 18:2;0_22:1;0	PE	GPL	MEM	40	3	0		0.00274855	NA	NA	0.0042137	0.00194776	0.00219302	0.00442366	0.00602254	0.00481804	NA	NA	NA	NA	NA	0.00611583	NA
PE 18:2;0_22:6;0	PE	GPL	MEM	40	8	0		0.0314682	NA	NA	0.0238806	NA	NA	0.0298422	NA	NA	NA	NA	0.0419226	NA	NA	NA	NA
PE 18:3;0_18:3;0	PE	GPL	MEM	36	6	0		NA	NA	NA	NA	NA	NA	NA	0.0011273	NA	NA	NA	NA	NA	NA	NA	NA
PE 18:3;0_20:4;0	PE	GPL	MEM	38	7	0		0.00558918	NA	0.00477315	NA	0.00378587	0.00356755	NA	0.00477891	0.00430495	NA	NA	0.00499106	NA	NA	NA	0.00551208
PE 19:0;0_20:4;0	PE	GPL	MEM	39	4	0		0.0380777	0.0283798	0.0409047	0.031395	0.0277187	0.028921	0.0385436	0.0326208	0.0410604	0.0434673	0.045058	0.0524588	0.0516978	0.0228354	0.0420708	0.0539407
PE 19:1;0_20:4;0	PE	GPL	MEM	39	5	0		0.00956071	NA	0.00852815	0.00484145	0.00502222	0.00374179	0.0104361	0.00216365	0.0019983	NA	0.00886399	0.00414251	NA	NA	0.00902619	0.010923
PE 20:0;0_20:3;0	PE	GPL	MEM	40	3	0		0.00235689	NA	0.00222658	0.00369403	NA	0.00195589	NA	NA	0.00385722	0.00624498	0.00771018	0.00411861	0.00667778	0.00759905	0.00309416	0.0051077
PE 20:0;0_20:4;0	PE	GPL	MEM	40	4	0		0.040394	0.0296817	0.0365418	0.0319792	0.0265679	0.0337241	0.0374137	0.0388373	0.0484607	0.0487231	0.0512852	0.0649729	0.0513571	0.0307275	0.0561022	0.0693706
PE 20:1;0_20:1;0	PE	GPL	MEM	40	2	0		NA	NA	0.000368806	NA	NA	0.000335526	NA	0.000271631	NA	NA	NA	NA	NA	NA	NA	NA
PE 20:1;0_20:2;0	PE	GPL	MEM	40	3	0		NA	NA	NA	0.000494301	0.000265317	NA	NA	NA	0.000686524	NA	NA	NA	NA	NA	NA	NA
PE 20:1;0_20:3;0	PE	GPL	MEM	40	4	0		0.00669803	0.00532599	0.00593094	0.00407924	0.00556747	0.00759922	0.00471344	0.00666283	0.0053338	0.00577303	0.00558822	0.00389376	0.00561279	0.00507646	0.00512297	0.00811026
PE 20:1;0_20:4;0	PE	GPL	MEM	40	5	0		0.0459343	0.033505	0.0420298	0.0368066	0.0275215	0.0387714	0.0436231	0.0406108	0.0393426	0.0429053	0.0454508	0.0436172	0.0434598	0.0293798	0.03886	0.0587429
PE 20:2;0_20:2;0	PE	GPL	MEM	40	4	0		NA	NA	NA	NA	NA	NA	NA	0.000746423	NA	NA	NA	NA	NA	NA	NA	NA
PE 20:2;0_20:4;0	PE	GPL	MEM	40	6	0		0.0205593	0.0117059	0.0207609	0.0176072	0.0122815	0.0147462	0.0176505	0.0185518	0.0179681	0.0256872	0.0359415	0.0276421	0.0221983	0.010314	0.0165396	0.0352396
PE 20:3;0_20:4;0	PE	GPL	MEM	40	7	0		0.00800251	0.00711004	0.00687271	0.00480466	NA	0.0057828	0.00797414	0.00667359	NA	0.00546063	0.00751072	0.00651264	NA	0.00434093	NA	0.00575429
PE 20:4;0_20:4;0	PE	GPL	MEM	40	8	0		0.00175789	0.0270185	0.0285842	0.000874109	0.0178403	0.0226421	0.00138579	0.0300554	0.0316697	0.0368968	0.0408033	0.00146345	0.0365795	0.0210874	0.0268409	0.0388886
PE O-16:0;0/20:4;0	PE O-	GPL	MEM	36	4	0		2.38789e-05	3.38765e-05	5.00834e-05	5.49746e-05	3.82861e-05	7.48352e-05	3.48001e-05	5.28238e-05	3.39532e-05	6.21053e-05	2.80729e-05	4.83088e-05	2.42952e-05	3.61382e-05	4.485e-05	7.87666e-05
PE O-16:0;0/20:5;0	PE O-	GPL	MEM	36	5	0		0.00168435	NA	NA	NA	NA	NA	NA	NA	NA	NA	NA	NA	NA	NA	NA	NA
PE O-16:0;0/22:4;0	PE O-	GPL	MEM	38	4	0		0.00112687	0.00100164	0.00118832	0.00131181	0.00112242	0.00181869	0.0015825	0.00172109	0.000973398	0.00147797	0.00130484	0.00122193	0.00106444	0.000693791	0.00113209	0.00336132
PE O-16:0;0/22:5;0	PE O-	GPL	MEM	38	5	0		NA	NA	NA	NA	NA	0.000210131	NA	0.000131372	NA	NA	NA	NA	NA	NA	NA	NA
PE O-16:0;0/22:6;0	PE O-	GPL	MEM	38	6	0		NA	NA	0.00296564	NA	NA	NA	NA	0.00135715	NA	NA	NA	NA	NA	NA	NA	NA
PE O-16:1;0/16:1;0	PE O-	GPL	MEM	32	2	0		0.00482036	0.00415306	0.00395594	0.00547705	0.00466391	0.00444686	0.00292945	0.00640603	0.00475018	0.00501424	NA	0.00453032	NA	0.00547571	0.00399259	0.00331974
PE O-16:1;0/18:2;0	PE O-	GPL	MEM	34	3	0		0.00203331	0.00164282	0.00257575	NA	0.00130239	0.00239389	NA	0.00361385	0.00196706	NA	0.00188156	0.00307377	NA	NA	NA	0.00303546
PE O-16:1;0/20:2;0	PE O-	GPL	MEM	36	3	0		NA	NA	NA	NA	NA	NA	NA	8.63088e-05	NA	NA	NA	NA	NA	NA	NA	6.91194e-05
PE O-16:1;0/20:3;0	PE O-	GPL	MEM	36	4	0		6.48261e-05	0.00015141	0.000183388	0.000155666	0.000173869	0.000252005	0.000134114	0.000177593	8.1539e-05	0.000132885	8.45006e-05	0.000173649	9.83465e-05	0.000152241	0.000122799	0.000172538
PE O-16:1;0/20:4;0	PE O-	GPL	MEM	36	5	0		0.0817576	0.0706542	0.0958884	0.0819651	0.0685673	0.0829711	0.0913011	0.0999174	0.0846042	0.0941538	0.100177	0.122246	0.0908534	0.0624329	0.0995021	0.154667
PE O-16:1;0/22:3;0	PE O-	GPL	MEM	38	4	0		0.000644616	0.00060502	NA	0.000884236	NA	0.000681745	0.000900377	0.000833424	NA	NA	NA	0.000751742	NA	0.000412432	NA	0.00113104
PE O-16:1;0/22:4;0	PE O-	GPL	MEM	38	5	0		NA	NA	NA	NA	NA	0.00477968	NA	0.00324178	NA	NA	NA	NA	NA	NA	NA	NA
PE O-16:1;0/22:5;0	PE O-	GPL	MEM	38	6	0		0.00904173	0.00801409	NA	0.00869295	0.00904529	0.0117599	0.0097436	0.0110452	0.00885902	0.0089409	0.00994623	0.0133621	0.0106098	0.00726412	0.0113536	0.0177492
PE O-16:1;0/22:6;0	PE O-	GPL	MEM	38	7	0		0.0277986	NA	NA	NA	0.0236569	0.0271894	0.0284324	0.0284252	0.029398	0.0312863	NA	0.0397427	0.0291278	0.0189447	NA	0.0511891
PE O-16:1;0/24:4;0	PE O-	GPL	MEM	40	5	0		NA	NA	NA	NA	NA	NA	NA	NA	NA	NA	NA	NA	NA	NA	NA	0.00188315
PE O-16:2;0/16:1;0	PE O-	GPL	MEM	32	3	0		0.0140173	NA	NA	NA	NA	NA	0.00670133	NA	NA	NA	NA	NA	NA	NA	NA	NA
PE O-16:2;0/18:1;0	PE O-	GPL	MEM	34	3	0		0.000678038	0.000512361	0.000881884	NA	0.000533493	0.000667855	NA	0.00105117	0.000661309	NA	0.0005604	0.000949891	NA	NA	NA	0.000966186
PE O-16:2;0/20:2;0	PE O-	GPL	MEM	36	4	0		NA	1.48811e-05	NA	NA	1.41039e-05	3.18572e-05	NA	2.44046e-05	1.1086e-05	NA	NA	2.27907e-05	NA	NA	NA	3.55224e-05
PE O-17:0;0/20:5;0	PE O-	GPL	MEM	37	5	0		NA	NA	NA	0.000189318	NA	NA	NA	NA	NA	0.000505102	NA	NA	NA	NA	0.000690697	0.00116506
PE O-17:1;0/20:4;0	PE O-	GPL	MEM	37	5	0		NA	NA	NA	0.00190512	NA	NA	NA	NA	NA	0.000920688	NA	NA	NA	NA	0.0009782	0.00137728
PE O-17:2;0/20:3;0	PE O-	GPL	MEM	37	5	0		NA	NA	NA	0.0010283	NA	NA	NA	NA	NA	0.00233952	NA	NA	NA	NA	0.00218465	0.00240543
PE O-18:0;0/20:4;0	PE O-	GPL	MEM	38	4	0		0.00575757	0.00589861	0.00661603	0.00611755	0.00503509	0.00566545	0.00610844	0.00758836	0.00606525	0.00730493	0.00560651	0.00684722	0.00630991	0.0035052	0.00666996	0.0110111
PE O-18:0;0/22:4;0	PE O-	GPL	MEM	40	4	0		0.0036311	0.00280279	NA	NA	NA	0.00448138	NA	NA	NA	NA	NA	0.00429816	NA	NA	NA	NA
PE O-18:0;0/22:5;0	PE O-	GPL	MEM	40	5	0		NA	0.00235302	NA	0.00119349	NA	0.00139614	NA	0.00224965	0.0012688	NA	NA	0.00237191	NA	NA	NA	NA
PE O-18:0;0/22:6;0	PE O-	GPL	MEM	40	6	0		NA	NA	0.00247937	NA	NA	NA	NA	0.00140283	0.00171947	0.00208947	NA	NA	NA	NA	NA	NA
PE O-18:1;0/12:1;0	PE O-	GPL	MEM	30	2	0		0.0109632	NA	NA	0.0113749	NA	NA	NA	0.0136806	NA	NA	NA	0.0154753	NA	NA	0.00814548	NA
PE O-18:1;0/18:2;0	PE O-	GPL	MEM	36	3	0		NA	NA	NA	NA	NA	NA	NA	0.00332964	NA	NA	NA	NA	NA	NA	NA	0.00228981
PE O-18:1;0/18:3;0	PE O-	GPL	MEM	36	4	0		1.11319e-05	1.40932e-05	NA	NA	NA	NA	2.00207e-05	1.95384e-05	NA	NA	9.07128e-06	NA	1.28829e-05	NA	1.90489e-05	2.21136e-05
PE O-18:1;0/20:3;0	PE O-	GPL	MEM	38	4	0		0.00095042	0.00104376	0.00152129	0.00125838	0.00120075	0.00187506	0.00142711	0.00178555	0.00102221	0.00110604	0.00114744	0.00102011	NA	0.000701716	0.00096311	0.00122534
PE O-18:1;0/20:4;0	PE O-	GPL	MEM	38	5	0		NA	NA	NA	NA	NA	0.00413609	NA	0.0033771	NA	NA	NA	NA	NA	NA	NA	NA
PE O-18:1;0/22:4;0	PE O-	GPL	MEM	40	5	0		0.0136504	0.0105841	0.0130357	0.0100965	0.0108021	0.0145136	0.0149583	0.0160541	0.0112041	0.0174367	0.0146473	0.0173789	0.0149242	0.00827814	0.0150544	0.0244062
PE O-18:1;0/22:5;0	PE O-	GPL	MEM	40	6	0		0.0032273	0.00453293	0.00415149	0.00427718	0.00433949	0.00425578	0.00458832	0.00387055	0.00335565	0.00346588	0.00593253	0.00602317	0.0049618	0.00213441	0.00602211	0.01042
PE O-18:1;0/22:6;0	PE O-	GPL	MEM	40	7	0		0.00584002	NA	0.0147427	0.00474296	NA	NA	0.0069577	0.0157113	0.00532217	0.0138369	NA	0.00783179	NA	0.00367664	NA	0.00755476
PE O-18:2;0/16:1;0	PE O-	GPL	MEM	34	3	0		0.0017143	0.001269	0.00177395	NA	0.00115455	0.00162238	NA	0.00275074	0.00162058	NA	0.00159411	0.00241739	NA	NA	NA	0.00223579
PE O-18:2;0/18:1;0	PE O-	GPL	MEM	36	3	0		NA	NA	NA	NA	NA	NA	NA	0.00326682	NA	NA	NA	NA	NA	NA	NA	0.00228971
PE O-18:2;0/18:2;0	PE O-	GPL	MEM	36	4	0		0.00353918	0.00508825	0.00796037	0.0055417	0.00569476	0.00974238	0.00629251	0.00790267	0.0039153	0.00719588	0.00492902	0.00813729	0.00475367	0.00415469	0.0072708	0.00894746
PE O-18:2;0/18:3;0	PE O-	GPL	MEM	36	5	0		0.00731308	0.00424548	0.00487063	0.00437065	0.00460361	0.00531247	0.00721502	0.0092169	0.00417807	0.00802779	0.00736394	0.00843098	0.00797756	0.00364197	0.00748822	0.00841905
PE O-18:2;0/20:2;0	PE O-	GPL	MEM	38	4	0		NA	NA	0.000376916	NA	NA	0.000315153	NA	NA	NA	NA	NA	0.000280516	NA	NA	NA	NA
PE O-18:2;0/20:3;0	PE O-	GPL	MEM	38	5	0		NA	NA	NA	NA	NA	0.000996849	NA	0.000591829	NA	NA	NA	NA	NA	NA	NA	NA
PE O-18:2;0/20:4;0	PE O-	GPL	MEM	38	6	0		0.0193312	0.0195193	0.0342018	0.0216601	0.0199489	0.0180389	0.0273418	0.0195423	0.0218396	0.0244955	0.0238417	0.0335811	0.0232142	0.0198569	0.0202184	0.0379815
PE O-18:2;0/22:3;0	PE O-	GPL	MEM	40	5	0		NA	NA	0.00148572	NA	NA	NA	NA	NA	NA	NA	NA	NA	NA	0.00106449	NA	NA
PE O-18:2;0/22:4;0	PE O-	GPL	MEM	40	6	0		0.00836396	0.00861621	0.00953312	0.00817329	0.00788895	0.00938999	0.0114046	0.00868515	0.00806125	0.0101608	0.0130636	0.011506	0.00956813	0.0062544	0.00835497	0.0163878
PE O-18:2;0/22:5;0	PE O-	GPL	MEM	40	7	0		0.0079777	NA	NA	0.00768956	0.0112848	0.0112686	0.00940038	NA	0.00553586	NA	NA	0.0120782	0.0142674	0.00399777	0.0107875	0.016495
PG 14:0;0_18:1;0	PG	GPL	MEM	32	1	0		NA	NA	NA	NA	NA	NA	0.000820404	0.00135457	NA	NA	NA	NA	NA	NA	NA	NA
PG 15:0;0_18:1;0	PG	GPL	MEM	33	1	0		NA	NA	NA	0.00841457	NA	NA	NA	NA	NA	NA	NA	NA	NA	NA	NA	NA
PG 16:0;0_16:0;0	PG	GPL	MEM	32	0	0		NA	NA	NA	NA	NA	NA	NA	NA	NA	NA	NA	NA	NA	NA	0.00174751	0.00221965
PG 16:0;0_16:1;0	PG	GPL	MEM	32	1	0		0.00259323	0.00224637	0.00338368	0.0027199	0.00474278	0.00449819	0.00267725	0.00589502	0.0042937	0.00329053	0.00251544	0.00330984	0.00359066	0.00273163	0.0085114	0.00906559
PG 16:0;0_17:1;0	PG	GPL	MEM	33	1	0		NA	NA	NA	NA	NA	NA	NA	0.00154601	NA	NA	NA	NA	NA	NA	0.00174463	0.00348003
PG 16:0;0_18:1;0	PG	GPL	MEM	34	1	0		0.105761	0.0920768	0.114713	0.0889418	0.0951453	0.113073	0.108638	0.136146	0.114526	0.13176	0.134452	0.130666	0.104972	0.0760191	0.144539	0.191443
PG 16:0;0_18:2;0	PG	GPL	MEM	34	2	0		0.0122256	0.00985538	0.0129053	0.0130738	0.00884054	0.0119926	0.0117883	0.0160353	0.015103	0.0152256	0.0149847	0.0212289	0.0166127	0.00899593	0.0234519	0.0234966
PG 16:0;0_18:3;0	PG	GPL	MEM	34	3	0		NA	NA	NA	NA	NA	NA	NA	NA	NA	NA	NA	NA	0.000778446	0.000374127	NA	NA
PG 16:0;0_19:1;0	PG	GPL	MEM	35	1	0		NA	NA	NA	NA	NA	NA	NA	NA	NA	NA	NA	NA	NA	NA	NA	0.00185537
PG 16:0;0_20:1;0	PG	GPL	MEM	36	1	0		0.00101887	0.000711011	0.000932645	NA	0.00054177	0.000966019	0.000714111	0.00139588	0.00106331	0.00107742	0.000945103	0.000677695	0.00110915	0.000584077	0.00139491	0.001708
PG 16:0;0_20:2;0	PG	GPL	MEM	36	2	0		0.00258615	0.00244225	0.00262157	0.00243	0.00216423	0.00237832	0.00271474	0.0037259	0.00304087	0.00358403	0.00293612	0.00379826	0.00307359	0.00134955	0.00369067	0.00540391
PG 16:0;0_20:3;0	PG	GPL	MEM	36	3	0		0.00195874	0.00137827	0.00166069	0.00148294	0.00112306	0.00140421	0.00155475	0.0016444	0.00177371	0.00188964	0.0021744	0.0017936	0.00205877	0.000914911	0.0023814	0.00294258
PG 16:0;0_20:4;0	PG	GPL	MEM	36	4	0		0.00214396	0.00187492	0.0023877	0.00192805	0.00154976	0.00183299	0.00196556	0.0026917	0.00230058	0.00260991	0.0023302	0.0030444	0.00248403	0.00115674	0.00250735	0.00344001
PG 16:1;0_16:1;0	PG	GPL	MEM	32	2	0		NA	NA	NA	NA	0.00155157	0.00161098	NA	0.00199856	NA	NA	NA	NA	NA	NA	NA	NA
PG 16:1;0_17:0;0	PG	GPL	MEM	33	1	0		0.00845879	NA	NA	NA	NA	NA	0.0124127	0.0102306	0.011268	0.0178563	NA	NA	NA	0.00798688	0.0205472	0.0339434
PG 16:1;0_18:0;0	PG	GPL	MEM	34	1	0		0.00282869	NA	0.00327869	0.00223971	0.00266324	0.00250866	0.00282453	0.00334672	0.00282673	0.00355828	0.00430109	0.00294313	0.00322402	0.00207629	0.00397444	0.00646177
PG 16:1;0_18:1;0	PG	GPL	MEM	34	2	0		0.0134933	0.012556	0.0150154	0.0124988	0.0138259	0.0171635	0.0141429	0.0191173	0.0150519	0.0153562	0.0125587	0.0161299	0.0147442	0.0126302	0.0183045	0.0224035
PG 16:1;0_18:2;0	PG	GPL	MEM	34	3	0		0.00489749	0.00346112	0.00466677	0.00449225	0.00405416	0.00472361	0.00401432	0.00553575	0.00516744	0.00592401	0.00469484	0.00662215	0.00582552	0.00303305	0.00578401	0.00776786
PG 16:1;0_20:1;0	PG	GPL	MEM	36	2	0		0.000995439	NA	0.000929289	0.000807494	0.000959608	0.00108437	0.000702834	0.00117313	0.000460935	NA	NA	NA	NA	0.000365582	0.000465826	0.00059096
PG 16:1;0_20:2;0	PG	GPL	MEM	36	3	0		0.000559645	NA	NA	0.000830398	0.000696096	0.000779578	NA	0.000898878	0.000532922	0.000464256	NA	NA	NA	NA	NA	0.00101126
PG 16:1;0_20:3;0	PG	GPL	MEM	36	4	0		0.00377023	0.00308885	0.0036018	0.00312006	0.00301114	0.00293641	0.00348801	0.0040398	0.00349219	0.00342452	0.00378829	0.00407571	0.00407	0.00252567	0.0039524	0.0046787
PG 16:1;0_22:3;0	PG	GPL	MEM	38	4	0		NA	NA	NA	NA	NA	NA	NA	0.000171213	NA	NA	NA	NA	NA	NA	NA	NA
PG 16:1;0_22:4;0	PG	GPL	MEM	38	5	0		0.000704475	0.000646253	0.000698636	0.000794519	0.000768333	0.000758843	0.000983562	0.000750456	0.000828275	0.000961585	0.00075648	0.000943037	0.000850317	0.000616693	0.000460869	0.0011795
PG 16:1;0_22:5;0	PG	GPL	MEM	38	6	0		0.00129725	0.00086057	0.00116051	0.00128319	0.00121818	0.00117856	0.00132455	0.00132249	0.00122827	0.00146885	0.000992052	0.00158706	0.00122275	0.00122385	0.000974515	0.00195261
PG 16:1;0_22:6;0	PG	GPL	MEM	38	7	0		0.0042498	0.00366577	0.00308438	0.00318612	0.00175244	0.00397772	0.00315732	0.0033688	0.00343564	0.00456059	0.00457786	0.00450822	0.00456838	0.00276047	0.00287091	0.00489537
PG 17:0;0_18:1;0	PG	GPL	MEM	35	1	0		NA	NA	NA	NA	NA	NA	NA	NA	NA	NA	NA	NA	NA	NA	NA	0.000946788
PG 17:1;0_17:1;0	PG	GPL	MEM	34	2	0		NA	NA	NA	NA	NA	NA	NA	NA	0.000100661	NA	NA	NA	NA	NA	NA	NA
PG 18:0;0_18:1;0	PG	GPL	MEM	36	1	0		0.00324887	0.00234453	0.00318896	0.00309947	0.00200787	0.00275058	0.00257532	0.00379431	0.00248114	0.0032055	0.00245557	0.00166385	0.00274266	0.00175061	0.00314533	0.0037126
PG 18:0;0_18:2;0	PG	GPL	MEM	36	2	0		0.0104678	0.00885686	0.00911267	0.0080097	0.00667426	0.0084252	0.00796316	0.0111603	0.00780393	0.00956538	0.0107095	0.0106514	0.0106549	0.00602153	0.00958504	0.0132866
PG 18:0;0_20:3;0	PG	GPL	MEM	38	3	0		0.000800236	0.000926546	0.0012739	0.000865772	0.000487315	0.000515209	NA	0.000743001	0.000728024	0.000975083	0.00117559	0.000806736	0.00130276	0.000856576	NA	0.00115147
PG 18:0;0_20:4;0	PG	GPL	MEM	38	4	0		0.00164101	0.0015099	0.00226076	0.00170851	0.00167738	0.0015773	0.00174896	0.00217303	0.00214705	0.00206232	0.00168893	0.00243486	0.00222423	0.00136519	0.0019221	0.00315746
PG 18:0;0_22:5;0	PG	GPL	MEM	40	5	0		NA	NA	NA	0.000755559	NA	0.000557664	NA	0.000800951	NA	0.00106034	NA	0.00107298	NA	NA	NA	0.00145702
PG 18:1;0_18:1;0	PG	GPL	MEM	36	2	0		0.0262145	0.0271718	0.0309489	0.0248553	0.0269061	0.0346684	0.0325525	0.0297577	0.022314	0.0303115	0.0201238	0.0227426	0.0242749	0.0226706	0.0190877	0.0319735
PG 18:1;0_18:2;0	PG	GPL	MEM	36	3	0		0.0226355	0.0189969	0.024558	0.0212976	0.0168964	0.0192882	0.0233684	0.0230837	0.0207884	0.0233339	0.021725	0.0256672	0.0263287	0.0152642	0.0193877	0.0290877
PG 18:1;0_18:3;0	PG	GPL	MEM	36	4	0		0.00118164	NA	0.00129088	0.00108785	0.000950991	0.00108182	0.00125347	0.00133053	0.00104727	0.00140374	0.00104703	0.00122335	0.00128047	0.000554236	0.00101695	0.00134796
PG 18:1;0_20:1;0	PG	GPL	MEM	38	2	0		NA	0.00144199	NA	NA	NA	0.0015364	NA	NA	NA	NA	NA	NA	NA	0.00143552	NA	NA
PG 18:1;0_20:2;0	PG	GPL	MEM	38	3	0		0.000738882	0.000681237	0.00177681	0.000730822	0.00082448	0.00121818	NA	0.00144323	0.000550991	0.000811258	0.00082325	0.000666995	0.00104244	0.00142187	NA	0.00141716
PG 18:1;0_20:3;0	PG	GPL	MEM	38	4	0		0.00255379	0.00297544	0.00334917	0.00242477	0.00294035	0.00324315	0.00309023	0.00319732	0.00308306	0.00330714	0.00200316	0.00307134	0.00340892	0.00212431	0.00268121	0.00413248
PG 18:1;0_20:4;0	PG	GPL	MEM	38	5	0		0.00560407	0.00539017	0.00739313	0.0072939	0.00632538	0.00600128	0.00769241	0.0060968	0.00622649	0.00879386	0.00607918	0.00922726	0.0065992	0.00494962	0.0056078	0.011874
PG 18:1;0_22:4;0	PG	GPL	MEM	40	5	0		0.00224853	0.00199453	0.00273369	0.00188009	0.00273374	0.0016703	0.00166087	0.00171115	0.00257265	0.00205495	0.00225436	0.00197845	0.00278067	0.00200113	NA	0.00356881
PG 18:1;0_22:5;0	PG	GPL	MEM	40	6	0		0.00510495	0.00517686	0.00693833	NA	0.00484524	0.00421451	0.00597491	0.00654359	0.00537521	0.00535786	0.00615123	0.00728066	0.00654896	0.00425064	0.00532781	0.00736016
PG 18:2;0_18:2;0	PG	GPL	MEM	36	4	0		0.00364377	0.00290538	0.00331391	0.00331463	0.00223557	0.00229055	0.00326612	0.0035024	0.00337394	0.0036549	0.00363402	0.00441223	0.00450347	0.00141051	0.00322869	0.00428043
PG 18:2;0_20:1;0	PG	GPL	MEM	38	3	0		0.000769122	0.000740742	NA	0.000620806	0.000538731	0.000809103	NA	0.00110639	0.000598049	0.000584793	NA	0.000677056	NA	NA	NA	0.000934879
PG 18:2;0_20:2;0	PG	GPL	MEM	38	4	0		0.000807403	NA	0.000828139	0.000715205	0.000571498	0.000820547	0.000646456	0.000787123	NA	NA	0.000742393	0.000919296	NA	0.000485126	0.000915023	0.00120552
PG 18:2;0_20:3;0	PG	GPL	MEM	38	5	0		0.00177529	0.00172406	0.00226212	0.00205334	0.00153202	0.00180808	0.00190711	0.00162488	0.00172381	0.00244394	0.00234118	0.00253628	0.00241869	0.00114628	0.00177807	0.00279983
PG 18:2;0_20:4;0	PG	GPL	MEM	38	6	0		0.00412296	0.00336588	0.00497396	0.00436339	0.0026446	0.00378809	0.00490293	0.00459962	0.00339585	0.00500564	0.00487435	0.00688329	0.00534369	0.00258593	0.0039988	0.00763508
PG 18:2;0_22:4;0	PG	GPL	MEM	40	6	0		NA	NA	NA	0.00555389	NA	0.00141026	0.00186703	NA	NA	0.00194403	NA	NA	NA	NA	NA	0.00284036
PG 18:3;0_20:4;0	PG	GPL	MEM	38	7	0		NA	NA	NA	NA	3.00659e-05	6.3334e-05	NA	NA	7.31215e-05	NA	NA	0.000179469	NA	NA	5.25744e-05	7.17614e-05
PG 20:1;0_20:4;0	PG	GPL	MEM	40	5	0		NA	NA	NA	NA	NA	NA	0.00053813	NA	NA	NA	NA	NA	NA	NA	NA	0.000713467
PG 20:2;0_20:4;0	PG	GPL	MEM	40	6	0		NA	NA	NA	NA	0.000490388	0.000379031	NA	NA	NA	NA	NA	NA	NA	NA	NA	NA
PG 20:3;0_20:3;0	PG	GPL	MEM	40	6	0		0.000264086	0.000326027	0.00024086	0.00069558	0.000169326	0.000244722	0.000312394	0.000277271	0.000311108	0.000161984	0.000377206	0.000337223	0.00040691	0.000206305	0.000337138	0.000296445
PG 20:3;0_20:4;0	PG	GPL	MEM	40	7	0		0.0271542	0.0214858	0.0224498	0.0191157	0.0118521	0.0199056	0.0261397	0.0175054	0.0172313	0.0265948	0.0276411	0.0274969	0.0260008	0.0147239	0.0132937	0.0251141
PG 20:4;0_20:4;0	PG	GPL	MEM	40	8	0		0.0105343	0.00888456	0.00851763	0.00904228	0.00380219	0.00514716	0.00925735	0.00517678	0.00687366	0.0103153	0.0146187	0.0147985	0.0135994	0.00400569	0.00586336	0.0102773
PG 22:5;0_22:6;0	PG	GPL	MEM	44	11	0		0.00271098	NA	0.00277581	0.00186445	NA	NA	0.00329425	NA	NA	NA	0.004132	0.00464603	NA	NA	NA	0.0047431
PG 22:6;0_22:6;0	PG	GPL	MEM	44	12	0		0.00815283	0.00572747	0.00559045	0.00442773	NA	0.00383812	0.0062991	0.00359364	0.00370719	0.00881279	0.0132342	0.0106893	0.00878289	0.00244464	NA	0.00549805
PI 14:0;0_18:1;0	PI	GPL	MEM	32	1	0		NA	NA	NA	NA	NA	NA	NA	NA	NA	NA	NA	NA	NA	NA	NA	0.000580816
PI 15:0;0_19:2;0	PI	GPL	MEM	34	2	0		0.00118355	NA	NA	NA	NA	NA	NA	NA	NA	NA	NA	NA	0.00139442	NA	NA	NA
PI 16:0;0_16:1;0	PI	GPL	MEM	32	1	0		NA	NA	NA	NA	0.0091122	0.00537195	NA	0.012363	NA	NA	NA	0.00664508	NA	NA	0.0172707	0.0138357
PI 16:0;0_18:1;0	PI	GPL	MEM	34	1	0		0.00591037	0.00479996	0.00873921	0.0130305	0.0189024	0.0130315	0.0118025	0.0185407	0.0105001	NA	NA	0.0245788	0.00694581	0.00573028	0.0183822	0.0239309
PI 16:0;0_18:2;0	PI	GPL	MEM	34	2	0		0.0500031	0.0251568	0.0287027	0.0288006	0.036032	0.0444366	0.0455067	0.0888366	0.0291383	NA	0.0465906	0.116008	0.0626597	0.0267114	0.10593	0.121042
PI 16:0;0_18:3;0	PI	GPL	MEM	34	3	0		NA	NA	NA	NA	0.00276017	0.00353788	0.00290521	0.00463878	NA	NA	NA	0.00441002	0.00311475	NA	0.0041781	0.00633751
PI 16:0;0_20:1;0	PI	GPL	MEM	36	1	0		NA	NA	NA	NA	0.00295058	0.00216515	NA	0.00254314	NA	NA	NA	NA	NA	NA	NA	NA
PI 16:0;0_20:2;0	PI	GPL	MEM	36	2	0		NA	0.0101723	NA	0.00983541	0.0125379	0.0129681	0.00918175	0.0164878	NA	NA	NA	0.00783172	NA	NA	0.0144848	0.0167276
PI 16:0;0_20:3;0	PI	GPL	MEM	36	3	0		0.0737269	0.0720768	0.0743111	0.0598385	0.114483	0.142906	0.0857392	0.159453	0.0937593	0.0831046	0.0663042	0.0877842	0.0831433	0.0836001	0.124794	0.161133
PI 16:0;0_20:4;0	PI	GPL	MEM	36	4	0		0.41878	0.384408	0.489491	0.409314	0.487463	0.562282	0.477768	0.713768	0.574979	0.58219	0.44206	0.677	0.464671	0.398133	0.740916	0.870599
PI 16:0;0_20:5;0	PI	GPL	MEM	36	5	0		NA	NA	NA	NA	NA	NA	NA	0.0118019	NA	NA	NA	NA	NA	0.00714459	NA	0.0133069
PI 16:0;0_22:4;0	PI	GPL	MEM	38	4	0		NA	0.00920833	0.0173095	NA	0.0139228	0.0148843	NA	0.0141639	NA	NA	NA	NA	NA	0.010979	0.0130701	0.0186298
PI 16:0;0_22:5;0	PI	GPL	MEM	38	5	0		0.0131224	0.0143988	0.015901	0.0150271	0.0202335	0.019718	0.016076	0.0268801	NA	NA	0.0141121	0.0182075	0.01718	0.0132351	0.0248529	0.032633
PI 16:0;0_22:6;0	PI	GPL	MEM	38	6	0		NA	0.0125227	NA	0.0173302	0.0155526	0.0181234	NA	0.023929	0.0174996	NA	0.0150396	0.0287633	0.0217521	0.0146263	0.0266211	0.0317467
PI 16:1;0_18:0;0	PI	GPL	MEM	34	1	0		0.00805987	0.00660832	0.00805135	0.00769804	0.0160506	0.0128897	0.013649	0.0217424	0.00756077	NA	NA	NA	0.0122599	0.00751283	0.0183632	0.0277234
PI 16:1;0_18:1;0	PI	GPL	MEM	34	2	0		NA	0.00879647	0.0128017	0.0140706	0.014108	0.0165661	0.0144566	0.0237709	0.0147799	NA	0.0117863	0.0216244	0.0163397	0.0104625	0.0219382	0.0313648
PI 16:1;0_18:2;0	PI	GPL	MEM	34	3	0		NA	0.00664628	NA	NA	0.00489247	0.0059529	0.00599575	0.00837741	NA	NA	0.0110251	0.00908171	0.00601971	0.00593051	0.00798702	0.0104732
PI 16:1;0_20:3;0	PI	GPL	MEM	36	4	0		0.00990883	0.00834989	NA	NA	NA	0.0141426	0.0107441	0.00826045	NA	NA	NA	NA	NA	0.00935822	NA	NA
PI 16:1;0_20:4;0	PI	GPL	MEM	36	5	0		0.011422	0.011069	0.0166198	0.015735	0.019166	0.0189378	0.0170956	0.0105974	0.0220478	0.0258702	0.0137898	0.0230595	0.0138483	0.00665865	0.0209493	0.0105602
PI 16:1;0_22:6;0	PI	GPL	MEM	38	7	0		NA	NA	NA	NA	NA	NA	NA	NA	NA	NA	NA	NA	NA	NA	NA	0.00831448
PI 17:0;0_19:2;0	PI	GPL	MEM	36	2	0		NA	NA	NA	0.00283571	NA	NA	NA	NA	NA	NA	NA	NA	NA	NA	NA	NA
PI 17:0;0_20:3;0	PI	GPL	MEM	37	3	0		NA	NA	NA	NA	NA	0.00274745	NA	0.00230616	NA	NA	NA	NA	NA	0.00164522	NA	0.00326116
PI 17:0;0_20:4;0	PI	GPL	MEM	37	4	0		0.0165995	0.0141475	0.0180175	0.017526	0.0144895	0.0142865	0.0213367	0.0196	0.0189459	NA	0.0156568	0.027493	0.0202325	0.0114727	0.0181734	0.0248705
PI 17:1;0_18:2;0	PI	GPL	MEM	35	3	0		NA	0.0231565	NA	0.0290749	NA	NA	0.0245947	0.0231216	NA	NA	0.0244961	0.0216242	NA	0.0157742	NA	0.013645
PI 18:0;0_18:1;0	PI	GPL	MEM	36	1	0		0.00688051	0.00897331	0.0140988	0.0142796	0.0130283	0.0117556	0.0107768	0.0134933	NA	NA	0.00789675	0.0142867	0.0135352	0.0104485	0.0149313	0.0179081
PI 18:0;0_18:2;0	PI	GPL	MEM	36	2	0		0.0867152	0.0690422	0.0856348	0.0766481	0.0638524	0.073439	0.0852707	0.0944639	0.0849256	0.0893221	0.0756338	0.103492	0.11445	0.0557435	0.088305	0.101921
PI 18:0;0_18:3;0	PI	GPL	MEM	36	3	0		0.00977935	0.00653013	0.00952839	NA	0.00789923	0.0115322	NA	NA	NA	NA	NA	NA	NA	0.00830137	NA	NA
PI 18:0;0_19:3;0	PI	GPL	MEM	37	3	0		NA	NA	NA	NA	NA	0.00404535	NA	0.00515139	NA	NA	NA	NA	NA	0.00308212	NA	0.00354041
PI 18:0;0_20:2;0	PI	GPL	MEM	38	2	0		NA	NA	NA	NA	0.00854507	NA	NA	NA	NA	NA	NA	NA	NA	0.00574172	NA	0.00961557
PI 18:0;0_20:3;0	PI	GPL	MEM	38	3	0		0.289673	0.284398	0.322053	0.264622	0.38432	0.450294	0.311325	0.333111	0.271386	0.302422	0.206585	0.225994	0.252128	0.289863	0.226585	0.35735
PI 18:0;0_20:4;0	PI	GPL	MEM	38	4	0		3.06728	2.80227	3.21525	3.09111	2.24837	2.83061	3.60649	3.07476	3.08126	3.91156	3.48793	4.31192	3.30502	2.45484	3.24803	3.64629
PI 18:0;0_20:5;0	PI	GPL	MEM	38	5	0		0.022465	0.0154112	0.028559	0.0291284	0.0264623	NA	0.0266975	0.0270143	0.038585	NA	NA	NA	0.0235012	0.0178599	0.025347	0.0347996
PI 18:0;0_22:3;0	PI	GPL	MEM	40	3	0		NA	NA	NA	NA	0.248267	NA	0.469756	0.196508	NA	NA	NA	NA	NA	NA	NA	NA
PI 18:0;0_22:4;0	PI	GPL	MEM	40	4	0		0.0371675	0.0353489	0.0705579	0.0921858	0.0632909	0.050253	0.0628364	0.046888	0.104093	NA	0.0368941	0.0473233	0.0545459	0.0460128	0.0430718	0.063504
PI 18:0;0_22:5;0	PI	GPL	MEM	40	5	0		0.0306399	0.0310546	0.0413566	0.0515998	0.0347979	0.0415651	0.0356735	0.0392167	0.0646747	NA	0.0263069	0.035251	0.0452885	0.0309327	0.0298831	0.0505733
PI 18:0;0_22:6;0	PI	GPL	MEM	40	6	0		0.0440954	0.0353205	0.0412284	0.0350735	0.034952	0.0428017	0.0493635	0.040695	NA	NA	0.036709	0.0552281	0.0526139	0.0320275	0.0408252	0.0532521
PI 18:1;0_18:1;0	PI	GPL	MEM	36	2	0		0.0118198	0.0107071	0.014094	0.0152627	0.0152323	0.0172656	0.0161733	0.018633	0.0171388	0.0172442	0.00933444	0.0143827	0.0156124	0.0118353	0.0142393	0.0190547
PI 18:1;0_18:2;0	PI	GPL	MEM	36	3	0		0.0423117	0.0358038	0.0529166	0.0683623	0.0336524	0.0469123	0.0459944	0.0476225	0.0790347	0.0933868	0.0513655	0.0553315	0.0702878	0.027807	0.0459088	0.0650199
PI 18:1;0_20:2;0	PI	GPL	MEM	38	3	0		NA	0.00334734	NA	NA	0.00353072	0.00524283	0.00357134	NA	NA	NA	NA	NA	NA	0.00314122	NA	0.00412076
PI 18:1;0_20:3;0	PI	GPL	MEM	38	4	0		0.0577351	0.0542357	0.0593227	0.0652248	0.0517792	0.089611	0.0623606	0.0605425	0.0713349	0.100556	0.0506102	0.0543508	0.0559019	0.0523347	0.0579655	0.0761857
PI 18:1;0_20:4;0	PI	GPL	MEM	38	5	0		0.17229	0.153201	0.174696	0.134433	0.143809	0.236611	0.196992	0.205947	0.160259	0.280468	0.206875	0.268369	0.199715	0.149916	0.18328	0.257318
PI 18:2;0_18:2;0	PI	GPL	MEM	36	4	0		0.00873873	0.00958564	0.0159639	0.0292998	0.00864752	0.0117808	0.00944947	0.0109387	0.0371935	0.0503999	0.0101031	0.0127175	0.0108747	0.00735481	0.0138865	0.0119506
PI 18:2;0_20:1;0	PI	GPL	MEM	38	3	0		NA	NA	NA	NA	NA	NA	NA	NA	0.00574221	NA	NA	NA	NA	NA	NA	NA
PI 18:2;0_20:3;0	PI	GPL	MEM	38	5	0		NA	0.0048958	NA	0.00923942	NA	0.00820345	0.00438383	NA	0.00899932	NA	NA	NA	0.00385181	0.00367573	0.00481911	0.00549178
PI 18:2;0_20:4;0	PI	GPL	MEM	38	6	0		0.0229155	0.0068966	0.0221143	0.0056468	0.0083657	0.0108851	0.0283665	0.0105733	0.00654294	0.0295	0.00653858	0.0123463	0.00907584	0.00607732	0.0105073	0.0148453
PI 19:0;0_20:4;0	PI	GPL	MEM	39	4	0		0.0164813	0.0140386	0.0174645	0.0161853	0.0107878	0.0115526	0.0181325	0.0158759	NA	NA	0.0150839	0.0240965	0.0184786	0.010565	0.0153029	0.0204293
PI 20:0;0_20:3;0	PI	GPL	MEM	40	3	0		NA	0.260153	NA	NA	0.159999	NA	NA	0.152691	NA	NA	NA	NA	NA	0.331602	0.542066	0.517731
PI 20:0;0_20:4;0	PI	GPL	MEM	40	4	0		0.0378207	0.025285	0.0631003	0.0611285	0.0327825	0.0358691	0.0397557	0.043954	0.103792	0.200259	0.0356327	0.0692864	0.0475418	0.0307452	0.0541507	0.0595164
PI 20:1;0_20:4;0	PI	GPL	MEM	40	5	0		0.006168	0.00480724	0.00880394	NA	0.00592364	0.00716633	0.00776851	0.00630957	NA	NA	0.00622378	0.00778258	NA	0.00567676	0.00844351	0.0122246
PI 20:2;0_20:4;0	PI	GPL	MEM	40	6	0		NA	NA	NA	NA	NA	NA	NA	0.00309328	NA	NA	NA	NA	NA	NA	NA	0.00386888
PI 20:3;0_20:3;0	PI	GPL	MEM	40	6	0		NA	0.00340325	NA	0.00280844	NA	NA	NA	0.00220272	NA	NA	NA	NA	NA	0.00237502	NA	NA
PI 20:3;0_20:4;0	PI	GPL	MEM	40	7	0		NA	NA	NA	NA	NA	0.0360421	NA	NA	NA	NA	NA	0.0485271	NA	NA	NA	NA
PS 16:0;0_18:1;0	PS	GPL	MEM	34	1	0		NA	NA	NA	NA	NA	0.00272035	NA	0.00564646	NA	NA	NA	NA	NA	NA	NA	0.00819562
PS 16:0;0_20:3;0	PS	GPL	MEM	36	3	0		NA	0.0168134	NA	0.00922789	NA	NA	NA	0.0210623	NA	NA	NA	NA	NA	NA	NA	0.0330777
PS 16:0;0_20:4;0	PS	GPL	MEM	36	4	0		0.106182	0.0978946	0.123397	0.113019	0.0805659	0.139441	0.151317	0.152581	0.104455	0.127215	0.0945785	0.151876	0.109091	0.0750604	0.136867	0.154646
PS 16:0;0_22:6;0	PS	GPL	MEM	38	6	0		0.0887615	0.0816841	0.0934123	NA	0.0736658	0.0979668	0.113264	0.118067	NA	NA	0.0921607	0.142914	0.11087	0.0747399	NA	0.145602
PS 16:1;0_18:0;0	PS	GPL	MEM	34	1	0		NA	NA	NA	NA	NA	0.00299466	NA	0.00551539	NA	NA	NA	NA	NA	NA	NA	0.00644791
PS 17:0;0_17:1;0	PS	GPL	MEM	34	1	0		NA	NA	NA	NA	NA	0.00230584	NA	NA	NA	NA	NA	NA	NA	NA	NA	NA
PS 17:0;0_18:1;0	PS	GPL	MEM	35	1	0		NA	NA	NA	NA	NA	NA	NA	NA	NA	NA	NA	NA	NA	NA	NA	0.0117376
PS 17:0;0_18:2;0	PS	GPL	MEM	35	2	0		0.0104646	0.0125924	0.0189545	0.0213486	NA	0.0110681	0.0120151	0.0192048	0.0344629	0.0679406	0.0173799	0.0165412	0.0149417	0.0101386	0.019909	0.0285699
PS 17:0;0_20:3;0	PS	GPL	MEM	37	3	0		NA	NA	0.0145353	0.0278489	NA	0.00924765	0.0129671	0.0134833	0.0289825	0.0681374	NA	NA	0.0110349	NA	NA	NA
PS 17:0;0_20:4;0	PS	GPL	MEM	37	4	0		0.0244042	0.020787	0.0483506	0.0563695	0.0245637	0.0283323	0.0329814	0.0441463	0.0869026	0.158524	0.0292121	0.0473204	0.0287946	0.0184599	0.0424497	0.0656816
PS 17:0;0_22:5;0	PS	GPL	MEM	39	5	0		NA	NA	NA	0.0657304	NA	0.0352362	NA	NA	NA	NA	NA	NA	NA	NA	NA	0.0339894
PS 17:0;0_22:6;0	PS	GPL	MEM	39	6	0		0.0250924	0.0277618	0.0462032	0.0675643	0.0203906	0.022723	0.0355839	0.0362138	0.0869856	0.164892	0.0354029	0.0523113	0.0341434	0.0204997	0.0376304	0.060306
PS 17:1;0_19:2;0	PS	GPL	MEM	36	3	0		NA	NA	NA	NA	NA	NA	NA	NA	NA	NA	NA	NA	0.00835047	NA	NA	NA
PS 18:0;0_18:0;0	PS	GPL	MEM	36	0	0		0.0141934	0.015818	0.0383007	0.0399878	0.0151676	0.00875735	0.0114439	0.0220185	0.0627384	0.110028	0.0314869	0.0299546	0.021766	0.0148633	0.0267762	0.0596779
PS 18:0;0_18:1;0	PS	GPL	MEM	36	1	0		0.0378964	0.0373818	0.0520019	NA	0.0363597	0.0436715	0.0640874	0.0539247	0.0528323	0.0841661	0.0401601	0.057444	0.0419386	0.0246194	0.0486645	0.0750731
PS 18:0;0_18:2;0	PS	GPL	MEM	36	2	0		0.0320892	0.0317632	0.047558	0.0524444	0.0336252	0.0448368	0.0431876	0.0683769	0.0791957	0.129054	0.040036	0.0600209	0.0446746	0.0227832	0.0635322	0.0979642
PS 18:0;0_18:3;0	PS	GPL	MEM	36	3	0		NA	NA	NA	NA	NA	NA	NA	NA	NA	NA	NA	0.0219527	NA	NA	NA	NA
PS 18:0;0_20:1;0	PS	GPL	MEM	38	1	0		NA	NA	NA	0.0223717	NA	NA	NA	0.0092567	NA	NA	NA	NA	NA	NA	NA	NA
PS 18:0;0_20:3;0	PS	GPL	MEM	38	3	0		0.476846	0.598365	0.899826	0.77922	0.672607	0.445102	0.538244	0.55564	1.15359	2.0233	0.739461	0.524046	0.571263	0.408207	0.289954	0.358625
PS 18:0;0_20:4;0	PS	GPL	MEM	38	4	0		0.46628	0.435293	0.60047	0.596202	0.369759	0.567535	0.730812	0.707767	0.614429	1.00351	0.469476	0.791113	0.531677	0.374658	0.608712	0.632041
PS 18:0;0_20:5;0	PS	GPL	MEM	38	5	0		NA	NA	NA	NA	NA	NA	NA	NA	NA	NA	NA	NA	0.0156997	NA	NA	NA
PS 18:0;0_22:4;0	PS	GPL	MEM	40	4	0		0.0551693	0.0582744	0.104632	0.201991	0.0537954	0.067811	0.0805922	0.0899485	0.320334	NA	0.0797637	0.125161	0.0753035	0.0492384	0.0957545	0.161369
PS 18:0;0_22:5;0	PS	GPL	MEM	40	5	0		0.0404816	NA	0.0767944	0.0937934	0.045386	0.0538907	0.0575878	0.0550545	0.0746019	0.14049	0.0380859	0.0481671	0.040135	0.0316877	0.0391695	0.0805098
PS 18:0;0_22:6;0	PS	GPL	MEM	40	6	0		0.309998	0.309851	0.382544	0.405225	0.287932	0.334982	0.41532	0.439238	0.493499	0.783406	0.452819	0.617426	0.464218	0.322557	0.492827	0.624799
PS 18:1;0_18:1;0	PS	GPL	MEM	36	2	0		0.00591965	0.00492306	0.00844812	0.0101201	0.00592769	0.00798019	0.00955323	0.0080844	0.0120966	0.0133689	0.00714514	0.00741187	0.00595217	0.00551395	0.00747516	0.00836557
PS 18:1;0_18:2;0	PS	GPL	MEM	36	3	0		0.0362837	0.0140869	0.0371549	0.0237296	0.0302569	0.0347524	0.0399631	0.0177677	0.0354659	0.0438574	0.0438422	0.0244651	0.0332754	0.026636	0.0289166	0.0241766
PS 18:1;0_20:1;0	PS	GPL	MEM	38	2	0		NA	NA	NA	NA	NA	NA	NA	NA	NA	NA	NA	NA	0.0169149	NA	NA	NA
PS 18:1;0_20:3;0	PS	GPL	MEM	38	4	0		NA	NA	NA	0.0140273	NA	NA	NA	NA	NA	NA	NA	NA	0.00537095	NA	NA	NA
PS 18:1;0_20:4;0	PS	GPL	MEM	38	5	0		0.0432378	0.0388735	0.0437863	0.0444379	0.0354139	0.0562175	0.0469545	0.0509627	0.0350027	0.0594168	0.033807	0.0464957	0.022137	0.0304133	0.031752	0.0545265
PS 18:1;0_22:4;0	PS	GPL	MEM	40	5	0		NA	NA	NA	NA	NA	NA	NA	0.0134898	NA	NA	NA	NA	NA	NA	NA	NA
PS 18:2;0_18:2;0	PS	GPL	MEM	36	4	0		0.00378376	0.00345449	0.00567541	0.0118867	0.00343856	0.00524931	0.00360484	0.00481776	0.00810573	0.0147495	0.00374762	0.00338298	0.0037517	0.00167454	0.00385618	0.00468116
PS 18:2;0_20:4;0	PS	GPL	MEM	38	6	0		NA	0.00244144	NA	0.0954592	NA	NA	0.00360651	0.0024497	NA	NA	NA	0.003088	NA	NA	NA	0.00413704
PS 19:0;0_20:4;0	PS	GPL	MEM	39	4	0		0.0404449	0.0392391	0.0863027	0.103947	NA	0.0464553	0.0637573	0.0698304	NA	NA	0.0670912	0.0994181	0.0607072	0.0414493	0.0750387	0.108773
PS 19:0;0_22:6;0	PS	GPL	MEM	41	6	0		NA	NA	NA	NA	NA	NA	NA	0.0129193	NA	NA	NA	NA	NA	NA	NA	NA
PS 20:0;0_20:4;0	PS	GPL	MEM	40	4	0		0.0300004	0.0345569	0.0737008	NA	0.0332098	0.0387929	0.0460161	0.0498441	NA	NA	0.0576709	0.085317	0.0468159	0.0340389	0.0710855	0.0984796
PS 20:1;0_20:3;0	PS	GPL	MEM	40	4	0		NA	NA	NA	NA	NA	NA	0.00607049	NA	NA	NA	NA	NA	NA	NA	NA	NA
PS 20:1;0_20:4;0	PS	GPL	MEM	40	5	0		0.00775571	NA	NA	NA	0.00578878	0.0105671	0.00980608	0.0078474	NA	NA	0.00506636	0.00655157	0.00449546	0.00306413	0.00504948	0.0104039
PS 20:3;0_20:4;0	PS	GPL	MEM	40	7	0		NA	NA	NA	NA	NA	0.104087	NA	NA	NA	NA	NA	NA	NA	NA	NA	NA
PS 22:6;0_22:6;0	PS	GPL	MEM	44	12	0		NA	NA	NA	NA	NA	NA	NA	0.0122237	NA	NA	NA	NA	NA	NA	NA	NA
SM 34:0;2	SM	SL	MEM	34	0	2		0.00477319	0.0036848	0.00471864	0.0052034	0.00489937	0.00546026	0.00423572	0.00522269	0.00578567	0.00589713	0.00411954	0.00613183	0.00476784	0.00394232	0.0059821	0.00802343
SM 34:1;2	SM	SL	MEM	34	1	2		0.100741	0.0974594	0.102253	0.100151	0.0948381	0.104906	0.128164	0.104968	0.0979891	0.118386	0.120711	0.120831	0.128547	0.080057	0.117468	0.150794
SM 34:2;2	SM	SL	MEM	34	2	2		NA	0.00320382	NA	NA	NA	0.00424702	0.00598421	NA	NA	NA	NA	0.00513588	NA	NA	NA	0.00510446
SM 36:1;2	SM	SL	MEM	36	1	2		0.0152011	0.0137835	0.0140666	0.0143467	0.0111236	0.0125415	0.0163701	0.0140586	0.0136136	0.0184634	0.01759	0.0196912	0.0162558	0.0100999	0.0184164	0.0207412
SM 38:1;2	SM	SL	MEM	38	1	2		0.0209609	0.0217613	0.0220838	0.0210497	0.0164135	0.0175317	0.0255954	0.0168052	0.0208653	0.0251688	0.0260358	0.0269809	0.0229766	0.0138652	0.0222123	0.0234782
SM 40:1;2	SM	SL	MEM	40	1	2		0.239019	0.233136	0.225157	0.21898	0.173991	0.199945	0.245228	0.205863	0.231605	0.256699	0.259139	0.328755	0.25277	0.152378	0.278507	0.276229
SM 40:2;2	SM	SL	MEM	40	2	2		0.0548987	0.0484455	0.0525807	0.0558278	0.0363655	0.0482958	0.0592332	0.0386196	0.0553078	0.0612975	0.0664367	0.0728638	0.0597321	0.0402921	0.0576855	0.0609265
SM 42:1;2	SM	SL	MEM	42	1	2		0.125844	0.103769	0.117864	0.110349	0.0816892	0.113511	0.115382	0.129136	0.119186	0.131784	0.14325	0.161431	0.127886	0.0740345	0.148292	0.191487
SM 42:2;2	SM	SL	MEM	42	2	2		0.182102	0.142808	0.170116	0.171887	0.109664	0.15474	0.190561	0.163436	0.164694	0.190829	0.223947	0.211212	0.198493	0.112168	0.200879	0.250599
SM 44:2;2	SM	SL	MEM	44	2	2		NA	0.00353852	NA	NA	NA	NA	NA	NA	NA	NA	NA	NA	NA	NA	NA	NA
TAG 34:0;0	TAG	GL	STO	34	0	0		NA	NA	NA	NA	NA	NA	NA	NA	NA	NA	0.0123678	NA	NA	NA	NA	0.0125192
TAG 38:0;0	TAG	GL	STO	38	0	0		NA	NA	NA	NA	NA	NA	NA	NA	NA	NA	NA	NA	NA	NA	NA	0.0156528
TAG 44:0;0	TAG	GL	STO	44	0	0		NA	NA	NA	NA	NA	NA	NA	NA	NA	0.0185654	NA	NA	NA	NA	NA	NA
TAG 44:1;0	TAG	GL	STO	44	1	0		NA	NA	NA	NA	0.00834249	NA	NA	NA	NA	NA	NA	NA	NA	0.00962309	NA	NA
TAG 46:1;0	TAG	GL	STO	46	1	0		0.0545664	0.0624818	0.0474372	0.0516926	0.120299	0.0635341	0.0407424	0.0622585	0.0593769	0.0443782	0.0395752	0.0313568	0.041389	0.0986641	0.0532904	0.0331804
TAG 46:2;0	TAG	GL	STO	46	2	0		0.034016	0.032716	0.0284767	0.0322578	0.0657118	0.0403985	0.0230881	0.0380507	0.0364351	0.0292465	0.027703	0.0173615	0.0253284	0.0515631	0.0274467	0.0232056
TAG 47:1;0	TAG	GL	STO	47	1	0		NA	0.0130263	NA	NA	0.013054	NA	NA	NA	0.0129876	NA	NA	NA	NA	0.0145614	NA	NA
TAG 47:2;0	TAG	GL	STO	47	2	0		NA	NA	NA	NA	0.00795164	NA	NA	NA	NA	NA	NA	NA	NA	NA	NA	NA
TAG 48:0;0	TAG	GL	STO	48	0	0		NA	0.0889834	NA	NA	0.142214	0.0849569	0.0753666	0.0847301	0.0732552	0.0824708	NA	NA	NA	0.132873	NA	NA
TAG 48:1;0	TAG	GL	STO	48	1	0		0.462428	0.575722	0.457783	0.507809	1.08775	0.652943	0.432009	0.566825	0.538778	0.378467	0.326509	0.282818	0.330051	0.940314	0.508579	0.353578
TAG 48:2;0	TAG	GL	STO	48	2	0		0.666622	0.703214	0.54489	0.630191	1.19214	0.781993	0.478216	0.669303	0.714654	0.516195	0.431393	0.329879	0.497422	1.04533	0.599909	0.415124
TAG 48:3;0	TAG	GL	STO	48	3	0		0.139673	0.126506	0.104566	0.133118	0.189111	0.145623	0.0909578	0.108655	0.151917	0.122331	0.109277	0.0715987	0.112803	0.171754	0.0928546	0.0704168
TAG 49:1;0	TAG	GL	STO	49	1	0		0.0274239	0.0402728	0.0302692	NA	0.0477679	0.0304675	0.0334498	0.033243	NA	NA	0.0251616	0.0219975	NA	0.047114	0.0316394	0.0226415
TAG 49:2;0	TAG	GL	STO	49	2	0		0.0591453	0.0583853	0.050538	0.0531915	0.0813299	0.0533526	0.0482368	0.0540612	0.0597256	0.0489216	0.0467165	0.0393668	0.0449094	0.0751437	0.0528408	0.0382121
TAG 49:3;0	TAG	GL	STO	49	3	0		0.0155187	0.0178398	0.0146527	0.0161518	0.0184963	0.0140938	0.0171046	0.0116498	0.0168411	0.0147729	0.0173838	0.0148975	0.017159	0.0179621	0.0177055	NA
TAG 50:1;0	TAG	GL	STO	50	1	0		1.41068	2.0266	1.61868	1.61885	3.02145	2.08237	1.59689	1.65713	1.61946	1.16385	NA	NA	1.07805	2.72016	1.51768	1.0898
TAG 50:2;0	TAG	GL	STO	50	2	0		4.62217	5.30962	4.18063	4.74438	7.72328	5.48236	3.86734	4.37891	4.87624	3.65276	3.38837	2.6897	3.64225	7.33984	4.07875	2.87271
TAG 50:3;0	TAG	GL	STO	50	3	0		2.3263	2.3064	1.79094	2.33867	2.40174	1.95796	1.61162	1.68893	2.3504	1.85957	2.03537	1.44363	2.12496	2.4749	1.65514	1.1613
TAG 50:4;0	TAG	GL	STO	50	4	0		0.408867	0.353378	0.281248	0.381622	0.327363	0.249164	0.247513	0.251447	0.39657	0.328579	0.394836	0.251165	0.382118	0.348038	0.261702	0.167909
TAG 50:5;0	TAG	GL	STO	50	5	0		0.0411711	0.0407974	0.0291344	0.0416525	0.033968	0.0222635	0.0245402	0.0243952	0.040198	0.035296	0.0428311	0.0345515	0.042801	0.0380616	0.0319562	0.0215909
TAG 51:2;0	TAG	GL	STO	51	2	0		0.16743	0.212593	0.178209	0.176251	0.253941	0.172314	0.168146	0.15734	0.170251	0.1423	0.133413	0.11861	0.137979	0.240671	0.150077	0.108955
TAG 51:3;0	TAG	GL	STO	51	3	0		0.109873	0.108499	0.0979407	0.124863	0.105547	0.0756818	0.100925	0.0817135	0.112633	0.0908921	0.105795	0.0872773	0.121435	0.108461	0.0955409	0.0611532
TAG 51:4;0	TAG	GL	STO	51	4	0		0.0324033	0.0275812	0.020859	0.0283899	0.0176681	0.011353	0.020016	0.0151503	0.0236162	0.0220595	0.0306487	0.0270265	0.029182	0.0249236	0.0262474	0.0121179
TAG 52:0;0	TAG	GL	STO	52	0	0		NA	NA	NA	NA	NA	NA	NA	NA	NA	0.0105939	NA	NA	NA	NA	NA	NA
TAG 52:1;0	TAG	GL	STO	52	1	0		0.0320706	0.112948	NA	NA	0.094695	NA	0.176621	NA	NA	NA	NA	0.115712	NA	NA	NA	NA
TAG 52:2;0	TAG	GL	STO	52	2	0		8.72652	11.9898	9.21331	9.9943	15.3345	12.1226	8.57409	7.7774	8.57314	7.00271	7.03982	5.03754	6.899	16.2431	6.98759	5.11655
TAG 52:3;0	TAG	GL	STO	52	3	0		8.44494	8.86036	7.04997	8.99103	7.63587	6.68473	6.66598	5.40443	7.55966	6.74773	8.53071	5.86057	8.02896	8.67695	5.83533	3.984
TAG 52:4;0	TAG	GL	STO	52	4	0		2.93987	2.70567	2.10144	2.97985	1.82131	1.62214	1.96023	1.57029	2.50566	2.29244	3.48754	2.18755	3.18908	2.15037	1.84721	1.19111
TAG 52:5;0	TAG	GL	STO	52	5	0		0.619784	0.532352	0.426786	0.618081	0.379336	0.289561	0.379814	0.32435	0.564532	0.48287	0.772488	0.499482	0.703171	0.417574	0.415211	0.273268
TAG 52:6;0	TAG	GL	STO	52	6	0		0.107188	0.083622	0.0701957	0.0902748	0.0659878	0.048051	0.0615338	0.0569077	0.0936421	0.0772051	0.117813	0.080188	0.117475	0.0707468	0.0636162	0.042624
TAG 52:7;0	TAG	GL	STO	52	7	0		0.0135799	NA	NA	0.0117943	NA	NA	NA	NA	NA	0.0116137	NA	NA	0.0155125	0.00915569	NA	NA
TAG 53:1;0	TAG	GL	STO	53	1	0		NA	0.0120461	NA	NA	NA	NA	NA	NA	NA	NA	NA	NA	NA	NA	NA	NA
TAG 53:2;0	TAG	GL	STO	53	2	0		0.086528	0.108971	0.0933879	0.0898686	0.140495	0.105409	0.109655	0.0821312	0.0819746	0.0716934	0.0570875	0.0556573	0.0767758	0.120826	0.0737674	0.0598989
TAG 53:3;0	TAG	GL	STO	53	3	0		0.11141	0.116398	0.112067	0.110997	0.12056	0.104979	0.119293	0.0814944	0.0924177	0.0887011	0.106271	0.0802114	0.106903	0.128481	0.0877455	0.0560623
TAG 53:4;0	TAG	GL	STO	53	4	0		0.0599673	0.0525996	0.0528008	0.0644798	0.0448475	0.0394095	0.0536672	0.0325506	0.0477957	0.0480311	0.0533865	0.0484108	0.062605	0.045812	0.0381005	0.0258951
TAG 53:5;0	TAG	GL	STO	53	5	0		0.018472	0.0149897	0.0138612	0.0188015	0.0110178	0.00777276	0.0189885	0.0109048	0.0104634	0.0157422	0.022152	0.0179944	0.0222312	0.0130871	0.0171632	NA
TAG 54:2;0	TAG	GL	STO	54	2	0		NA	NA	NA	0.588583	1.03204	NA	NA	0.562191	0.620886	NA	0.398629	NA	NA	0.976774	0.570615	0.392465
TAG 54:3;0	TAG	GL	STO	54	3	0		1.94977	2.4196	1.95083	2.10596	1.98652	2.19242	1.95183	1.31241	1.67691	1.57562	1.77939	1.22682	1.76574	2.6356	1.21243	0.968627
TAG 54:4;0	TAG	GL	STO	54	4	0		1.75978	1.88153	1.50231	1.87818	1.1983	1.28902	1.51045	1.07387	1.5023	1.42647	1.81587	1.19724	1.91834	1.59712	1.13658	0.816018
TAG 54:5;0	TAG	GL	STO	54	5	0		1.05651	1.01036	0.891644	1.18577	0.749354	0.637383	0.874081	0.620346	1.03512	0.886114	1.28288	0.954078	1.23668	0.903959	0.78677	0.576072
TAG 54:6;0	TAG	GL	STO	54	6	0		0.545222	0.454394	0.41311	0.571486	0.36529	0.263302	0.372537	0.294787	0.52686	0.451963	0.635172	0.555412	0.599152	0.396701	0.437491	0.287073
TAG 54:7;0	TAG	GL	STO	54	7	0		0.196607	0.167638	0.127202	0.181335	0.108704	0.093372	0.11123	0.0967639	0.180705	0.146502	0.225819	0.187338	0.204348	0.136585	0.136945	0.089921
TAG 54:8;0	TAG	GL	STO	54	8	0		0.0257108	0.0221731	0.0149643	0.0210306	0.0129253	0.0109193	0.0116908	0.0104086	0.0223339	0.0206894	0.0254052	0.0229694	0.0306781	0.0152869	0.0192607	NA
TAG 55:1;0	TAG	GL	STO	55	1	0		NA	NA	NA	NA	0.0087197	NA	NA	NA	NA	NA	NA	NA	NA	NA	NA	NA
TAG 55:2;0	TAG	GL	STO	55	2	0		0.0199237	0.0214404	0.0216313	0.0178445	0.0336808	0.02516	0.0206941	0.0174522	0.0224911	NA	NA	0.01714	0.0166228	0.0268909	0.0210727	0.0154948
TAG 55:3;0	TAG	GL	STO	55	3	0		0.0374573	0.0453864	0.0416257	0.0359723	0.0410128	0.040635	0.042017	0.0223223	0.037533	0.027512	0.0301702	0.0229255	0.0257468	0.0433282	0.0292322	0.0228048
TAG 55:4;0	TAG	GL	STO	55	4	0		0.0294011	0.0302324	0.0247683	0.0256399	0.0240539	0.0250012	0.0294652	0.0136962	0.0257196	0.0213564	0.0332701	0.0207464	0.023011	0.0252608	0.0221014	0.0166534
TAG 55:5;0	TAG	GL	STO	55	5	0		0.0138571	0.0118294	0.0129169	0.0197898	0.0116905	NA	0.0139938	NA	0.0158514	0.0161458	0.0165387	0.0158691	0.0101489	0.011805	0.0101911	NA
TAG 55:6;0	TAG	GL	STO	55	6	0		NA	NA	NA	NA	NA	NA	NA	NA	NA	NA	NA	0.0121719	0.00975515	NA	NA	NA
TAG 56:2;0	TAG	GL	STO	56	2	0		NA	NA	NA	NA	NA	NA	NA	NA	NA	NA	NA	NA	NA	NA	0.144487	NA
TAG 56:3;0	TAG	GL	STO	56	3	0		0.21231	0.260244	0.250075	0.221661	0.245766	0.298192	0.246771	0.164468	0.223819	0.198309	0.154533	0.156622	0.190014	0.305534	0.179985	0.139508
TAG 56:4;0	TAG	GL	STO	56	4	0		0.197994	0.242199	0.207989	0.221053	0.174819	0.193755	0.199764	0.137388	0.182488	0.176434	0.19195	0.150552	0.209672	0.225814	0.145541	0.129674
TAG 56:5;0	TAG	GL	STO	56	5	0		0.287114	0.28535	0.269834	0.322724	0.236745	0.205959	0.269116	0.183937	0.282078	0.253438	0.313832	0.269324	0.310192	0.305685	0.231581	0.174417
TAG 56:6;0	TAG	GL	STO	56	6	0		0.414118	0.36249	0.385839	0.458696	0.305758	0.246086	0.331676	0.240155	0.396015	0.351618	0.44929	0.444044	0.451862	0.376297	0.332382	0.262382
TAG 56:7;0	TAG	GL	STO	56	7	0		0.559255	0.478951	0.37851	0.471928	0.271825	0.254975	0.330501	0.24534	0.476522	0.43081	0.607998	0.515709	0.544952	0.367151	0.345268	0.274805
TAG 56:8;0	TAG	GL	STO	56	8	0		0.25854	0.207524	0.168508	0.227695	0.0860519	0.0991967	0.151409	0.0946899	0.213307	0.215934	0.375048	0.277261	0.293502	0.131879	0.15549	0.106799
TAG 56:9;0	TAG	GL	STO	56	9	0		0.0413552	0.0269325	NA	0.0363634	0.0108515	0.0100546	0.0231357	0.0109153	NA	NA	0.0593407	0.0376471	0.0440782	0.0122975	NA	NA
TAG 57:2;0	TAG	GL	STO	57	2	0		0.0185991	0.00999629	0.0192506	0.0113397	0.0246703	0.0165088	0.019669	NA	0.0187151	NA	NA	0.0106853	NA	0.024867	0.014848	NA
TAG 57:3;0	TAG	GL	STO	57	3	0		0.016752	NA	0.0136607	NA	0.0147259	0.0117124	0.0134852	NA	0.0169913	0.0151944	0.0177271	0.0122463	0.0145861	0.0128155	0.0133126	NA
TAG 57:4;0	TAG	GL	STO	57	4	0		0.0121705	NA	NA	NA	NA	NA	NA	NA	NA	NA	NA	NA	NA	NA	NA	NA
TAG 58:10;0	TAG	GL	STO	58	10	0		0.0234205	0.0155798	0.0192229	0.0189112	NA	NA	0.0147494	NA	0.0178276	0.0201931	0.0294542	0.0249037	0.0283888	NA	0.0108408	NA
TAG 58:2;0	TAG	GL	STO	58	2	0		0.0451172	0.0418007	0.0455107	NA	0.05961	NA	0.0446901	NA	NA	0.0321366	0.0317472	NA	0.0337114	0.0628623	0.0453961	0.0316877
TAG 58:3;0	TAG	GL	STO	58	3	0		0.066002	0.0543178	0.0588874	0.0461378	0.0601006	0.0690899	0.0586966	0.0396459	0.0626593	0.055265	0.0540298	0.0470998	0.0619195	0.0693766	0.0563302	0.0373954
TAG 58:4;0	TAG	GL	STO	58	4	0		0.0370994	0.030995	0.0318991	0.0273129	0.0257053	0.0291234	0.0296693	0.020633	0.0298833	0.0268494	0.0361885	0.0270241	0.0364738	0.0308119	0.0333216	0.0218059
TAG 58:5;0	TAG	GL	STO	58	5	0		0.0286527	0.0268562	0.0307382	0.0286564	0.0245404	0.0216386	0.0202363	0.0192016	NA	0.0281666	0.0256501	0.0315956	0.030939	0.0267793	0.0263499	0.0231591
TAG 58:6;0	TAG	GL	STO	58	6	0		0.057381	0.0543937	0.0568603	0.0561736	0.0508427	0.0449365	0.0515028	0.037948	0.0532967	0.0569714	NA	0.0513764	0.0584996	0.0555225	0.0430287	0.0448724
TAG 58:7;0	TAG	GL	STO	58	7	0		0.106222	0.0905782	0.0889246	0.0997787	0.0686378	0.0632984	0.0773381	0.0667851	0.0925066	0.0870031	0.104799	0.0877846	0.109937	0.0850193	0.0790991	0.0671833
TAG 58:8;0	TAG	GL	STO	58	8	0		0.101524	0.0959273	0.0776123	0.107503	0.0424987	0.0595062	0.0763198	0.0487799	0.0840627	0.0931122	0.130458	0.100571	0.134767	0.0770213	0.0733216	0.0596347
TAG 58:9;0	TAG	GL	STO	58	9	0		0.0535241	0.0467553	0.0348118	0.0554852	0.013368	0.0220651	0.0410262	0.020937	0.0432774	0.0485121	0.082525	0.053106	0.0788048	0.0314602	0.0316915	0.0201422
TAG 60:3;0	TAG	GL	STO	60	3	0		0.0111196	NA	0.0101409	NA	0.00994467	0.0153918	0.0115013	NA	0.00959964	NA	NA	NA	NA	0.0136717	0.0108253	NA
TAG 60:7;0	TAG	GL	STO	60	7	0		NA	0.00959933	0.0117228	0.0107427	NA	NA	NA	NA	0.0118641	0.00809579	NA	0.00848102	0.0129201	0.009034	NA	NA
TAG 60:8;0	TAG	GL	STO	60	8	0		0.0190447	0.0159923	0.0106073	0.0186846	0.0114655	0.0111445	0.0135518	0.0118092	0.0135751	0.0161996	0.0123085	0.0151711	0.0197386	0.0123122	0.0115138	NA
TAG 60:9;0	TAG	GL	STO	60	9	0		0.012021	NA	0.00879715	0.012693	NA	NA	0.0100785	NA	NA	0.0097762	NA	0.0114431	0.0165894	0.00997698	NA	NA

## Sheet: Supplementary data 1D
			Total measured PC (sum = 100%)																				Total measured PE (sum = 100%)
Mouse ID	Genotype	Sex	PC 18:1/18:2	PC 18:2/18:2	PC 16:0/20:5	PC 16:0/18:0	PC 16:0/18:1	PC 16:0/18:2	PC 16:0/18:3	PC 16:0/16:0	PC 18:1/20:1	PC 18:0/20:3	PC 16:0/22:4	PC 18:0/20:5	PC 16:0/22:6	PC 18:0/18:0	PC 18:0/18:1	PC 18:1/18:1	PC 18:0/22:5	PC 18:0/22:6	PC 16:0/22:1		PE 18:0/18:1	PE 18:1/18:1	PE 18:1/18:2	PE 18:2/18:2	PE 18:2/18:3	PE 16:0/18:0	PE 16:0/18:1	PE 16:0/18:2	PE 16:0/18:3	PE 18:2/22:6	PE 18:0/20:0	PE 16:0/22:1	PE 18:1/20:1	PE 16:0/22:3	PE 16:0/22:4	PE 18:1/20:4	PE 18:2/20:4	PE 18:2/20:5	PE 18:0/18:0	PE 18:0/22:0	PE 18:0/22:1	PE 18:1/22:1	PE 18:1/22:2	PE 18:1/22:4	PE 18:0/22:6	PE 18:1/22:6
116	Wild-Type	Male	1.3587	1.41433	0.0179495	15.038	17.6814	8.00592	0.355122	37.7193		0.507403	1.49917	0.18479	0.711736	0.537585	6.34073	6.87368	0.0545512	0.237356	1.46221		11.868	17.7849	2.69423	5.91061	0.268032	2.58171	22.5943	0.500664	0.500664	0.390669	0.183324	2.11897	6.19382	2.4793	10.4077	3.64246	4.25691	0.472849	0.984892	0.109994	0.0885012		0.576522	1.01144	1.94955	0.429863
120	Wild-Type	Male	2.22375	2.27839	0.0288305	8.11717	21.3791	11.8716	1.03223	18.1989	1.47704	0.881068	2.4935	0.283918	1.47148	3.23473	7.47882	12.7316	0.0959487	0.609909	4.11199		12.3327	13.3269	2.44656	5.99634	0.195984	2.65293	21.4843	0.712552	0.712552	1.66132	0.207665	4.27531	6.46229	1.10192	8.48573	2.16232	4.06505	0.146664	0.529547	0.381585	0.34135	0.486716	0.234922	0.617805	2.09353	6.88541
121	Wild-Type	Male	1.43223	1.49408	0.0333145	13.6758	17.0342	8.01676	0.703421	33.1843	0.885682	0.581858	1.44032	0.206473	0.683889	1.79537	9.20084	7.24488	0.0483599	0.215213	2.12305		11.8729	13.4394	3.8892	5.03649	0.293839	2.69279	22.5633	1.5727	1.5727	0.427163	0.231563	2.87348	7.46176	1.81742	6.95478	4.06112	4.1269	0.380675	1.21746			1.19027	0.694688	1.51042	1.59726	2.52175
149	Wild-Type	Male	1.66977	1.70182	0.0303557	14.2921	17.2644	6.85343	0.453448	36.5936	0.656862	0.555802	1.53714	0.267083	0.664469	1.48851	8.56198	5.50837	0.0393769	0.188841	1.67261		11.1664	13.382	4.81388	5.39145	0.415369	2.30499	19.3192	1.20139	1.20139		0.204652	2.47933	6.13806	0.764794	7.40766	9.17677	4.17643	0.761004	0.931548	0.0629117	0.0697334	1.03312	0.335024	2.58772	1.46061	3.21456
103	Wild-Type	Male	2.15854	2.30513	0.0447189	9.62555	18.6585	9.07096	0.904002	25.71	1.36959	0.962533	2.30026	0.287052	1.03987	0.972883	10.8749	9.92562	0.0668287	0.319082	3.40391		11.7175	12.6102	2.807	4.29248	0.29151	2.10494	17.4481	2.54221	2.54221	0.836876	0.0461557	3.5795	6.87599	2.63088	10.3875	4.20138	4.00097	0.0789506	1.00206	0.0643751		1.55107	0.745779	1.59237	2.72683	3.32321
104	Wild-Type	Male	1.46541	1.61745	0.0898118	12.5124	16.1645	9.71241	0.884699	28.749	1.05444	0.900006	1.80426	0.224304	0.457406	1.76784	9.66483	10.3454	0.0410417	0.152204	2.39255		13.8212	16.4361	5.48907	4.13973		2.32276	21.5825	1.31601	1.31601	1.21292	0.421561	3.5348	7.63066	2.53419	5.5983	2.81889	1.47086	0.102649	1.20853			1.58272	1.11641	1.19713	1.12826	2.01876
117	Wild-Type	Male	1.22549	1.32526	0.0745306	14.9495	15.9808	7.74663	0.696749	34.9309	0.937423	0.587498	1.38296	0.206212	0.337372	1.09914	8.98951	7.46862	0.0270148	0.110548	1.92379		12.8499	13.8804	5.56802	3.99363	0.395988	3.11503	21.4166	0.537172	0.537172	0.418488	0.34649	3.39628	8.06376	2.37593	7.35166	3.72027	2.67798	0.310491	1.51533		0.122059	1.15872	0.813351	1.81963	2.09469	1.52096
122	Wild-Type	Male	1.15423	1.27225	0.0882914	15.8594	15.5604	8.16069	0.712014	33.7302	0.883427	0.633385	1.33648	0.187562	0.271669	1.00118	9.27863	7.91255	0.0155006	0.079056	1.86309		13.9043	16.4001	6.26858	3.93119	0.168328	2.99116	23.9306	0.465901	0.465901	0.927688	0.242721	3.60002	8.71601	2.56297	4.51125	2.79026	1.39565	0.270147	1.3192			1.59963	0.995224		0.655141	1.88794
135	Wild-Type	Male	1.70139	1.82651	0.0937184	12.4284	16.4763	10.1834	0.832909	33.3838		0.811406	1.89535	0.162184	0.375033	0.803056	8.56888	8.63801	0.0204229	0.112489	1.68661		11.3978	17.4813	6.85703	3.60894		2.76516	23.0837	0.814752	0.814752	0.99612	0.318097	2.91375	7.68957	2.93061	5.771	3.30739	2.07933	0.22195	1.34387	0.255039	0.215082	1.32858	0.987067		0.689573	2.12959
150	Wild-Type	Male	1.0462	1.17429	0.0657311	10.7462	19.3837	7.76764	0.721805	41.3759	0.825983	0.424769	0.890329	0.171234	0.217102	0.660119	7.05148	5.88503	0.018777	0.0365179	1.53728		10.6496	15.4016	5.87898	4.75664	0.331894	2.86918	20.9884	1.41184	1.41184	0.845245	0.455967	2.80663	8.44573	2.14232	5.82831	4.94223	2.88107	0.328793	1.23142			1.72409	0.80182	1.22057	1.41546	1.23039
155	Wild-Type	Male	1.38456	1.51784	0.0709922	13.0209	19.4196	8.33703	0.785205	30.6005	0.997167	0.759974	1.54619	0.192258	0.337964	0.997921	9.68256	8.09064	0.0234743	0.110763	2.12447		14.2752	16.9125	4.63442	3.2038	0.176356	2.99552	23.6038	0.866071	0.866071	1.06523	0.324333	3.48151	8.7727	1.87708	4.80824	2.25766	2.15276	0.22602	1.18584			1.21017	0.629916	0.846813	1.77826	1.84971
173	Wild-Type	Male	1.6531	1.78508	0.107218	14.7741	16.5578	8.59067	0.698565	32.9297	0.818604	0.73136	1.64362	0.287215	0.435942	0.965563	8.7579	7.5778	0.0307912	0.102795	1.55222		11.3455	16.5146	7.36822	4.03215	0.164104	2.52315	22.5383	0.719273	0.719273	0.545044	0.0864815	2.56407	7.07545	2.00974	6.36672	5.51288	2.05742	0.34677	0.935687	0.205024		1.23732	0.81841	1.44572	1.87222	0.996435
105	Tlcd1/2 DKO	Male	1.88322	1.97246	0.0468347	11.0611	19.6068	9.89803	0.707905	28.2488	0.919839	0.673722	1.73316	0.316549	0.854065	0.719872	10.0028	8.61603	0.0603662	0.269354	2.40909		12.0672	11.2067	3.84721	4.56513	0.14427	2.22417	26.4169	2.19841	2.19841	1.00131	0.0635477	2.46805	5.24869	1.47018	8.70947	6.23454	3.77508	0.417354	1.18851	0.168315	0.233581	0.0772877	0.207818	1.54747	1.97341	0.346936
123	Tlcd1/2 DKO	Male	1.12098	1.19254	0.0642086	11.7597	16.9242	10.3236	0.912429	28.7921	1.0467	0.673266	1.43978	0.184249	0.40336	2.27009	10.0126	10.0629	0.0362804	0.186887	2.59415		13.2278	10.2135	3.72156	5.38722	0.390668	3.65688	29.5967	1.5865	1.5865	1.20222	0.225124	3.26451	4.62546	1.89078	6.54135	1.47756	2.29039		1.6929	0.0566001	0.159161	0.866875	0.8856	1.00816	1.59757	2.8483
137	Tlcd1/2 DKO	Male	2.8603	2.95501	0.0675663	9.70385	17.0701	13.7776	0.618358	23.022	0.796856	1.10671	2.87793	0.459542	1.21627	1.87493	8.60254	10.6196	0.0941915	0.465879	1.81086		9.05388	7.91721	5.16111	9.8851	0.396738	2.30319	18.3237	2.2198	2.2198	2.19347	0.141316	1.55272	2.2672	3.07823	12.8914	5.15058	6.52863	0.339685	0.92426	0.0245767	0.0465202	0.528399	0.253667	1.40965	3.43108	1.75811
138	Tlcd1/2 DKO	Male	1.10697	1.18629	0.0345631	13.353	17.9205	8.42762	0.703149	33.0864	0.892836	0.416533	1.23632	0.187126	0.450446	1.8094	9.40678	7.50174	0.0344399	0.166977	2.07888		14.9345	10.158	3.52131	4.75594	0.335464	3.50114	27.3077	1.2449	1.2449	1.689	0.263275	3.03828	3.90914	2.32701	7.75211	2.45794	3.46433	0.507796	1.1037	0.107575	0.388189	1.20172	0.847152	1.00108	1.44943	1.48835
156	Tlcd1/2 DKO	Male	0.531537	0.546548	0.0368986	15.8747	16.6878	6.59164	0.649597	37.5268	0.742545	0.268931	0.644435	0.0575425	0.157284	2.01346	9.79162	5.87828	0.0096345	0.0488874	1.94194		16.9914	14.5401	4.65757	3.40806		2.66644	25.2902	0.775886	0.775886	1.40851	0.262374	4.42722	8.40778		4.07663	1.47199	1.25681	0.571942	1.61807	0.115737	0.12585	1.74841	0.811843	1.11298	0.402832	3.07545
172	Tlcd1/2 DKO	Male	0.666399	0.683054	0.0437845	14.3957	17.472	7.74059	0.741394	35.614	0.785768	0.274	0.758687	0.0937248	0.145783	2.15344	9.42624	7.02296	0.00810021	0.0508382	1.92352		16.5599	11.008	3.50719	3.55663	0.250744	4.05238	31.41	0.982201	0.982201	1.19999	0.542324	4.48008	5.90359	1.49551	4.12797	1.20644	1.29778		1.47867	0.00501488	0.449548	1.62088	0.773725	0.222804	0.578503	2.30792
132	Tlcd1/2 DKO	Male	1.24974	1.43067	0.0839146	12.435	18.6215	9.63021	0.857917	30.659	0.992344	0.650529	1.32663	0.182472	0.33159	0.851466	9.36583	9.02621	0.0230083	0.111438	2.17059		15.7843	11.246	3.85505	5.44324	0.519863	3.50831	29.4708	0.657744	0.657744	0.722599	0.225206	2.95729	4.8335	1.95025	8.05481	2.01	2.47931		1.0433	0.0919207	0.0255335	0.843117	0.292104	0.913079	0.941676	1.47328
139	Tlcd1/2 DKO	Male	1.23427	1.41764	0.0837162	13.8246	17.9712	8.87184	0.871748	32.2195	0.904912	0.590038	1.28428	0.205787	0.331869	0.903379	9.05944	7.98143	0.0194676	0.0991516	2.12574		14.0703	10.9368	4.1561	5.05343	0.512873	3.94207	29.0404	1.31508	1.31508	0.829951	0.33531	3.26669	5.20245	1.02812	6.16479	2.09668	2.55565	0.678547	1.50612		0.495434	0.924282	0.408238	0.833915	1.5624	1.76929
154	Tlcd1/2 DKO	Male	1.86779	2.08548		11.1228	17.2213	12.147	0.999489	25.0737	1.05595	0.898978	2.03913	0.252978	0.51459	0.821651	9.61974	11.6967	0.0297707	0.173347	2.37963		14.1829	11.0246	4.06091	5.65779	0.455803	3.74342	26.6746	1.32385	1.32385		0.24519	3.5373	5.36635	2.36838	8.45997	2.213	2.46403		1.20709	0.0211061	0.0170645	0.784071	0.624652	0.956512	0.916994	2.37062
163	Tlcd1/2 DKO	Male	2.85611	3.07273	0.146138	9.87648	15.7656	13.8891	1.00779	19.344	1.16881	1.2569	3.38261	0.346234	0.787521	0.753865	9.61992	13.9738	0.0723958	0.340105	2.33993		13.9763	11.2884	4.81917	6.34242	0.31116	3.69806	27.2207	0.870717	0.870717	0.873042	0.0889978	3.02061	5.03668	2.87948	8.53084	2.21465	2.10971	0.351674	1.27121			0.653868	0.573172		0.991595	2.00677
175	Tlcd1/2 DKO	Male	0.969226	1.10323	0.0671386	14.454	18.4436	8.18607	0.723006	35.4273	0.717869	0.408298	1.01241	0.172212	0.24531	0.816084	8.68025	6.70395	0.0121184	0.0606331	1.79729		12.5796	9.03134	4.62755	6.03781	0.4259	4.08601	31.4527	1.5795	1.5795	0.879065	0.26607	3.02079	3.47677	1.24573	7.25064	3.26993	3.97883	0.243506	1.34633	0.188035	0.291455		0.409917	0.818894	0.64026	1.27394
169	Wild-Type	Female	0.890586	1.05284	0.0679986	15.4454	14.9157	8.32055	0.860529	34.0652	0.930017	0.496724	1.28338	0.157292	0.303399	0.978851	9.19782	8.31346	0.021436	0.115018	2.58368		12.8239	15.9941	5.79521	4.88078		3.06867	23.3744	1.14774	1.14774	0.809801	0.319108	3.41707	6.95655	1.72004	5.27417	3.36685	2.27665	0.396531	1.63634	0.155892	0.243777	0.611013	0.370374	1.48987		2.7234
180	Wild-Type	Female	1.49946	1.76347	0.0793722	15.4505	14.1436	10.0554	0.807058	28.5847	0.933257	0.593662	2.1479	0.281908	0.577001	0.94425	9.31374	10.1871	0.0612112	0.22928	2.34707		10.8067	13.0937	6.79544	4.25215	0.252693	1.53797	19.6346	1.99246	1.99246	1.42617	0.153615	2.35241	4.87388	2.17152	7.67623	7.66441	3.81584	0.469936	1.29619	0.0945326	0.0763532	0.496296	0.257238	2.20788	2.62601	1.98337
181	Wild-Type	Female	0.871884	0.999774		17.2293	14.4578	7.97239	0.650001	37.0702	0.661053	0.406234	1.16677	0.149801	0.234779	0.838661	8.18265	7.33383	0.0197574	0.0838974	1.6712		14.6256	14.818	5.86342	3.57907		2.35927	21.1951	1.15566	1.15566	1.41461	0.374631	3.15469	7.32298	1.4164	6.66543	5.18729	2.15008	0.388417	0.918295		0.228974	0.881131	0.571836	1.59742	1.67715	1.29892
187	Wild-Type	Female	1.10198	1.26664	0.075112	15.3299	16.1823	7.90046	0.708374	34.9082	0.845093	0.516044	1.39225	0.175386	0.332747	0.888483	8.58458	7.68283	0.0194483	0.0976039	1.99253		13.0133	15.9267	6.23344	4.57481	0.313696	3.20227	22.2062	1.14623	1.14623	0.410288	0.381771	3.10568	7.49926	2.02016	5.21048	4.58401	1.95853	0.190425	1.03768	0.0662349		0.918089	0.602554	1.14623	1.34954	1.75615
188	Wild-Type	Female	1.3055	1.50838	0.0890544	13.6102	16.5874	8.798	0.814525	33.861	0.829398	0.62261	1.65541	0.235889	0.496087	0.805846	8.5576	7.97349	0.0318058	0.151577	2.06621		12.5819	14.836	5.95675	3.57427	0.585384	2.64917	21.5618	1.45184	1.45184	1.24491	0.412757	2.33379	6.85752	1.00921	7.14302	5.85052	3.06967	0.532268	1.58574		0.0907401	1.42086	0.846539	1.43082		1.52266
197	Wild-Type	Female	0.930281	1.08154	0.0691862	15.3279	15.8414	7.92435	0.589877	38.3369	0.698048	0.457651	1.31062	0.159092	0.254485	0.812257	7.67374	7.00497	0.0177237	0.0743181	1.43572		11.8788	15.3216	6.8173	4.65864	0.180811	2.59531	21.6081	1.3075	1.3075			2.52766	8.91692	2.35423	6.92616	5.44216	2.5418	0.151906	0.958174	0.162976		0.923734		1.06949	1.39729	0.952024
196	Tlcd1/2 DKO	Female	1.48526	1.65081	0.0880822	11.1003	19.0096	10.3163	0.801807	29.9209	0.889848	0.667672	2.24763	0.184905	0.290178	0.731959	8.01022	10.5616	0.0375397	0.206793	1.79869		12.0949	11.278	3.78443	6.42536	0.235239	2.82713	22.773	0.751912	0.751912	0.759374	0.44738	2.96323	3.99871	2.9316	13.2814	2.23584	3.32106	0.162038	1.15949	0.0046195	0.239858	0.943088	0.816229	1.5955	2.67256	1.54611
140	Tlcd1/2 DKO	Female	1.37688	1.61834		11.8137	17.7793	10.8407	1.06179	27.2498	1.04355	0.613869	1.67344	0.243227	0.43547	0.861454	9.78838	10.4372	0.0293441	0.174442	2.9591		12.726	9.97573	5.52909	5.72897	0.349138	2.89953	27.6558	2.22202	2.22202	1.02405	0.250496	2.81906	4.23897	1.37708	7.37861	2.63865	3.70423	0.502291	1.43549		0.119408	0.834556		0.482822	1.24729	2.63865
141	Tlcd1/2 DKO	Female	0.913999	1.05578	0.0638261	16.2349	16.7253	8.43899	0.715376	33.5681	0.728381	0.450765	1.20161	0.147893	0.235683	0.848478	8.90354	7.82613	0.0195906	0.0844465	1.83725		14.7815	9.71802	3.90795	5.35684	0.781591	4.56335	31.5596	1.32071	1.32071	0.551012	0.17376	3.37808	4.5475	1.6755	5.60327	2.48153	2.48946		1.38215	0.12487	0.118263	0.882676	0.554976	0.709576	0.707594	1.30948
160	Tlcd1/2 DKO	Female	1.05331	1.30204	0.0763319	12.5207	16.8345	10.2545	1.01698	25.7765	1.25877	0.566996	1.50037	0.136745	0.210803	0.908059	11.3386	11.6651	0.0184587	0.0925734	3.46869		15.536	11.146	3.18995	4.90397	0.401403	4.2185	31.3739	1.15343	1.15343	1.33801	0.338276	3.61537	5.5023		6.57339	1.13696	2.24099	0.349254	1.90958	0.0542065	0.0665573	0.496778		0.46796	0.973658	1.86017
166	Tlcd1/2 DKO	Female	0.905269	1.0454	0.0536202	16.6268	15.4845	7.81971	0.699394	36.0255	0.666891	0.434849	1.21991	0.131543	0.237678	0.933212	8.66142	7.14429	0.0162039	0.0857508	1.80804		13.3357	15.3735	5.72192	5.11869	0.18967	2.68659	23.3991	0.848714	0.848714	0.683653	0.195672	2.60796	5.33898	2.27124	6.7549	4.50347	2.49092	0.48738	1.39492	0.207077	0.0126047	0.498184	0.635635	1.44173	1.6236	1.32949
167	Tlcd1/2 DKO	Female	1.21538	1.40872	0.0768193	14.3455	16.1749	10.0028	0.782882	29.9862	0.846515	0.516518	1.76818	0.200477	0.356785	0.890959	9.26527	9.80387	0.0277608	0.158169	2.17234		15.3102	10.0483	4.28029	5.26787	0.273956	4.20639	29.4551	1.32201	1.32201	0.697954	0.352336	3.24343	4.01156	1.65493	7.93577	2.10357	2.62162	0.421758	1.21526	0.0798728	0.250069	0.718855	0.627039	0.485955	0.892037	1.20182
170	Tlcd1/2 DKO	Female	0.62532	0.783271	0.0567131	17.4441	16.2624	7.49094	0.656488	34.5558	0.752586	0.37872	0.964554	0.0691006	0.15324	0.908473	9.2726	7.66129	0.009647	0.0538652	1.9009		18.1883	10.9968	3.99574	4.89515	0.177255	3.82974	31.2907	0.789207	0.789207	0.847354	0.32403	3.58684	5.02363	1.57982	5.2248	1.65391	1.48791		1.464	0.0117232		0.790614	0.478776	0.825784	0.38077	1.36787
195	Tlcd1/2 DKO	Female	1.04043	1.20294	0.0724038	15.0946	16.1832	9.99939	0.671175	33.0634	0.702289	0.490011	1.43478	0.165619	0.278719	0.8098	8.21014	8.8904	0.0225613	0.110959	1.5572		15.1177	9.21368	5.581	6.23312	0.456623	3.61049	29.4014	0.975105	0.975105	0.648811		2.29445	3.94103	2.64105	7.85326	2.71991	2.50552	0.212493	1.34626	0.141662	0.013694	0.621895	0.420263	0.872164	1.17296	1.03035
143	Tlcd1/2 DKO	Female	0.92058	1.03928		15.2473	16.3582	8.91714	0.674507	34.063	0.710938	0.457973	1.33865	0.154466	0.220047	0.951822	8.60557	8.46329	0.0172487	0.100076	1.75988		13.7729	10.5474	4.35875	6.68871	0.562159	3.65225	28.7765	0.796765	0.796765	0.808383	0.330235	2.88095	4.70864	2.73751	9.16168	2.04084	2.34963	0.502726	1.13013	0.0768612	0.249352	0.892841	0.279739	0.625168		1.27313

## Sheet: Supplementary data 1E
Mouse ID	Genotype	Sex	CAR 16:0	CAR 18:0	CAR 18:1	CE 22:6	Cer 34:1;2O|Cer 18:1;2O/16:0	Cer 36:1;2O|Cer 18:1;2O/18:0	Cer 36:1;2O|Cer 18:1;2O/18:0	Cer 38:1;2O|Cer 18:1;2O/20:0	Cer 40:0;2O|Cer 18:0;2O/22:0	Cer 40:1;2O|Cer 18:1;2O/22:0	Cer 40:1;2O|Cer 18:1;2O/22:0	Cer 41:1;2O|Cer 18:1;2O/23:0	Cer 41:1;2O|Cer 18:1;2O/23:0	Cer 41:2;2O|Cer 17:1;2O/24:1	Cer 42:0;2O|Cer 18:0;2O/24:0	Cer 42:0;3O|Cer 18:0;2O/24:0;O	Cer 42:1;2O|Cer 18:1;2O/24:0	Cer 42:1;2O|Cer 18:1;2O/24:0	Cer 42:2;2O|Cer 18:1;2O/24:1	Cer 42:2;2O|Cer 18:1;2O/24:1	Cer 42:3;2O|Cer 18:1;2O/24:2	Cer 42:3;2O|Cer 18:2;2O/24:1	CoQ10	CoQ4	CoQ5	CoQ8	CoQ9	DG 32:0|DG 16:0_16:0	DG 32:1	DG 32:2	DG 33:1	DG 34:0	DG 34:1	DG 34:1	DG 34:1|DG 16:0_18:1	DG 34:2	DG 34:2|DG 16:1_18:1	DG 34:3	DG 35:1	DG 36:1	DG 36:1	DG 36:1	DG 36:1|DG 18:0_18:1	DG 36:2	DG 36:2	DG 36:2|DG 18:1_18:1	DG 36:3
1178,4	Wild-Type	Female	0.0114044	0.00494962	0.0101057	0.00878894	0.110364	0.0360299	0.023663	0.0200043	0.0561083	0.169045	0.180319	0.130414	0.106297	0.0163798	0.0528124	0.0607573	0.238701	0.305801	0.500452	0.388735	0.0688794	0.0514395	0.0377068	0.02007	0.0203986	0.438644	2.37879	0.0514844	0.390796	0.460523	0.0460662	0.160141	5.2946	0.227558	0.864685	5.83175	2.1477	0.50516	0.0940438	1.8339	0.0901742	0.37161	0.418757	3.15549	0.144206	1.26021	4.10744
1179,5	Wild-Type	Female	0.0232062	0.0087992	0.0222987	0.0116258	0.135907	0.0534214	0.0325421	0.0287856	0.089755	0.207628	0.215379	0.128532	0.112559	0.0152104	0.0726222	0.113046	0.264112	0.332042	0.636072	0.490772	0.0798557	0.061594	0.0402827	0.0232177	0.0204614	0.434373	2.34925	0.0547174	1.09339	0.860118	0.0907354	0.331661	13.4834	0.306788	2.23675	10.5236	3.7772	1.1833	0.13775	3.43298	0.103975	0.655124	0.786581	9.44373	0.233152	3.60789	7.85115
1163,2	Wild-Type	Female	0.0181035	0.00569373	0.0143701	0.0154472	0.167239	0.0562226	0.0341627	0.0329768	0.069265	0.247716	0.262776	0.190872	0.168482	0.0213245	0.0601255	0.0697106	0.341904	0.420238	0.647737	0.519597	0.0833434	0.0633714	0.0393475	0.0170739	0.0182739	0.390922	2.01091	0.0511196	1.08367	0.699501	0.120599	0.21526	13.1082	0.311253	2.16693	8.74847	3.07938	0.828203	0.182019	2.99262	0.100169	0.556588	0.679617	7.12189	0.193151	2.75618	5.29735
1151,2	Tlcd1/2 DKO	Female	0.0139757	0.00454591	0.0133895	0.0109165	0.109504	0.0448988	0.0291298	0.0264341	0.0603383	0.179765	0.192656	0.162781	0.141814	0.017203	0.0503235	0.0740972	0.264128	0.340404	0.538822	0.415591	0.0803995	0.0542553	0.0480494	0.022236	0.0205692	0.435245	2.37142	0.0346053	0.820147	0.68909	0.0784436	0.211473	9.3283	0.304409	1.62792	8.62284	3.16054	0.875044	0.13255	2.38109	0.0936751	0.460511	0.560291	5.62594	0.179549	2.27773	5.61332
1155,6	Tlcd1/2 DKO	Female	0.0233864	0.00753072	0.017285	0.0105347	0.136419	0.0651291	0.0396175	0.0285456	0.0603844	0.163795	0.175111	0.12413	0.107995	0.0133044	0.045134	0.0574101	0.228609	0.285076	0.438879	0.341108	0.0702267	0.0491026	0.0300094	0.0132556	0.0138136	0.288368	1.46353	0.0698828	0.997754	0.800468	0.0866534	0.267831	13.6674	0.276853	2.36836	10.7665	3.90679	0.963339	0.145328	3.35838	0.0816235	0.554423	0.774911	7.3474	0.154003	2.94395	6.57612
1153,4	Tlcd1/2 DKO	Female	0.0282045	0.00483623	0.0136454	0.00924783	0.126221	0.0436988	0.0249764	0.0224857	0.0365499	0.165056	0.175979	0.102352	0.0866683	0.00980205	0.0275278	0.0315315	0.22406	0.280905	0.379999	0.287946	0.0680198	0.0490461	0.0267743	0.011623	0.0115334	0.225603	1.23109	0.116509	1.11792	0.6647	0.0862171	0.180997	13.3227	0.278556	2.36854	9.02434	3.29526	0.759894	0.104144	2.34133	0.0541833	0.553648	0.566899	5.42771	0.134689	2.18389	4.60577
[truncated: 523 more columns]

## Sheet: Supplementary data 1F
Sample	CAR 14:0	CAR 16:0	CAR 16:1	CAR 18:0	CAR 18:1	CE 18:1	CE 24:5	CE 24:6	Cer 34:1;2O|Cer 18:1;2O/16:0	Cer 40:1;2O|Cer 18:1;2O/22:0	Cer 40:2;2O|Cer 18:2;2O/22:0	Cer 40:4;2O|Cer 18:1;2O/22:3	Cer 41:1;2O|Cer 18:1;2O/23:0	Cer 41:2;2O|Cer 17:1;2O/24:1	Cer 42:1;2O|Cer 18:1;2O/24:0	Cer 42:2;2O|Cer 18:1;2O/24:1	Cer 42:3;2O|Cer 18:2;2O/24:1	CoQ10	DG 30:1	DG 32:1	DG 33:1	DG 34:1	DG 34:1|DG 16:0_18:1	DG 34:2	DG 35:1	DG 35:2	DG 36:1	DG 36:2	DG 36:2|DG 18:1_18:1	DG 36:3	DG 36:3|DG 18:1_18:2	DG 36:4	DG 38:3	DG 38:3	DG 38:3	DG 38:3|DG 18:0_20:3	DG 38:4	DG 38:4	DG 38:5	DG 38:6	DG 40:6	DG 40:7	LPC 14:0/0:0	LPC 16:0	LPC 16:0/0:0	LPC 16:1/0:0	LPC 18:0/0:0	LPC 18:1	LPC 18:1/0:0
HepG2 Wild-Type pool replicate 1	0.0146496	0.0404279	0.0106412	0.00309766	0.0187654	0.00550143	0.0017134	0.00124241	0.00522881	0.00366689	0.00113779	0.00383004	0.00171105	0.000757947	0.00597526	0.0102046	0.00305812	0.002101	0.0708268	1.59976	0.153945	4.34215	0.412966	1.24808	0.143317	0.1694	0.984788	3.41314	0.567026	0.468913	0.131959	0.350367	0.362245	0.0536817	0.835314	0.102191	0.254107	1.29739	0.399976	0.276101	0.171521	0.316583	0.00145805	0.00318711	0.0303973	0.00226711	0.0064632	0.00139777	0.0116627
HepG2 Wild-Type pool replicate 2	0.0144289	0.0355349	0.0123338	0.00273455	0.0213384	0.00266491	0.00122187	0.000961685	0.00542902	0.00373543	0.00110423	0.00399039	0.00178621	0.00072046	0.00643438	0.0105878	0.00297999	0.00192472	0.0815476	1.5666	0.137486	4.04405	0.383804	1.24381	0.123617	0.144313	0.88449	3.27096	0.58577	0.445941	0.121599	0.365265	0.347681	0.0423176	0.789071	0.102835	0.236975	1.25331	0.407569	0.250534	0.155374	0.297967	0.00131426	0.00307288	0.0281156	0.00207819	0.00564207	0.00129778	0.010597
HepG2 Wild-Type pool replicate 3	0.0156416	0.0443834	0.0143685	0.00398011	0.0282108	0.003897	0.00162742	0.00124494	0.0057633	0.00387923	0.0011577	0.00427537	0.00179322	0.000815971	0.00641618	0.0106464	0.00322463	0.00261739	0.0805416	1.76942	0.166193	4.67967	0.457467	1.3704	0.150192	0.179735	0.997706	3.56217	0.644178	0.50027	0.127725	0.362983	0.310924	0.0487455	0.638324	0.0875676	0.253852	1.05188	0.389833	0.292333	0.152162	0.333248	0.00148908	0.00341873	0.0323344	0.00235139	0.00617355	0.00146722	0.0124308
HepG2 Wild-Type clone replicate 1	0.0081621	0.0212213	0.00966786	0.00181187	0.0142352	0.00227296	0.00144344	0.000656006	0.00560367	0.00384522	0.00128933	0.00440563	0.00169103	0.000655719	0.00587652	0.00837103	0.00270703	0.00177497	0.152171	1.96849	0.15695	4.16123	0.348292	2.18841	0.106237	0.164897	0.758046	3.0044	0.460905	0.36345	0.0966464	0.334958	0.253621	0.0660733	0.400004	0.071359	0.177754	1.10395	0.332225	0.203478	0.152396	0.247336	0.00127905	0.00251157	0.0232725	0.00288053	0.00409289	0.00101352	0.00933128
HepG2 Wild-Type clone replicate 2	0.00680449	0.0155821	0.00807749	0.0012584	0.0113413	0.00159467	0.00154421	0.000706637	0.00606687	0.00386972	0.00134821	0.00425099	0.00173467	0.000669061	0.00597834	0.0090588	0.00274822	0.00209095	0.137777	1.94549	0.152072	4.03642	0.368108	2.16989	0.103606	0.170478	0.729832	2.90847	0.459174	0.380926	0.093695	0.302349	0.251649	0.0513569	0.39346	0.0674626	0.15807	1.0312	0.316609	0.208798	0.134467	0.23362	0.001376	0.00263182	0.0235573	0.00318243	0.00388096	0.00123007	0.0101491
HepG2 Wild-Type clone replicate 3	0.0094177	0.0231916	0.0112808	0.00170246	0.0155502	0.00191037	0.0017567	0.000820534	0.0056868	0.00383767	0.00128669	0.00410316	0.00165737	0.000669855	0.00571635	0.00866564	0.0027877	0.00237097	0.147427	2.08964	0.156135	4.1432	0.377755	2.1951	0.111219	0.166135	0.732945	2.9392	0.459626	0.372614	0.0939123	0.339579	0.286724	0.0512226	0.457329	0.072379	0.180436	1.21787	0.364262	0.232331	0.166345	0.243716	0.00124805	0.00254259	0.0237338	0.00292784	0.00381704	0.00116211	0.00947256
HepG2 TLCD1/2 DKO clone1 replicate 1	0.0190697	0.0652593	0.0118937	0.00663986	0.0297321	0.00630259	0.00227754	0.00163794	0.00663977	0.00420683	0.00148086	0.00405529	0.00195206	0.000784114	0.00674366	0.00968631	0.0035582	0.00227097	0.0382237	2.17681	0.217488	6.24724	0.607992	1.24141	0.22427	0.196312	1.50106	3.87876	0.655486	0.4131	0.106033	0.415744	0.41017	0.055869	0.817154	0.110889	0.251869	1.38836	0.381435	0.428099	0.26805	0.359762	0.00237409	0.00504047	0.0449137	0.002803	0.00906452	0.00178638	0.0145225
HepG2 TLCD1/2 DKO clone1 replicate 2	0.026903	0.0842856	0.0175596	0.00807809	0.0438021	0.00874173	0.00237393	0.00200004	0.0085276	0.00521882	0.00184761	0.00480225	0.00230785	0.00103361	0.00807561	0.0119857	0.00447587	0.0026483	0.0711578	2.77509	0.24586	7.29586	0.765634	1.65882	0.256096	0.211406	1.73572	4.54119	0.801384	0.501497	0.131905	0.486902	0.492169	0.0439702	1.02017	0.133807	0.280379	1.60967	0.513181	0.477526	0.312693	0.398198	0.00268726	0.00585255	0.0521049	0.00311865	0.00949677	0.00195425	0.0167183
HepG2 TLCD1/2 DKO clone1 replicate 3	0.022641	0.084784	0.015854	0.00985857	0.0429432	0.0089422	0.00270301	0.00185022	0.00756403	0.00446264	0.0015653	0.00475356	0.00193908	0.000863635	0.00678921	0.010321	0.00378867	0.00263714	0.0858266	2.64111	0.24657	7.20852	0.742164	1.526	0.243604	0.227461	1.70336	4.53882	0.842996	0.543959	0.138098	0.473601	0.420842	0.0527651	0.864638	0.117294	0.293662	1.38087	0.436899	0.489001	0.300539	0.436374	0.0025357	0.00471217	0.0442395	0.00270378	0.00848716	0.00169526	0.0142094
HepG2 TLCD1/2 DKO clone2 replicate 1	0.00896315	0.0268563	0.00633094	0.00283868	0.0144487	0.00562295	0.00230731	0.00146813	0.00586959	0.00331358	0.00107687	0.00342339	0.00136278	0.000635902	0.00510938	0.00821569	0.00273174	0.00214323	0.0692315	1.91161	0.178514	5.57489	0.548217	1.37392	0.18655	0.180347	1.37549	4.26569	0.73614	0.469919	0.127601	0.381986	0.409423	0.0557743	0.764556	0.112549	0.248164	1.39134	0.399484	0.363383	0.27029	0.363852	0.00160009	0.00390398	0.0364213	0.00216159	0.00698691	0.00149074	0.0130527
HepG2 TLCD1/2 DKO clone2 replicate 2	0.00956165	0.0254102	0.00618337	0.00222406	0.0140786	0.0042875	0.00170495	0.00118802	0.00684596	0.00375854	0.0011851	0.00352298	0.00156076	0.000671832	0.0057204	0.00994266	0.00304646	0.00186309	0.0662239	1.99815	0.1891	5.68635	0.557728	1.54893	0.196564	0.18791	1.42607	4.40968	0.738079	0.454704	0.106247	0.388436	0.445974	0.0549473	0.823831	0.121166	0.251208	1.404	0.42846	0.360625	0.271939	0.396407	0.00160668	0.0038211	0.0348499	0.00251479	0.00643151	0.00151403	0.0125376
HepG2 TLCD1/2 DKO clone2 replicate 3	0.0102771	0.028894	0.00755057	0.00260343	0.0167804	0.00814701	0.00216783	0.00147652	0.00615394	0.00356686	0.0012002	0.00359084	0.00141135	0.000697742	0.00517997	0.00938133	0.00295066	0.00289959	0.0752364	2.0461	0.204151	6.1633	0.565814	1.5125	0.201173	0.19863	1.47552	4.62258	0.727133	0.496621	0.118622	0.354875	0.407179	0.0676541	0.729548	0.10438	0.253811	1.28982	0.375978	0.33888	0.252993	0.360742	0.00157622	0.00381135	0.0334297	0.00206579	0.0057716	0.00146874	0.0127324
HepG2 TLCD1/2 DKO clone3 replicate 1	0.00786083	0.0274439	0.00557933	0.00318909	0.0162164	0.00272664	0.000839633	0.000712782	0.00559238	0.00348281	0.00116857	0.00359066	0.00157883	0.000655646	0.00511464	0.00893825	0.00291207	0.00145545	0.0945125	1.86704	0.185816	5.36417	0.479934	1.19358	0.185538	0.190638	1.2753	4.4005	0.68357	0.638846	0.142549	0.394464	0.376565	0.0874054	0.887875	0.106255	0.284386	1.06268	0.294684	0.390405	0.254799	0.434215	0.00140307	0.00320432	0.0298629	0.00168664	0.00628896	0.00118205	0.00998761
HepG2 TLCD1/2 DKO clone3 replicate 2	0.0143506	0.0419222	0.00959527	0.00372815	0.024368	0.00608597	0.00146534	0.00132363	0.00653771	0.00379999	0.00119683	0.00410995	0.00162331	0.000764519	0.00565884	0.0102523	0.00317892	0.00252848	0.0743567	2.10128	0.200997	5.73681	0.554301	1.31887	0.210355	0.206831	1.43461	4.73286	0.830966	0.652115	0.164858	0.429656	0.519747	0.0530818	1.24207	0.156793	0.323371	1.43448	0.412284	0.474998	0.309577	0.522563	0.00169145	0.00365531	0.0337687	0.00209002	0.00680527	0.00140102	0.0113731
[truncated: 369 more columns]

## Sheet: Supplementary data 1G
Mouse ID	Genotype	Sex	PE 32:1|PE 16:0_16:1	PE 32:2|PE 16:1_16:1	PE 33:1	PE 33:2	PE 34:0	PE 34:1	PE 34:1|PE 16:0_18:1	PE 34:2	PE 34:2|PE 16:0_18:2	PE 34:3	PE 34:3|PE 16:1_18:2	PE 35:2	PE 36:1	PE 36:2|PE 18:1_18:1	PE 36:3	PE 36:3|PE 16:0_20:3	PE 36:4	PE 36:4|PE 16:0_20:4	PE 36:4|PE 18:2_18:2	PE 36:5	PE 36:5	PE 36:6	PE 36:6	PE 36:6	PE 37:4	PE 37:4	PE 37:5|PE 17:1_20:4	PE 37:6	PE 38:1|PE 20:0_18:1	PE 38:3	PE 38:4	PE 38:4|PE 18:0_20:4	PE 38:5	PE 38:5	PE 38:5|PE 18:1_20:4	PE 38:6	PE 38:6	PE 38:6|PE 16:0_22:6	PE 38:7	PE 38:7|PE 16:1_22:6	PE 39:3	PE 39:7|PE 17:1_22:6	PE 40:5	PE 40:5|PE 18:0_22:5	PE 40:5	PE 40:6	PE 40:6|PE 18:0_22:6
887, 6 (M), Black, <79661>	Wild-Type	Male	0.2782	0.0261953	0.0278261	0.00623703	0.0124002	0.334597	2.0336	0.369721	2.28866	0.114744	0.181323	0.0254277	0.45099	1.03926	0.0075491	0.412586	1.66709	12.1014	0.19398	0.131408	0.0198769	0.039001		0.009615	0.257841	0.0460979	0.149665	0.0265044	0.0346513	0.158715	3.58122	20.1693	0.0881236	1.59997	10.9424	1.83564	0.0207562	25.3599	0.0946205	0.508958	0.108996	0.0345323	0.100115	0.628712	0.423265	0.397369	3.30943
893, 1 (M), Black, <79667>	Wild-Type	Male	0.185552	0.0140136	0.0121883	0.0071382	0.00886554	0.132206	0.894456	0.36059	2.6078	0.11493	0.139607	0.0437774	0.211084	1.09313	0.0721988	0.38653	1.45907	11.7788	0.129633	0.132455	0.0217013	0.0285159	0.00345038	0.00770276	0.23024	0.038215	0.134855	0.022506	0.0307295	0.0487167	3.80142	25.3175	0.0580147	1.16212	8.74075	1.46371	0.0364423	26.6038	0.117821	0.470646	0.00485376	0.0287473	0.0881931	0.624839	0.145029	0.391779	3.59464
896, 4 (M), Black, <79670>	Wild-Type	Male	0.251752	0.0134077	0.0235513	0.0111419	0.00791144	0.182938	1.20693	0.561866	3.86791	0.156226	0.146471	0.0780897	0.227903	1.33943	0.240208	0.441213	1.5925	12.3031	0.191248	0.158528	0.027801	0.0311712	0.00966576	0.00767615	0.257288	0.0479138	0.120668	0.0268109	0.0300965	0.0531873	3.96371	26.2926	0.0687413	1.02245	7.25131	1.50243	0.0285381	24.7703	0.107559	0.362636	0.00973224	0.0244643	0.0807926	0.539675	0.140138	0.465775	3.83699
913, 4 (M), Black, <79688>	Wild-Type	Male	0.234675	0.0154745	0.0216535	0.00269999	0.0101945	0.0932196	0.982464	0.442848	2.87278	0.120693	0.154685	0.00636091	0.28627	1.27958	0.233611	0.481409	1.75721	12.4715	0.0854069	0.174765	0.0291766	0.0310817	0.00739121	0.00804922	0.148133	0.0255629	0.0818363	0.0153946	0.0334706	0.075482	4.3118	25.2957	0.0606252	1.29729	8.46969	1.97304	0.00728268	24.3614	0.118709	0.428935	0.0768864	0.0168372	0.0952047	0.630839	0.179841	0.477646	3.62222
919, 1 (M), Black, <79694>	Wild-Type	Male	0.159291	0.0129196	0.00777937	0.00370655	0.00952633	0.064244	0.802209	0.217259	2.05674	0.0885696	0.112535	0.011209	0.213062	1.04358	0.0592161	0.362822	1.09386	11.2746	0.1229	0.0946875	0.0153034	0.023206		0.00569252	0.16649	0.0239609	0.136738	0.0147596	0.0321254	0.0495218	3.1291	27.8677	0.0496504	1.0681	10.1959	0.837378	0.0278935	24.9257	0.113776	0.435485	0.0648447	0.0205696	0.068832	0.627269	0.137569	0.302162	4.28371
934, 1 (M), Black, <79710>	Wild-Type	Male	0.353061	0.0274076	0.019901	0.00202179	0.00994596	0.151144	1.46232	0.364165	2.58563	0.125606	0.17321	0.0123722	0.308506	1.11101	0.0874543	0.483123	1.65053	13.4362	0.23049	0.183536	0.0321225	0.0365474		0.00840398	0.179364	0.0313288	0.142888	0.0152433	0.0383106	0.09029	3.66323	22.5899	0.0799153	1.33196	10.0738	1.54475	0.054067	25.3986	0.146578	0.489709	0.0770361	0.0215008	0.0935171	0.625659	0.174467	0.346457	3.03511
940, 1 (M), Black, <79716>	Wild-Type	Male	0.287255	0.0123325	0.0171745	0.0162898	0.00649472	0.126588	1.01562	0.469581	4.96954	0.186206	0.191159	0.079822	0.186336	1.71458	0.0909382	0.54665	1.24517	14.945	0.399645	0.234475	0.0394366	0.0388979	0.00657803	0.00791477	0.251026	0.0422964	0.168231	0.0290548	0.0271615	0.0668836	2.67791	24.7762	0.0205272	0.853997	8.5717	0.907363	0.060636	22.979	0.0724792	0.358795	0.00996883	0.0250718	0.07553	0.644131	0.161079	0.323651	3.45766
884, 3 (M), Black, <79658>	Tlcd1/2 DKO	Male	0.307532	0.00751089	0.0220183	0.00740613	0.010049	0.198902	1.20536	0.640659	4.09294	0.15765	0.0657594	0.0640545	0.200477	1.8386	0.110136	0.549048	1.94627	14.908	0.203588	0.261453	0.0453695	0.0149857	0.00940157	0.0103977	0.249236	0.0469737	0.0481704	0.0244618	0.0110016	0.0736852	4.45369	27.278	0.0634933	0.811546	5.23088	1.74022	0.0298623	23.0034	0.0783361	0.158419	0.0122139	0.0105736	0.11773	0.778831	0.150798	0.642873	4.74251
895, 3 (M), Black, <79669>	Tlcd1/2 DKO	Male	0.1796	0.00350874	0.011184	0.00206134	0.0106173	0.0807203	0.83219	0.39745	2.57542	0.101891	0.0339698	0.0310386	0.201658	1.59443	0.0879597	0.48213	1.48535	11.2631	0.114559	0.138754	0.0226044	0.00803156	0.00656653	0.00661238	0.188844	0.0333566	0.0249037	0.0158848	0.00925493	0.103206	4.58766	33.4404	0.0401113	0.614182	4.08044	1.38196	0.00169528	24.3515	0.101708	0.11612	0.0123879	0.00746658	0.0965636	0.746387	0.207358	0.691021	6.54579
897, 5 (M), Black, <79671>	Tlcd1/2 DKO	Male	0.186399	0.0048081	0.0110194	0.00530731	0.00886446	0.114065	0.888362	0.398328	3.06364	0.136923	0.0451772	0.0429706	0.154854	1.7803	0.0841022	0.47135	1.39339	12.9823	0.177889	0.157958	0.0260599	0.0098037	0.00503124	0.00678156	0.213619	0.0327246	0.0380131	0.0176054	0.008539	0.0533546	3.76809	31.3372	0.0531716	0.574498	4.43663	1.07468	0.0284788	24.5268	0.0972454	0.125984	0.0119919	0.0098229	0.0907935	0.81494	0.175459	0.55684	6.40991
902, 2 (M), Black, <79676>	Tlcd1/2 DKO	Male	0.280179	0.00889734	0.0277007	0.00695108	0.0148252	0.329491	2.11533	0.345147	2.3101	0.101926	0.0533956	0.0474207	0.405721	1.4849	0.22717	0.423692	1.58185	12.7106	0.220312	0.10703	0.0172597	0.0106716	0.00255345	0.0089752	0.314424	0.0546835	0.0599166	0.0212617	0.0163022	0.161392	4.31758	27.8489	0.0664623	0.968909	6.66991	1.43988	0.025521	22.8834	0.0970589	0.151173	0.00902296	0.0142025	0.121101	0.827379	0.54549	0.533157	4.95058
911, 2 (M), Black, <79686>	Tlcd1/2 DKO	Male	0.0734466	0.00146567	0.00699668	0.00641055	0.00826833	0.0556853	0.506916	0.363318	2.3023	0.106913	0.0358506	0.0236341	0.13204	1.75736	0.062617	0.336017	1.21894	9.25269	0.147211	0.0937567	0.0152802	0.00840627	0.00373817	0.00569192	0.227986	0.0363286	0.0256607	0.0196517	0.0067502	0.0452642	4.239	34.4303	0.0472692	0.425455	2.79848	1.15102	0.0227283	26.3291	0.119675	0.107094	0.00858871	0.00958214	0.0785283	0.688886	0.227903	0.736623	8.65107
912, 3 (M), Black, <79687>	Tlcd1/2 DKO	Male	0.138356	0.00614514	0.0127841	0.00739076	0.00882029	0.0803619	0.837571	0.375379	2.6739	0.133434	0.0585961	0.0431076	0.159176	0.233195	0.0715913	0.416782	1.29019	11.018	0.151287	0.120417	0.0181771	0.012351	0.00448709	0.0109586	0.227718	0.0360609	0.0463859	0.0230769	0.00868161	0.0525388	3.99543	31.337	0.0629129	0.622741	4.45112	1.20383	0.0339853	26.8104	0.11227	0.159825	0.00524992	0.0135301	0.102679	0.821098	0.192563	0.604593	7.32859
945, 6 (M), Black, <79721>	Tlcd1/2 DKO	Male	0.189321	0.00623556	0.0137624	0.008107	0.00967092	0.127774	0.934115	0.411179	2.76776	0.0951028	0.0524696	0.029017	0.176929	1.57297	0.190564	0.451505	1.46718	12.855	0.234184	0.163763	0.027959	0.0121613	0.00244325	0.0106035	0.228587	0.0394898	0.0502388	0.0229446	0.00923571	0.0664613	4.04708	29.0221	0.0564175	0.780452	5.51864	1.3573	0.0381712	24.9478	0.0989125	0.158871	0.00869823	0.0146502	0.106161	0.774092	0.182088	0.565918	5.80423
[truncated: 11 more columns]
