# Supplementary material for: TLCD1 and TLCD2 regulate cellular phosphatidylethanolamine composition and promote the progression of non-alcoholic steatohepatitis
Source: Nat Commun. 2022 Oct 14;13:6020. doi: 10.1038/s41467-022-33735-6 (PMC9568529; doi:10.1038/s41467-022-33735-6)
Supplement: Supplementary file 4 — Supplementary data 2 [file 41467_2022_33735_MOESM4_ESM.xlsx]

## Sheet: Table description
		Supplementary data 2 contains all proteomics data used in this manuscript.
	Sheet	Description
	Supplementary data 2A	The full list of proteins identified in GFP-FLD IP experiment in C. elegans (n=4 biological replicates). GFP-FAT7 expressing C. elegans strain was used as a control. Proteins are listed in the order of highest to lowest enrichment in GFP-FLD1/GFP-FAT7 IPs.
	Supplementary data 2B	The full list of proteins identified in HA-TLCD1 and HA-TLCD2 IP experiment in HepG2 cells (n=5 clones of each condition used as biological replicates). Proteins are listed in the order of highest to lowest enrichment in HA-TLCD1/control IPs.
	Supplementary data 2C	The details of genome-wide Ingenuity Pathway Analysis (IPA) performed on the list of proteins enriched in either HA-TLCD1 or HA-TLCD2 immunoprecipitates (presented in Figure 3B).

## Sheet: Supplementary data 2A
Accession	Description	Normalized Signal Abundance S1 GFP-FLD-1	Normalized Signal Abundance S2 GFP-FAT7	Normalized Signal Abundance S3 GFP-FLD-1	Normalized Signal Abundance S4 GFP-FAT7	Normalized Signal Abundance S5 GFP-FLD-1	Normalized Signal Abundance S6 GFP-FAT7	Normalized Signal Abundance S7 GFP-FLD-1	Normalized Signal Abundance S8 GFP-FAT7	Average GFP-FAT7	Average GFP-FLD-1	Fold change
Q21752	Probable voltage-dependent anion-selective channel OS=Caenorhabditis elegans OX=6239 GN=vdac-1 PE=3 SV=2	8.9		357.8	10.9	39	7.5	21.3	8.4	8.93333	106.75	11.9496
Q9XXK1	ATP synthase subunit alpha, mitochondrial OS=Caenorhabditis elegans OX=6239 GN=atp-1 PE=1 SV=1	154.6	363.4	3336.1	337.5	3963.6	336.8	306.9	100.3	284.5	1940.3	6.82004
P46561	ATP synthase subunit beta, mitochondrial OS=Caenorhabditis elegans OX=6239 GN=atp-2 PE=1 SV=2	87.9	145.5	2293.2	230.7	2338.1	294.7	223.2	77.6	187.125	1235.6	6.60307
O18239	Plug_translocon domain-containing protein OS=Caenorhabditis elegans OX=6239 GN=sec-61.a PE=1 SV=1	32.4		411.6	20.3	372.6	46.3	37	34.1	33.5667	213.4	6.3575
Q9XXK7	Translocating chain-associated membrane protein OS=Caenorhabditis elegans OX=6239 GN=tram-1 PE=1 SV=1	7.5		82.9		88.6	8.7	7.6		8.7	46.65	5.36207
Q17763	ATP synthase subunit d, mitochondrial OS=Caenorhabditis elegans OX=6239 GN=atp-5 PE=1 SV=2	30.6	84.9	706.5	97.7	802.1	93.7	99.8	48.1	81.1	409.75	5.0524
Q95XJ0	Uncharacterized protein OS=Caenorhabditis elegans OX=6239 GN=CELE_Y69A2AR.18 PE=1 SV=1	11.3	60.7	348.7	29	298.1	27.6	20.2	17.9	33.8	169.575	5.01701
O16517	ATP synthase-coupling factor 6, mitochondrial OS=Caenorhabditis elegans OX=6239 GN=atp-4 PE=1 SV=1	3		160.6	17.4	262.9	27.6	14.8		22.5	110.325	4.90333
Q21732	ATP synthase subunit e, mitochondrial OS=Caenorhabditis elegans OX=6239 GN=CELE_R04F11.2 PE=1 SV=1	10.7		142	16.8	143.4	21.5	19.3	10.5	16.2667	78.85	4.84734
Q7JNG1	ATP synthase subunit O, mitochondrial OS=Caenorhabditis elegans OX=6239 GN=atp-3 PE=1 SV=1	8.6		566.7	84.8	210.7	30.6	14.9	14.6	43.3333	200.225	4.62058
P40614	Phosphate carrier protein, mitochondrial OS=Caenorhabditis elegans OX=6239 GN=F01G4.6 PE=2 SV=1	10.3		244.7	23.4	116.6	31.3	22.8	12.4	22.3667	98.6	4.40835
Q09544	ATP synthase subunit delta, mitochondrial OS=Caenorhabditis elegans OX=6239 GN=F58F12.1 PE=1 SV=1	31	219.2	749.6	115.1	954.4	91.1	75.6	45.2	117.65	452.65	3.84743
Q20053	ATP synthase subunit b OS=Caenorhabditis elegans OX=6239 GN=asb-1 PE=1 SV=1	30.6	96.6	300.9	42.3	372.2	71.1	62.6	23.7	58.425	191.575	3.27899
Q09607	Probable glutathione S-transferase gst-36 OS=Caenorhabditis elegans OX=6239 GN=gst-36 PE=3 SV=2	40.9	143.9	5423.7	1556	630	552.3	232.3	132.4	596.15	1581.72	2.65323
G5EF48	TLC domain-containing protein fld-1 OS=Caenorhabditis elegans OX=6239 GN=fld-1 PE=1 SV=1	48.8	252.7	455.6	52.7	370.1	40.4	124.9	65.6	102.85	249.85	2.42927
O45865	ADP/ATP translocase OS=Caenorhabditis elegans OX=6239 GN=ant-1.1 PE=1 SV=1	127.5	374.1	1649.6	340.3	834.3	614	433.7	144.2	368.15	761.275	2.06784
Q9BKS0	ATP synthase lipid-binding protein, mitochondrial OS=Caenorhabditis elegans OX=6239 GN=Y82E9BR.3 PE=3 SV=1	11	72.8	176.5	40.3	103.3	22	22.1	17.3	38.1	78.225	2.05315
O01833	Histone H1.5 OS=Caenorhabditis elegans OX=6239 GN=hil-5 PE=2 SV=3	8.5		103	24	12.1	14.1	22.7	16.7	18.2667	36.575	2.00228
G5EEK8	Calcium-transporting ATPase OS=Caenorhabditis elegans OX=6239 GN=sca-1 PE=1 SV=1	11.1	74.7	136.2	11.9	75.9	21.4	28.5	19.5	31.875	62.925	1.97412
P39745	Mitogen-activated protein kinase mpk-1 OS=Caenorhabditis elegans OX=6239 GN=mpk-1 PE=1 SV=2	39.9	134.8	939.4	259.2	116.4	173.9	87.6	40.3	152.05	295.825	1.94558
P30632	ATPase asna-1 OS=Caenorhabditis elegans OX=6239 GN=asna-1 PE=1 SV=1	92.9	177.6	489.9	103.7	84.1	67.6	141.7	72.5	105.35	202.15	1.91884
P48156	40S ribosomal protein S8 OS=Caenorhabditis elegans OX=6239 GN=rps-8 PE=3 SV=1	169.5	395.7	428.1	368.2	431.4	368.5	1669.3	447.8	395.05	674.575	1.70757
A3QMC5	60S ribosomal protein L34 OS=Caenorhabditis elegans OX=6239 GN=rpl-34 PE=1 SV=1	5.7		63.3	54.3	58.5	36.9	108.3	14.5	35.2333	58.95	1.67313
P49181	60S ribosomal protein L36 OS=Caenorhabditis elegans OX=6239 GN=rpl-36 PE=1 SV=3	124.7	447.2	491.1	380.4	397.7	424.7	1351.4	216.2	367.125	591.225	1.61042
P48166	Ribosomal protein rpl-36.A OS=Caenorhabditis elegans OX=6239 GN=rpl-36.A PE=3 SV=2	91.2		206.7	145.8	257.5	150.5	433.9	168.2	154.833	247.325	1.59736
Q1XFY9	40S ribosomal protein S24 OS=Caenorhabditis elegans OX=6239 GN=rps-24 PE=1 SV=1	74.3	134.4	222.9	247.5	307.1	233.1	466.9	67.7	170.675	267.8	1.56906
Q22667	JunctoPHilin OS=Caenorhabditis elegans OX=6239 GN=jph-1 PE=1 SV=2	50.4	257.9	319	45.5	157.4	40.3	75.3	50.2	98.475	150.525	1.52856
O01868	60S ribosomal protein L24 OS=Caenorhabditis elegans OX=6239 GN=rpl-24.1 PE=3 SV=1	7.9		11.2	15.4	28.5	20.2	69.4	22.5	19.3667	29.25	1.51033
O62388	Ribosomal protein L37 OS=Caenorhabditis elegans OX=6239 GN=CELE_W01D2.1 PE=1 SV=1	34.2	88.8	139.3	144.9	146.7	93.7	1563.1	921	312.1	470.825	1.50857
Q11067	Protein disulfide-isomerase A6 homolog OS=Caenorhabditis elegans OX=6239 GN=pdi-6 PE=3 SV=1	25.1		299	96.1	53	81.7	42	32.1	69.9667	104.775	1.4975
Q23330	Uncharacterized protein OS=Caenorhabditis elegans OX=6239 GN=CELE_ZC449.5 PE=1 SV=2	18	411.5	809.7	148.9	26.7	21.1	93.7	60.2	160.425	237.025	1.47748
Q19877	40S ribosomal protein S23 OS=Caenorhabditis elegans OX=6239 GN=rps-23 PE=3 SV=1	83.5	309.7	172.5	193.9	173	147.8	739.4	154	201.35	292.1	1.45071
P48158	60S ribosomal protein L23 OS=Caenorhabditis elegans OX=6239 GN=rpl-23 PE=3 SV=1	75	199	140	107.8	139.8	112.7	459.8	145.1	141.15	203.65	1.44279
P46769	40S ribosomal protein SA OS=Caenorhabditis elegans OX=6239 GN=rps-0 PE=1 SV=3	5.6		62.3	31.1	41.4	38.7	27.9	2.6	24.1333	34.3	1.42127
Q5ZET1	Kappa casein (Fragment) OS=Bos taurus GN=csn3 PE=4 SV=1	7.8		28.9	13.9	10.5	45.1	114.2	27.4	28.8	40.35	1.40104
Q93344	Protein kinase domain-containing protein OS=Caenorhabditis elegans OX=6239 GN=gska-3 PE=4 SV=1	212.3	87.9	479	352.9	187	289.4	387.5	177.7	226.975	316.45	1.39421
P91914	60S ribosomal protein L27 OS=Caenorhabditis elegans OX=6239 GN=rpl-27 PE=2 SV=1	21.2		79.3	62.1	63.1	66.4	73.3	6.3	44.9333	59.225	1.31806
Q8MNR9	GFA domain-containing protein OS=Caenorhabditis elegans OX=6239 GN=CELE_F25B4.8 PE=1 SV=1	15.7		299.7	159.8	83.3	62	56.5	39.5	87.1	113.8	1.30654
P10567	Paramyosin OS=Caenorhabditis elegans OX=6239 GN=unc-15 PE=1 SV=2	440.9	261.7	633.5	772.2	1251.8	786.4	165.9	125.5	486.45	623.025	1.28076
P34539	Putative ATP synthase subunit epsilon, mitochondrial OS=Caenorhabditis elegans OX=6239 GN=ZC262.5 PE=3 SV=1	32.1	85.5	95.2	57.1	59.9	42.4	89.4	32	54.25	69.15	1.27465
Q22716	60S ribosomal protein L32 OS=Caenorhabditis elegans OX=6239 GN=rpl-32 PE=1 SV=1	404.1	1711.5	2184.1	2077.3	1874.3	1606.1	5503.3	2473.1	1967	2491.45	1.26662
O45226	60S ribosomal protein L29 OS=Caenorhabditis elegans OX=6239 GN=rpl-29 PE=1 SV=1	3.3	64.4	101.1	129.1	71.1	147.7	850	472.4	203.4	256.375	1.26045
Q966C6	60S ribosomal protein L7a OS=Caenorhabditis elegans OX=6239 GN=rpl-7A PE=1 SV=3	2.9		18.8	23.9	47.2	25.2	35.4	13.1	20.7333	26.075	1.25764
Q20206	40S ribosomal protein S11 OS=Caenorhabditis elegans OX=6239 GN=rps-11 PE=1 SV=1	50.3		73.6	67.5	59.5	61.4	120.8	54.2	61.0333	76.05	1.24604
P34334	60S ribosomal protein L21 OS=Caenorhabditis elegans OX=6239 GN=rpl-21 PE=3 SV=3	418.1	852.9	377.3	349.9	288.4	342.4	1213.6	317.3	465.625	574.35	1.2335
P34662	60S ribosomal protein L35 OS=Caenorhabditis elegans OX=6239 GN=rpl-35 PE=3 SV=1	159.1	506.6	313.1	285.7	375	319.7	673.1	125.2	309.3	380.075	1.22882
G5EDL0	ETS domain-containing protein OS=Caenorhabditis elegans OX=6239 GN=lin-1 PE=2 SV=1	50.5	88.5	149	93.5	37.3	77.5	120.1	41.3	75.2	89.225	1.1865
O44480	60S ribosomal protein L18a OS=Caenorhabditis elegans OX=6239 GN=rpl-20 PE=3 SV=2	24.1	67.4	101.4	62.4	24.4	56.5	93.4	28.3	53.65	60.825	1.13374
O45499	40S ribosomal protein S26 OS=Caenorhabditis elegans OX=6239 GN=rps-26 PE=3 SV=1	299.3	532.8	758.1	741.1	609.6	496.8	826.6	431.6	550.575	623.4	1.13227
P47991	60S ribosomal protein L6 OS=Caenorhabditis elegans OX=6239 GN=rpl-6 PE=1 SV=1	125.7	63.9	270.5	343.9	280.5	273.9	211.9	110.8	198.125	222.15	1.12126
Q9N3X2	40S ribosomal protein S4 OS=Caenorhabditis elegans OX=6239 GN=rps-4 PE=1 SV=1	41	199	82.7	74.4	25	38.6	231.4	30.4	85.6	95.025	1.11011
Q9XVP0	40S ribosomal protein S15 OS=Caenorhabditis elegans OX=6239 GN=rps-15 PE=1 SV=3	16.2		58.6	37.3	49	55.7	43.7	20.9	37.9667	41.875	1.10294
P48152	40S ribosomal protein S3 OS=Caenorhabditis elegans OX=6239 GN=rps-3 PE=3 SV=1	95	334.4	422.6	391.4	436.1	402.8	410.3	121.4	312.5	341	1.0912
G5EE23	Uncharacterized protein OS=Caenorhabditis elegans OX=6239 GN=CELE_F10G8.8 PE=1 SV=1	19		45.3	32.9	30.4	62.6	101.8	40	45.1667	49.125	1.08764
P49180	60S ribosomal protein L35a OS=Caenorhabditis elegans OX=6239 GN=rpl-33 PE=1 SV=3	187.1	328.1	374.8	368.4	369.4	308.4	437.2	265.2	317.525	342.125	1.07747
P34382	Fatty-acid and retinol-binding protein 1 OS=Caenorhabditis elegans OX=6239 GN=far-1 PE=3 SV=1	11.7		63.1	50.6	42.8	22	27.9	29.7	34.1	36.375	1.06672
P35449	Probable Na(+)/H(+) antiporter nhx-9 OS=Caenorhabditis elegans OX=6239 GN=nhx-9 PE=2 SV=2	106.1	486.6	532.3	291.5	72.9	185.4	423.9	103.8	266.825	283.8	1.06362
Q9U332	60S ribosomal protein L31 OS=Caenorhabditis elegans OX=6239 GN=rpl-31 PE=3 SV=1	38		23.3	31.7	25	26	70.8	53.7	37.1333	39.275	1.05768
P51403	40S ribosomal protein S2 OS=Caenorhabditis elegans OX=6239 GN=rps-2 PE=3 SV=1	23.9		83.5	94.5	95.4	101.3	151.5	55.9	83.9	88.575	1.05572
P91128	60S ribosomal protein L13 OS=Caenorhabditis elegans OX=6239 GN=rpl-13 PE=3 SV=1	64.5		111.5	141.1	148.6	133.3	172.7	79.4	117.933	124.325	1.0542
O17921	Tubulin beta chain OS=Caenorhabditis elegans OX=6239 GN=tbb-1 PE=1 SV=1	13.9		68.2	45	39	46.1	24.9	12.9	34.6667	36.5	1.05288
Q8MPS7	Protein kinase domain-containing protein OS=Caenorhabditis elegans OX=6239 GN=CELE_ZK354.2 PE=1 SV=1	428.5	257	308.5	296.1	326.1	237.5	298.7	503.6	323.55	340.45	1.05223
Q9XVF7	60S ribosomal protein L8 OS=Caenorhabditis elegans OX=6239 GN=rpl-2 PE=3 SV=1	7.8		33.1	29.3	28	17.6	23.8	20.1	22.3333	23.175	1.03769
Q22866	Tropomyosin isoforms a/b/d/f OS=Caenorhabditis elegans OX=6239 GN=lev-11 PE=1 SV=1	60.2	79.3	43.1	36.4	40.3	37	51.5	35.6	47.075	48.775	1.03611
P10984	Actin-2 OS=Caenorhabditis elegans OX=6239 GN=act-2 PE=3 SV=3	340.1	789.1	1046.5	769.7	390.4	585.8	765.5	347	622.9	635.625	1.02043
O45012	Nop domain-containing protein OS=Caenorhabditis elegans OX=6239 GN=nol-58 PE=1 SV=1	16.8	85.5	97.5	49.1	38.4	45.5	73.7	42.8	55.725	56.6	1.0157
P91982	Alpha-amylase OS=Caenorhabditis elegans OX=6239 GN=C50B6.7 PE=1 SV=1	34		27.1	45.9	28.2	63.3	86.8	23.2	44.1333	44.025	0.997545
G5EEK3	Non-centrosomal microtubule array protein 1 OS=Caenorhabditis elegans OX=6239 GN=noca-1 PE=2 SV=1	126.6	356.4	367.6	194.5	80.8	129.9	209.4	106.1	196.725	196.1	0.996823
Q95Y90	60S ribosomal protein L9 OS=Caenorhabditis elegans OX=6239 GN=rpl-9 PE=3 SV=1	8.6		47.6	43.3	34.1	35.2	29.3	11.5	30	29.9	0.996667
G5EDB7	Glutamic acid decarboxylase OS=Caenorhabditis elegans OX=6239 GN=unc-25 PE=1 SV=1	35.2		30.9	32.1	32.2	26.5	39.2	45.3	34.6333	34.375	0.992541
P52821	40S ribosomal protein S25 OS=Caenorhabditis elegans OX=6239 GN=rps-25 PE=3 SV=1	48.2		206.9	151.2	169	296	224.7	43.6	163.6	162.2	0.991443
Q19853	Uncharacterized protein OS=Caenorhabditis elegans OX=6239 GN=CELE_F28B4.3 PE=1 SV=1	4.8		36.4	52.1	73.6	35.2	14.6	10.8	32.7	32.35	0.989297
O01692	40S ribosomal protein S17 OS=Caenorhabditis elegans OX=6239 GN=rps-17 PE=3 SV=2	33.4	379.8	602.4	691.5	630.5	556.7	469.3	131	439.75	433.9	0.986697
H2KZG7	WD_REPEATS_REGION domain-containing protein OS=Caenorhabditis elegans OX=6239 GN=nmtn-1 PE=4 SV=1	483.4	1187.4	554.7	300.6	219.4	538.4	890.1	152.6	544.75	536.9	0.98559
P48154	40S ribosomal protein S3a OS=Caenorhabditis elegans OX=6239 GN=rps-1 PE=3 SV=2	135.4	388.1	346.3	352.7	297.1	296.7	480.5	240.9	319.6	314.825	0.985059
P29691	Elongation factor 2 OS=Caenorhabditis elegans OX=6239 GN=eef-2 PE=1 SV=4	22.9	86.6	125.8	79.9	39.1	54	61.4	35.7	64.05	62.3	0.972678
Q18599	Acetyl-CoA deacylase OS=Caenorhabditis elegans OX=6239 GN=acer-1 PE=1 SV=3	26.1	124	78.7	50.7	42.6	46.2	102.8	37.1	64.5	62.55	0.969767
P37806	Protein unc-87 OS=Caenorhabditis elegans OX=6239 GN=unc-87 PE=1 SV=3	26.8		242.3	183.9	107.9	74.1	31.2	58.1	105.367	102.05	0.968523
P08898	Histone H3 OS=Caenorhabditis elegans OX=6239 GN=his-63 PE=1 SV=4	177.9	752.8	442.9	150.2	261.8	108.2	178.1	85.6	274.2	265.175	0.967086
P34268	Protein flightless-1 homolog OS=Caenorhabditis elegans OX=6239 GN=fli-1 PE=2 SV=2	40.1		20.2	39.6	17.9	30.6	39.4	21.5	30.5667	29.4	0.961832
Q9BKU5	60S ribosomal protein L27a OS=Caenorhabditis elegans OX=6239 GN=CELE_Y37E3.8 PE=1 SV=1	111.2	188.6	150.4	311.4	270.1	365	423	130	248.75	238.675	0.959497
P34680	Uncharacterized protein ZK757.2 OS=Caenorhabditis elegans OX=6239 GN=ZK757.2 PE=3 SV=2	248.4	322.2	225.2	246.9	167.7	206.1	233.3	146.3	230.375	218.65	0.949105
O45227	Uncharacterized protein OS=Caenorhabditis elegans OX=6239 GN=B0513.4 PE=1 SV=1	8.1		7.5	12.9	16.1	10.4	68.4	56	26.4333	25.025	0.946721
Q23312	40S ribosomal protein S7 OS=Caenorhabditis elegans OX=6239 GN=rps-7 PE=3 SV=1	432.7	1073	800.1	951.5	749.3	822.5	1037.1	352.5	799.875	754.8	0.943647
G5EE56	Tyrosine protein-kinase src-1 OS=Caenorhabditis elegans OX=6239 GN=src-1 PE=1 SV=1	48.8	100.6	93.5	70.9	31	60.5	100.9	59.4	72.85	68.55	0.940975
O17915	GTP-binding nuclear protein ran-1 OS=Caenorhabditis elegans OX=6239 GN=ran-1 PE=1 SV=1	11.4	55	82.1	95	37.3	53.4	83.3	24.7	57.025	53.525	0.938623
Q9BL19	60S ribosomal protein L17 OS=Caenorhabditis elegans OX=6239 GN=rpl-17 PE=3 SV=1	90.8	238	161.4	134.8	95.2	125.7	244.2	134	158.125	147.9	0.935336
P90920	Leucine-rich repeat-containing protein egg-6 OS=Caenorhabditis elegans OX=6239 GN=egg-6 PE=2 SV=2	27.8	104.6	53.8	28.1	31.1	93.4	134.2	39	66.275	61.725	0.931347
O16202	Lysozyme-like protein 7 OS=Caenorhabditis elegans OX=6239 GN=lys-7 PE=2 SV=1	12.2		94.1	52.4	43.6	68.4	13	10.6	43.8	40.725	0.929795
P09446	Heat shock protein hsp-1 OS=Caenorhabditis elegans OX=6239 GN=hsp-1 PE=1 SV=2	76.9	114.6	168.4	228.9	186	216.3	152.2	70.9	157.675	145.875	0.925163
Q21930	60S ribosomal protein L28 OS=Caenorhabditis elegans OX=6239 GN=rpl-28 PE=1 SV=3	5.8		113.7	171.9	55.7	57.7	419.2	253.5	161.033	148.6	0.92279
Q22802	ABC transporter domain-containing protein OS=Caenorhabditis elegans OX=6239 GN=wht-6 PE=3 SV=2	45.2	106.6	36.6	44.3	26.9	52.3	107.2	30.8	58.5	53.975	0.92265
Q18231	40S ribosomal protein S30 OS=Caenorhabditis elegans OX=6239 GN=rps-30 PE=1 SV=1	6.4		10.8	10.6	10.8	11.3	94.9	79	33.6333	30.725	0.913528
Q8WQA8	40S ribosomal protein S20 OS=Caenorhabditis elegans OX=6239 GN=rps-20 PE=1 SV=1	29.2	433.3	149.9	73.3	66	90.1	352.2	58.5	163.8	149.325	0.91163
Q21568	NHP2-like protein 1 homolog OS=Caenorhabditis elegans OX=6239 GN=M28.5 PE=3 SV=1			31.7	40.9	21.9	33.3	25.6	13.3	29.1667	26.4	0.905143
G5ED65	Protein ver-1 OS=Caenorhabditis elegans OX=6239 GN=ver-1 PE=2 SV=1	23.7		41.7	36.2	18.2	64.5	55.8	15.2	38.6333	34.85	0.902071
Q95Q09	Uncharacterized protein OS=Caenorhabditis elegans OX=6239 GN=CELE_Y66D12A.3 PE=4 SV=1	44.3	512.5	335.4	126.6	38.9	75.9	280.2	66.8	195.45	174.7	0.893835
O16305	Calmodulin OS=Caenorhabditis elegans OX=6239 GN=cmd-1 PE=1 SV=3	37.9	69	110.6	93.4	29.6	49.9	59.6	53.8	66.525	59.425	0.893273
Q22054	40S ribosomal protein S16 OS=Caenorhabditis elegans OX=6239 GN=rps-16 PE=1 SV=3	25.8		79.8	49.3	45.2	85.9	26.6	14.6	49.9333	44.35	0.888184
O02056	60S ribosomal protein L4 OS=Caenorhabditis elegans OX=6239 GN=rpl-4 PE=1 SV=3	20.6		101.1	100.5	52.8	62.5	48.4	26.4	63.1333	55.725	0.882656
O61790	Orotate phosphoribosyltransferase OS=Caenorhabditis elegans OX=6239 GN=R12E2.11 PE=1 SV=1	146	453.4	364.5	206.2	155.8	142.8	241.1	254.2	264.15	226.85	0.858792
P91913	60S acidic ribosomal protein P1 OS=Caenorhabditis elegans OX=6239 GN=rla-1 PE=3 SV=2	45.9	185.5	231.2	404.2	399.9	288.6	118.2	50.3	232.15	198.8	0.856343
Q95QL6	Uncharacterized protein OS=Caenorhabditis elegans OX=6239 GN=CELE_F10E9.11 PE=1 SV=1	3.5			24.9	30.6	19.7	50.1	53.8	32.8	28.0667	0.855691
Q9U3H5	SPK domain-containing protein OS=Caenorhabditis elegans OX=6239 GN=CELE_F28H6.4 PE=1 SV=1	24.2		27	55	25.7	50.5	57.8	12.8	39.4333	33.675	0.853973
A0A0K3AUJ9	Peroxiredoxin prdx-2 OS=Caenorhabditis elegans OX=6239 GN=prdx-2 PE=1 SV=1	35.6		75.9	80.1	48.7	55.7	54.2	53.1	62.9667	53.6	0.851244
P53585	Probable ATP-citrate synthase OS=Caenorhabditis elegans OX=6239 GN=acly-1 PE=3 SV=1	61.7	164.6	1060.5	1158.7	886.6	1190.7	195.8	90.3	651.075	551.15	0.846523
Q27894	Histone H2B 2 OS=Caenorhabditis elegans OX=6239 GN=his-54 PE=1 SV=3	435.4	1979.4	1568.3	975.5	582.9	310	311.1	161.8	856.675	724.425	0.845624
P17330	Glyceraldehyde-3-phosphate dehydrogenase 3 OS=Caenorhabditis elegans OX=6239 GN=gpd-3 PE=3 SV=1	37.8	74.2	77.8	71.7	32	36.3	55.6	59.1	60.325	50.8	0.842105
O45815	ACTin OS=Caenorhabditis elegans OX=6239 GN=act-5 PE=1 SV=1	25.2	101.8	108.8	76.3	29.5	35.9	39.1	27.4	60.35	50.65	0.839271
P48150	40S ribosomal protein S14 OS=Caenorhabditis elegans OX=6239 GN=rps-14 PE=3 SV=1	75.5	210.4	136.7	127.2	80.1	96	142.9	86.2	129.95	108.8	0.837245
Q93572	60S acidic ribosomal protein P0 OS=Caenorhabditis elegans OX=6239 GN=rla-0 PE=1 SV=3	13.5		174.5	205.9	279.3	217.4	22.2	15.6	146.3	122.375	0.836466
Q9XWQ6	FLYWCH-type domain-containing protein OS=Caenorhabditis elegans OX=6239 GN=flh-3 PE=1 SV=2	4.4	137.2	258.4	224.2	156.3	161.8	20.8	4.2	131.85	109.975	0.834092
P62784	Histone H4 OS=Caenorhabditis elegans OX=6239 GN=his-67 PE=1 SV=2	36	139.2	51.8	24.8	40.8	20.5	45.3	25.3	52.45	43.475	0.828885
Q27511	Histone H2A.V OS=Caenorhabditis elegans OX=6239 GN=htz-1 PE=1 SV=3	56.6	236.9	187.5	113.3	67.1	53.7	38.3	19.3	105.8	87.375	0.825851
Q9XVE9	60S ribosomal protein L14 OS=Caenorhabditis elegans OX=6239 GN=rpl-14 PE=1 SV=1	294.7	921.7	548.8	398.3	280	313.3	287.1	109.4	435.675	352.65	0.809434
Q18066	Disorganized muscle protein 1 OS=Caenorhabditis elegans OX=6239 GN=dim-1 PE=1 SV=3	24.4	86.6	68.4	47.6	28.7	32.4	38	30.5	49.275	39.875	0.809234
Q17770	Protein disulfide-isomerase 2 OS=Caenorhabditis elegans OX=6239 GN=pdi-2 PE=1 SV=1	13.9		68.2	66.9	33.8	45	27.7	21.7	44.5333	35.9	0.806138
Q18038	Uncharacterized protein OS=Caenorhabditis elegans OX=6239 GN=let-716 PE=1 SV=3	162.8	329.5	131	172.3	95.5	154.5	246.7	133.2	197.375	159	0.805573
P53013	Elongation factor 1-alpha OS=Caenorhabditis elegans OX=6239 GN=eft-4 PE=3 SV=1	285.7	1174.7	587.6	902.3	695.6	815.3	1036.2	354.1	811.6	651.275	0.802458
Q304D5	Thioredoxin domain-containing protein OS=Caenorhabditis elegans OX=6239 GN=erp-44.1 PE=1 SV=1	46.9	95	29.4	58.1	44.4	55.9	98.9	68.1	69.275	54.9	0.792494
P61866	60S ribosomal protein L12 OS=Caenorhabditis elegans OX=6239 GN=rpl-12 PE=3 SV=1	3.7		57.2	86.3	110.6	80.4	22.9	19.3	62	48.6	0.783871
C0HLB4	V-type proton ATPase 16 kDa proteolipid subunit 3 OS=Caenorhabditis elegans OX=6239 GN=vha-3 PE=2 SV=1	46.1	82.2	15.8	54.4	31.9	35.9	68.4	35.3	51.95	40.55	0.780558
P34498	Probable pre-mRNA-splicing factor ATP-dependent RNA helicase mog-1 OS=Caenorhabditis elegans OX=6239 GN=mog-1 PE=1 SV=2	30.4	100.5	44.3	37.7	28.8	42.2	62.6	36.9	54.325	41.525	0.764381
P53014	Myosin, essential light chain OS=Caenorhabditis elegans OX=6239 GN=mlc-3 PE=4 SV=1	33.7	63.5	210.9	354.7	145.6	126.6	51.2	33	144.45	110.35	0.763932
H2L2E8	Tubulin alpha chain OS=Caenorhabditis elegans OX=6239 GN=tba-1 PE=1 SV=1	18.9	73.7	124.5	115.7	92.2	160.8	41.3	12.8	90.75	69.225	0.76281
Q9N4I4	60S ribosomal protein L10a OS=Caenorhabditis elegans OX=6239 GN=rpl-1 PE=3 SV=1	14		158.5	224.6	202.8	193.6	72.7	28.5	148.9	112	0.752183
Q9XWS4	60S ribosomal protein L30 OS=Caenorhabditis elegans OX=6239 GN=rpl-30 PE=1 SV=2	8		29.7	52.6	46.1	33.8	20.8	18.2	34.8667	26.15	0.75
Q9XWE1	DnaJ homolog subfamily C member 10 OS=Caenorhabditis elegans OX=6239 GN=dnj-27 PE=1 SV=1	123.8	558.3	1027.2	1553.4	1175.4	1308.9	443.1	307.8	932.1	692.375	0.742812
Q9XTQ6	Tyramine beta-hydroxylase OS=Caenorhabditis elegans OX=6239 GN=tbh-1 PE=1 SV=3	219.3	1364	5751.9	11080	8368.1	7461.8	658.2	320.4	5056.55	3749.38	0.741489
Q9GYQ6	Uncharacterized protein OS=Caenorhabditis elegans OX=6239 GN=C49H3.3 PE=1 SV=1	4.6		19.7	21.7	22	21.1	40.3	45	29.2667	21.65	0.739749
Q22935	Uncharacterized protein OS=Caenorhabditis elegans OX=6239 GN=C50E3.12 PE=1 SV=1	4.8	114.3	41.8	53.8	36	32.1	181.3	158.6	89.7	65.975	0.735507
A0A0K3AS36	ITSN (Intersectin) family OS=Caenorhabditis elegans OX=6239 GN=itsn-1 PE=1 SV=1	5		40.5	54	36.7	43.4	21.8	9	35.4667	26	0.733083
Q9U1X9	60S acidic ribosomal protein P2 OS=Caenorhabditis elegans OX=6239 GN=rla-2 PE=1 SV=1	2.5		10.6	23.1	46.2	27.9	2.5	14.8	21.9333	15.45	0.704407
P51404	40S ribosomal protein S13 OS=Caenorhabditis elegans OX=6239 GN=rps-13 PE=3 SV=2	50.2	697.7	269.8	201.4	329	222.2	276.6	212.6	333.475	231.4	0.693905
O17972	Nephrocystin-1-like protein OS=Caenorhabditis elegans OX=6239 GN=nph-1 PE=2 SV=2	26.3	76.6	29.4	37.3	27.1	19.4	32	38.7	43	28.7	0.667442
Q8MXU3	ATP-grasp domain-containing protein OS=Caenorhabditis elegans OX=6239 GN=snn-1 PE=1 SV=1	26.3	76.6	29.4	37.3	27.1	19.4	32	38.7	43	28.7	0.667442
Q9N5B3	Peptidase_M24 domain-containing protein OS=Caenorhabditis elegans OX=6239 GN=CELE_W08E12.7 PE=1 SV=1	112.4	869.8	1456.3	2991.8	2978.7	3445.5	412.1	167.8	1868.73	1239.88	0.663487
Q9XU97	Uncharacterized protein OS=Caenorhabditis elegans OX=6239 GN=CELE_F44E5.1 PE=1 SV=1	18.9	225.4	115.9	36.9	56.8	43	41.1	49	88.575	58.175	0.656788
G5EBX3	cyclin L OS=Caenorhabditis elegans OX=6239 GN=cyl-1 PE=1 SV=1	6.4	75.6	69.2	56.3	14.8	13.7	26.3	37.4	45.75	29.175	0.637705
Q27389	60S ribosomal protein L13a OS=Caenorhabditis elegans OX=6239 GN=rpl-16 PE=2 SV=1	20.5	164.2	62.8	62.6	56.4	33.8	41.1	24.4	71.25	45.2	0.634386
Q9U302	Polyadenylate-binding protein OS=Caenorhabditis elegans OX=6239 GN=pab-1 PE=1 SV=1	31.9		519.3	1148.8	1092.6	875.7	74.4	67.3	697.267	429.55	0.616048
Q22677	C2H2-type domain-containing protein OS=Caenorhabditis elegans OX=6239 GN=CELE_T22C8.4 PE=4 SV=4	18.1	191.2	62.3	35.2	46.7	38.4	51.5	25.3	72.525	44.65	0.61565
Q9N5S7	ThioredoXin Domain Containing protein homolog OS=Caenorhabditis elegans OX=6239 GN=txdc-12.2 PE=1 SV=1	41	238.2	79.6	142.4	48.2	404.2	375.5	129.3	228.525	136.075	0.595449
O01803	Ras-related protein rab-11.1 OS=Caenorhabditis elegans OX=6239 GN=rab-11.1 PE=1 SV=1	17	116.6	42.6	49.8	44.8	47.4	35.2	20.7	58.625	34.9	0.595309
Q20062	Isochorismatase domain-containing protein OS=Caenorhabditis elegans OX=6239 GN=marb-1 PE=1 SV=1	20.8	124.1	275.4	424.9	413.9	722.6	53.2	19.5	322.775	190.825	0.591201
Q95Y04	40S ribosomal protein S28 OS=Caenorhabditis elegans OX=6239 GN=rps-28 PE=3 SV=1	56.8	133.2	12.1	20.2	15.5	4.8	26.7	31.4	47.4	27.775	0.58597
G5EE21	Nuclear Hormone Receptor family OS=Caenorhabditis elegans OX=6239 GN=nhr-116 PE=2 SV=1	108.2	2281.4	757.8	334.6	121.7	183.9	772.3	238.8	759.675	440	0.579195
Q9XUR3	Uncharacterized protein OS=Caenorhabditis elegans OX=6239 GN=CELE_T05F1.9 PE=1 SV=1	16.5	253.1	81.3	147.1	29.1	150	270	161.4	177.9	99.225	0.557757
O17570	60S ribosomal protein L38 OS=Caenorhabditis elegans OX=6239 GN=rpl-38 PE=3 SV=2	13	211.7	42.4	37.8	43	24.3	102.5	89.9	90.925	50.225	0.552378
P49632	Ubiquitin-60S ribosomal protein L40 OS=Caenorhabditis elegans OX=6239 GN=ubq-2 PE=3 SV=2	677.4	1829.9	1113.6	1953.5	523.5	1983.5	1229.2	1297.5	1766.1	885.925	0.501628
O18650	40S ribosomal protein S19 OS=Caenorhabditis elegans OX=6239 GN=rps-19 PE=2 SV=1	3.2	72.8	43.3	48.7	43.4	75.8	8.1	0.5	49.45	24.5	0.49545
Q20821	PX domain-containing protein OS=Caenorhabditis elegans OX=6239 GN=rskd-1 PE=1 SV=3	21.4	112	28.9	29.9	14.4	27.9	27	16	46.45	22.925	0.493541
Q23621	Glutamate dehydrogenase OS=Caenorhabditis elegans OX=6239 GN=gdh-1 PE=1 SV=1	8.8	80.1	53.7	89.6	50.5	109.9	21.5	4.2	70.95	33.625	0.473925
O01504	60S acidic ribosomal protein P2 OS=Caenorhabditis elegans OX=6239 GN=C37A2.7 PE=3 SV=2	2.5		12.7	54.2	40.1	29.1	14.6		41.65	17.475	0.419568
O45552	ACetyl-CoA Acyltransferase 2 homolog OS=Caenorhabditis elegans OX=6239 GN=acaa-2 PE=1 SV=2	14.7		58.1	95.9	62.9	163.4	72.1	117.7	125.667	51.95	0.413395
X5M5W2	Uncharacterized protein OS=Caenorhabditis elegans OX=6239 GN=CELE_T28C6.7 PE=1 SV=1	39.4	102.2	65	19.2	18.4	33.4	12.9	259.1	103.475	33.925	0.327857
Q9U2H9	Probable elongation factor 1-beta/1-delta 2 OS=Caenorhabditis elegans OX=6239 GN=eef-1B.2 PE=1 SV=4	5	152.7	27.2	40.5	32.1	36	14.7	15.1	61.075	19.75	0.323373
G5ED29	Ataxin-2 homolog OS=Caenorhabditis elegans OX=6239 GN=atx-2 PE=1 SV=1	13.7	280	49.9	56.5	24.9	20.1	29.9	32.7	97.325	29.6	0.304136
Q18320	Suppressor of ZYg-1 OS=Caenorhabditis elegans OX=6239 GN=szy-4 PE=1 SV=4	20.8	70.8	32.7	21.8	14.3	21.3	5.5	193.4	76.825	18.325	0.238529
P90731	ATP-citrate synthase OS=Caenorhabditis elegans OX=6239 GN=acly-2 PE=1 SV=1
Q19579	Polyadenylate-binding protein OS=Caenorhabditis elegans OX=6239 GN=pab-2 PE=1 SV=1
Q8MQ75	Uncharacterized protein OS=Caenorhabditis elegans OX=6239 GN=CELE_F11E6.9 PE=1 SV=1
P91910	Tubulin alpha-3 chain OS=Caenorhabditis elegans OX=6239 GN=mec-12 PE=1 SV=1
P52819	60S ribosomal protein L22 OS=Caenorhabditis elegans OX=6239 GN=rpl-22 PE=1 SV=3
P37165	Ubiquitin-like protein 1-40S ribosomal protein S27a OS=Caenorhabditis elegans OX=6239 GN=ubl-1 PE=1 SV=2
Q17621	Uncharacterized protein OS=Caenorhabditis elegans OX=6239 GN=C04B4.4 PE=4 SV=2
P91306	CSD_1 domain-containing protein OS=Caenorhabditis elegans OX=6239 GN=cey-2 PE=1 SV=1
O17218	Ribosomal Protein, Small subunit OS=Caenorhabditis elegans OX=6239 GN=rps-22 PE=1 SV=1
O17694	RNAi-Induced Longevity OS=Caenorhabditis elegans OX=6239 GN=ril-1 PE=1 SV=1
Q19866	Suf domain-containing protein OS=Caenorhabditis elegans OX=6239 GN=suf-1 PE=1 SV=1
P49405	60S ribosomal protein L5 OS=Caenorhabditis elegans OX=6239 GN=rpl-5 PE=3 SV=1
Q65XX1	RNA helicase OS=Caenorhabditis elegans OX=6239 GN=vbh-1 PE=1 SV=1
G5EDY0	Phosphatidylinositol 3-kinase piki-1 OS=Caenorhabditis elegans OX=6239 GN=piki-1 PE=1 SV=1
O62415	Lysozyme-like protein 1 OS=Caenorhabditis elegans OX=6239 GN=lys-1 PE=2 SV=1
Q17971	Uncharacterized protein OS=Caenorhabditis elegans OX=6239 GN=C14C10.5 PE=1 SV=1
P91398	CSD_1 domain-containing protein OS=Caenorhabditis elegans OX=6239 GN=cey-3 PE=1 SV=1
Q19743	Histone H1.3 OS=Caenorhabditis elegans OX=6239 GN=hil-3 PE=2 SV=3
O01530	Aspartic protease 6 OS=Caenorhabditis elegans OX=6239 GN=asp-6 PE=1 SV=1
H2KYR1	HABP4_PAI-RBP1 domain-containing protein OS=Caenorhabditis elegans OX=6239 GN=vig-1 PE=1 SV=1
O18240	40S ribosomal protein S18 OS=Caenorhabditis elegans OX=6239 GN=rps-18 PE=1 SV=1
Q95Q06	STING ER exit protein OS=Caenorhabditis elegans OX=6239 GN=CELE_Y66D12A.8 PE=1 SV=2
O01802	60S ribosomal protein L7 OS=Caenorhabditis elegans OX=6239 GN=rpl-7 PE=3 SV=1
A0A5E4LWV7	Lin-5 (Five) Interacting protein OS=Caenorhabditis elegans OX=6239 GN=lfi-1 PE=1 SV=1
Q8IG66	NRF domain-containing protein OS=Caenorhabditis elegans OX=6239 GN=oac-9 PE=4 SV=1
Q17967	Protein disulfide-isomerase 1 OS=Caenorhabditis elegans OX=6239 GN=pdi-1 PE=3 SV=1
P11141	Heat shock protein hsp-6 OS=Caenorhabditis elegans OX=6239 GN=hsp-6 PE=1 SV=2
P49196	40S ribosomal protein S12 OS=Caenorhabditis elegans OX=6239 GN=rps-12 PE=3 SV=2
H2L0M5	Uncharacterized protein OS=Caenorhabditis elegans OX=6239 GN=CELE_Y67D8C.9 PE=3 SV=1
Q95008	Proteasome subunit alpha type-5 OS=Caenorhabditis elegans OX=6239 GN=pas-5 PE=1 SV=1
O61880	Uncharacterized protein OS=Caenorhabditis elegans OX=6239 GN=CELE_F59B1.2 PE=1 SV=1
O02639	60S ribosomal protein L19 OS=Caenorhabditis elegans OX=6239 GN=rpl-19 PE=3 SV=1
P54412	Probable elongation factor 1-gamma OS=Caenorhabditis elegans OX=6239 GN=eef-1G PE=1 SV=1
Q9XVT0	Ribosome biogenesis regulatory protein homolog OS=Caenorhabditis elegans OX=6239 GN=rrbs-1 PE=3 SV=1
O61955	Eukaryotic translation initiation factor 4E-3 OS=Caenorhabditis elegans OX=6239 GN=ife-3 PE=1 SV=2
P46563	Fructose-bisphosphate aldolase 2 OS=Caenorhabditis elegans OX=6239 GN=aldo-2 PE=2 SV=1
Q19869	60S ribosomal protein L26 OS=Caenorhabditis elegans OX=6239 GN=rpl-26 PE=3 SV=1
Q10918	Uncharacterized protein B0252.5 OS=Caenorhabditis elegans OX=6239 GN=B0252.5 PE=4 SV=2
Q9TXN6	Autophagy-related protein 9 OS=Caenorhabditis elegans OX=6239 GN=atg-9 PE=1 SV=2
O62471	Protein qui-1 OS=Caenorhabditis elegans OX=6239 GN=qui-1 PE=1 SV=2
P27639	Eukaryotic initiation factor 4A OS=Caenorhabditis elegans OX=6239 GN=inf-1 PE=2 SV=1
P50306	Probable S-adenosylmethionine synthase 4 OS=Caenorhabditis elegans OX=6239 GN=sams-4 PE=1 SV=1

## Sheet: Supplementary data 2B
				Sample description	HepG2 HA-TLCD1 clone 1	HepG2 HA-TLCD2 clone 1	HepG2 control clone 1	HepG2 control clone 2	HepG2 HA-TLCD2 clone 2	HepG2 HA-TLCD1 clone 2	HepG2 HA-TLCD1 clone 3	HepG2 HA-TLCD2 clone 3	HepG2 control clone 3	HepG2 control clone 4	HepG2 HA-TLCD1 clone 4	HepG2 HA-TLCD1 clone 5	HepG2 HA-TLCD2 clone 4	HepG2 HA-TLCD2 clone 5	HepG2 control clone 5
				Label	126	127N	127C	128N	128C	129N	129C	130N	130C	131N	131C	132N	132C	133N	133C
				Set1 sample no	2	9	4	10	6	11	8	12	7	13	5	14	3	15	1
Protein FDR Confidence: Combined	Accession	Description	Contaminant	Coverage [%]	# Peptides	# PSMs	# Unique Peptides	MW [kDa]	Abundance: F1: 127C, Sample, 4	Abundance: F1: 128N, Sample, 10	Abundance: F1: 130C, Sample, 7	Abundance: F1: 131N, Sample, 13	Abundance: F1: 133C, Sample, 1	Abundance: F1: 126, Sample, 2	Abundance: F1: 129N, Sample, 11	Abundance: F1: 129C, Sample, 8	Abundance: F1: 131C, Sample, 5	Abundance: F1: 132N, Sample, 14	Abundance: F1: 127N, Sample, 9	Abundance: F1: 128C, Sample, 6	Abundance: F1: 130N, Sample, 12	Abundance: F1: 132C, Sample, 3	Abundance: F1: 133N, Sample, 15	Average control	Average HA-TLCD1	Average HA-TLCD2	Fold change TLCD1	Fold change TLCD2
High	Q6P5W5	Zinc transporter ZIP4 OS=Homo sapiens OX=9606 GN=SLC39A4 PE=1 SV=4	FALSE	3	1	3	1	68.4	15.2	17.8	24.6	14.6	28.9	462.7	439.9	275.1	340.6	249.8	185.6	211.8	277.9	275.5	174	20.22	353.62	224.96	17.4886	11.1256
High	Q9NX76	CKLF-like MARVEL transmembrane domain-containing protein 6 OS=Homo sapiens OX=9606 GN=CMTM6 PE=1 SV=1	FALSE	5	1	1	1	20.4	11.4	16.2	15.2	15.7	21.8	343.4	301.4	200.9	272.4	176.2	90.2	118.9	117.1	150.5	104.1	16.06	258.86	116.16	16.1183	7.23288
High	Q15043	Metal cation symporter ZIP14 OS=Homo sapiens OX=9606 GN=SLC39A14 PE=1 SV=3	FALSE	8	4	10	4	54.2	53.9	82.4	86.7	61.4	99.1	1390.2	1375.9	674.6	1112.2	1003.3	284.8	344.6	505.9	499.2	415.5	76.7	1111.24	410	14.4881	5.3455
High	Q6N075	Molybdate-anion transporter OS=Homo sapiens OX=9606 GN=MFSD5 PE=1 SV=2	FALSE	3	1	2	1	49.7	10.6	16.5	22.1	6.4	23.5	327.8	274.3	123.2	220	171.1	132.9	138.1	227.7	223.8	157.6	15.82	223.28	176.02	14.1138	11.1264
High	P35232	Prohibitin OS=Homo sapiens OX=9606 GN=PHB PE=1 SV=1	FALSE	38	10	18	10	29.8	124.2	130.4	153.3	126.7	171.7	2635.7	2369.8	1366.7	1821	1578.7	585.9	599.3	684.6	813.8	616.5	141.26	1954.38	660.02	13.8353	4.67238
High	O15260	Surfeit locus protein 4 OS=Homo sapiens OX=9606 GN=SURF4 PE=1 SV=3	FALSE	13	3	14	3	30.4	51.5	42.4	57.3	38.5	72.4	819.4	600.6	482	571.9	441.5	347.6	470.4	506.8	628.7	370.4	52.42	583.08	464.78	11.1232	8.86646
High	Q969M3	Protein YIPF5 OS=Homo sapiens OX=9606 GN=YIPF5 PE=1 SV=1	FALSE	8	2	2	2	28	1.6	4.4	4.7	0.7	7.7	54.2	34.4	20.1	34.9	31.1	28.6	37.4	49.7	54.8	40.3	3.82	34.94	42.16	9.1466	11.0366
High	Q6P1A2	Lysophospholipid acyltransferase 5 OS=Homo sapiens OX=9606 GN=LPCAT3 PE=1 SV=1	FALSE	2	1	1	1	56	2.5	3	2.5	1.9	3.8	39	24.3	19.1	23.1	17.4	17.4	19.1	23.1	33.8	14.7	2.74	24.58	21.62	8.9708	7.89051
High	Q9HD23	Magnesium transporter MRS2 homolog, mitochondrial OS=Homo sapiens OX=9606 GN=MRS2 PE=1 SV=1	FALSE	5	1	1	1	50.3	9.7	11.5	16.4	4.9	12.8	152	127.2	47.3	87.2	81.1	19.7	30.4	49.2	66.5	35.9	11.06	98.96	40.34	8.94756	3.64738
High	Q99623	Prohibitin-2 OS=Homo sapiens OX=9606 GN=PHB2 PE=1 SV=2	FALSE	42	12	23	12	33.3	149.9	147.2	177.4	171.6	205.2	1829.6	1686.2	1009.4	1361.1	1268.1	570.6	514.4	567.7	660.2	517	170.26	1430.88	565.98	8.40409	3.32421
High	Q9BVG9	Phosphatidylserine synthase 2 OS=Homo sapiens OX=9606 GN=PTDSS2 PE=1 SV=1	FALSE	5	1	3	1	56.2	26.5	21.3	28.1	13.5	32.9	264.2	241.3	139.1	190.7	152.6	120.8	133.3	203.1	201.4	125.4	24.46	197.58	156.8	8.07768	6.41047
High	Q96CP7	TLC domain-containing protein 1 OS=Homo sapiens OX=9606 GN=TLCD1 PE=1 SV=1	FALSE	12	3	8	3	28.5	110.7	158.3	175.6	146.4	182	1528.4	1407.4	671.3	1330.1	1058.3	149.3	144.5	151.2	173.6	156.8	154.6	1199.1	155.08	7.75614	1.0031
High	Q9NWS8	Required for meiotic nuclear division protein 1 homolog OS=Homo sapiens OX=9606 GN=RMND1 PE=1 SV=2	FALSE	3	1	1	1	51.6	24.1	27.8	36.1	18.7	29.2	246.5	183.4	116.9	163.7	103.1	58.2	83	114.5	123.8	78.1	27.18	162.72	91.52	5.98675	3.36718
High	Q9UKV5	E3 ubiquitin-protein ligase AMFR OS=Homo sapiens OX=9606 GN=AMFR PE=1 SV=2	FALSE	12	3	3	3	72.9	1.5	2.5	3.3	4.8	4.4	24.6	17.9	11	22.5	19	10.6	20	20.2	27	19	3.3	19	19.36	5.75758	5.86667
High	P16615	Sarcoplasmic/endoplasmic reticulum calcium ATPase 2 OS=Homo sapiens OX=9606 GN=ATP2A2 PE=1 SV=1	FALSE	17	16	25	16	114.7	287.4	310.9	351.4	279.8	408.8	2579	2161.2	1148	1813.4	1554.1	945.5	1231.2	1612.5	1886.4	1236.4	327.66	1851.14	1382.4	5.64958	4.21901
High	Q96QD8	Sodium-coupled neutral amino acid transporter 2 OS=Homo sapiens OX=9606 GN=SLC38A2 PE=1 SV=2	FALSE	4	1	2	1	56	23.6	29.8	60.1	18.6	28	271.8	208.8	99.6	136.7	142.6	71.2	117.3	207.3	303.3	176.1	32.02	171.9	175.04	5.36852	5.46658
High	P04843	Dolichyl-diphosphooligosaccharide--protein glycosyltransferase subunit 1 OS=Homo sapiens OX=9606 GN=RPN1 PE=1 SV=1	FALSE	23	14	29	14	68.5	306.6	326.6	471.4	302.8	418.6	3043.5	2148	1188	1769.9	1578.1	1112.9	1539.1	2084.9	2647	1773	365.2	1945.5	1831.38	5.32722	5.01473
High	Q12893	Transmembrane protein 115 OS=Homo sapiens OX=9606 GN=TMEM115 PE=1 SV=1	FALSE	5	1	2	1	38.2	12.5	16.4	20.5	16.4	21.7	109.3	102	74	89.6	87	72.3	85.6	99	95.4	68.4	17.5	92.38	84.14	5.27886	4.808
High	O95674	Phosphatidate cytidylyltransferase 2 OS=Homo sapiens OX=9606 GN=CDS2 PE=1 SV=1	FALSE	4	1	2	1	51.4	24.7	22.8	29.6	27	33.2	184.6	183.8	88.4	126.1	121.9	156.2	156.6	279.4	242.9	202.1	27.46	140.96	207.44	5.13328	7.55426
High	Q99805	Transmembrane 9 superfamily member 2 OS=Homo sapiens OX=9606 GN=TM9SF2 PE=1 SV=1	FALSE	5	2	2	2	75.7	22.3	15.9	31	15.7	27.2	157.8	133.9	69.4	115	82.8	71.3	110.6	129.4	183.3	109.5	22.42	111.78	120.82	4.98573	5.38894
High	P46977	Dolichyl-diphosphooligosaccharide--protein glycosyltransferase subunit STT3A OS=Homo sapiens OX=9606 GN=STT3A PE=1 SV=2	FALSE	11	8	11	7	80.5	57.8	60.9	67.7	52.8	70.7	437.4	384.7	173	283.5	246	183.7	246.8	377.2	374.1	274.8	61.98	304.92	291.32	4.91965	4.70023
High	Q9HD45	Transmembrane 9 superfamily member 3 OS=Homo sapiens OX=9606 GN=TM9SF3 PE=1 SV=2	FALSE	5	3	3	3	67.8	15.6	11.2	20.1	13.3	21.7	119.9	104.8	46.4	70	60.8	45.3	70	89.1	93.6	52.7	16.38	80.38	70.14	4.9072	4.28205
High	Q6Y1H2	Very-long-chain (3R)-3-hydroxyacyl-CoA dehydratase 2 OS=Homo sapiens OX=9606 GN=HACD2 PE=1 SV=1	FALSE	11	3	4	3	28.4	32	38.3	46.3	31.8	51.2	260.4	229.8	108.6	186.1	178.4	158	149	276.8	278.9	219.3	39.92	192.66	216.4	4.82615	5.42084
High	P35610	Sterol O-acyltransferase 1 OS=Homo sapiens OX=9606 GN=SOAT1 PE=1 SV=3	FALSE	3	1	1	1	64.7	23.8	10.4	20.7	11.6	23.4	96.2	83.9	83.4	99.4	70.4	71.7	102.6	69.8	112.9	78.8	17.98	86.66	87.16	4.8198	4.84761
High	Q9BU23	Lipase maturation factor 2 OS=Homo sapiens OX=9606 GN=LMF2 PE=1 SV=2	FALSE	5	2	2	2	79.6	23.1	25.9	29.6	20.6	32.1	154.2	150.3	78.9	128.9	120.5	84.3	96.4	124.6	153.4	108.6	26.26	126.56	113.46	4.8195	4.32064
High	Q96N66	Lysophospholipid acyltransferase 7 OS=Homo sapiens OX=9606 GN=MBOAT7 PE=1 SV=2	FALSE	3	1	1	1	52.7	15.5	25	24.6	25.7	33	160.9	123.2	81.8	109.5	113	70.1	75.6	82.3	97.6	100.7	24.76	117.68	85.26	4.75283	3.44346
High	P33947	ER lumen protein-retaining receptor 2 OS=Homo sapiens OX=9606 GN=KDELR2 PE=1 SV=1	FALSE	4	1	3	1	24.4	11.3	9	9.6	5.7	12	61.4	62.4	19.7	41.5	40.6	31.7	29.9	60.2	66.7	44.5	9.52	45.12	46.6	4.7395	4.89496
High	P04114	Apolipoprotein B-100 OS=Homo sapiens OX=9606 GN=APOB PE=1 SV=2	FALSE	24	94	139	94	515.3	1611.8	1414.3	1926.5	1169.5	1931	7836.5	10118.9	4914.4	7506	6872.2	8446.7	10838.4	17879	13278.7	12365.3	1610.62	7449.6	12561.6	4.6253	7.79925
High	O95169	NADH dehydrogenase [ubiquinone] 1 beta subcomplex subunit 8, mitochondrial OS=Homo sapiens OX=9606 GN=NDUFB8 PE=1 SV=1	FALSE	10	1	1	1	21.8	4.8	0.5	6.9	7.1	7.7	37.9	25.9	17.7	21.4	19.7	20	18.9	18.5	25.6	16.7	5.4	24.52	19.94	4.54074	3.69259
High	Q01650	Large neutral amino acids transporter small subunit 1 OS=Homo sapiens OX=9606 GN=SLC7A5 PE=1 SV=2	FALSE	4	1	3	1	55	28.9	18.2	20.6	14.5	23.1	144.1	115.3	48.8	88.8	58.9	75.6	108.4	138.6	150	79.3	21.06	91.18	110.38	4.32953	5.24122
High	O95373	Importin-7 OS=Homo sapiens OX=9606 GN=IPO7 PE=1 SV=1	FALSE	5	4	5	4	119.4	46	44.5	58.5	52.1	52.1	275.6	258.5	122.5	229	204.7	133.6	155.3	301.9	288.1	220.6	50.64	218.06	219.9	4.30608	4.34242
High	Q8TCT9	Minor histocompatibility antigen H13 OS=Homo sapiens OX=9606 GN=HM13 PE=1 SV=1	FALSE	10	4	10	4	41.5	145.7	117.9	136.5	108.3	137.5	757.3	680	329	507.5	425.8	435.7	563.9	711.3	813.8	538.5	129.18	539.92	612.64	4.17959	4.74253
High	Q9HAV4	Exportin-5 OS=Homo sapiens OX=9606 GN=XPO5 PE=1 SV=1	FALSE	3	2	4	2	136.2	50.9	30	38	34.6	42.3	197.2	164.3	152.3	176.7	121.7	159.5	184.4	186.9	228.6	155.7	39.16	162.44	183.02	4.14811	4.67365
High	Q9UJZ1	Stomatin-like protein 2, mitochondrial OS=Homo sapiens OX=9606 GN=STOML2 PE=1 SV=1	FALSE	13	3	5	3	38.5	49.3	48.6	62.2	40.7	57.9	361	229.6	131.5	170.7	152.2	126	166.2	248.6	253.6	175.4	51.74	209	193.96	4.03943	3.74874
High	Q9P035	Very-long-chain (3R)-3-hydroxyacyl-CoA dehydratase 3 OS=Homo sapiens OX=9606 GN=HACD3 PE=1 SV=2	FALSE	11	4	11	4	43.1	51.7	54.4	42.9	44.8	62.5	259.6	234.9	138	217	181	130.9	167.2	236.7	222.2	184.6	51.26	206.1	188.32	4.02068	3.67382
High	Q14746	Conserved oligomeric Golgi complex subunit 2 OS=Homo sapiens OX=9606 GN=COG2 PE=1 SV=1	FALSE	4	2	2	2	83.2	26.1	22.2	26.7	15.8	28.4	111.5	109.8	69.6	93.6	78.7	82.8	116.4	132.5	147.2	122.7	23.84	92.64	120.32	3.88591	5.04698
High	B7ZAQ6	Golgi pH regulator A OS=Homo sapiens OX=9606 GN=GPR89A PE=1 SV=2	FALSE	3	1	1	1	52.9	22.1	16.9	24.4	22.8	24.2	122.9	94.8	40.7	88.6	79.8	42.9	60.7	78.3	89.9	67.8	22.08	85.36	67.92	3.86594	3.07609
High	Q8NBM4	Ubiquitin-associated domain-containing protein 2 OS=Homo sapiens OX=9606 GN=UBAC2 PE=1 SV=1	FALSE	8	2	5	2	38.9	5.2	5.9	4.8	3	4.1	26.1	18.3	9.7	17.9	16.5	14.8	18.9	26.4	24	24.9	4.6	17.7	21.8	3.84783	4.73913
High	Q8NEW0	Zinc transporter 7 OS=Homo sapiens OX=9606 GN=SLC30A7 PE=2 SV=1	FALSE	7	2	2	2	41.6	46.4	32.7	51.7	46.8	62	238.4	211.3	116.7	190.8	163.5	113.5	135.8	176.3	183.7	136.3	47.92	184.14	149.12	3.84265	3.11185
High	O76024	Wolframin OS=Homo sapiens OX=9606 GN=WFS1 PE=1 SV=2	FALSE	10	6	8	6	100.2	91.3	68.1	81.5	61.4	74.9	456.1	274	205	309.3	203.9	199.4	319.9	316.2	465.2	240.9	75.44	289.66	308.32	3.83961	4.08696
High	Q9BQB6	Vitamin K epoxide reductase complex subunit 1 OS=Homo sapiens OX=9606 GN=VKORC1 PE=1 SV=1	FALSE	12	2	2	2	18.2	7.6	5.3	8.9	7.3	8.8	46.5	33.6	13.7	31.7	16.6	18.3	25.9	29.5	33.5	21.8	7.58	28.42	25.8	3.74934	3.40369
High	Q9UNL2	Translocon-associated protein subunit gamma OS=Homo sapiens OX=9606 GN=SSR3 PE=1 SV=1	FALSE	8	1	4	1	21.1	35.3	35.6	37.5	35.2	42.4	222.7	156.3	86.9	132.7	97.1	114.5	151	188.3	221.7	146.4	37.2	139.14	164.38	3.74032	4.41882
High	Q9HC07	Transmembrane protein 165 OS=Homo sapiens OX=9606 GN=TMEM165 PE=1 SV=1	FALSE	6	1	6	1	34.9	54	53.2	70.8	42.1	74	320.3	245.9	158.3	213.9	155.8	186.5	269	295.8	386.7	234.9	58.82	218.84	274.58	3.7205	4.66814
High	P15260	Interferon gamma receptor 1 OS=Homo sapiens OX=9606 GN=IFNGR1 PE=1 SV=1	FALSE	4	2	2	2	54.4	31.8	24.7	46.1	31.5	49	173.2	137	59.6	130.9	158.1	200.7	147.3	179.6	198.1	113.7	36.62	131.76	167.88	3.59803	4.58438
High	Q15392	Delta(24)-sterol reductase OS=Homo sapiens OX=9606 GN=DHCR24 PE=1 SV=2	FALSE	7	4	5	4	60.1	90.3	74.3	93.4	56	82.7	399.6	327.5	209.8	287.7	185.2	204.7	270.8	363.3	432.8	228.4	79.34	281.96	300	3.55382	3.78119
High	Q8N138	ORM1-like protein 3 OS=Homo sapiens OX=9606 GN=ORMDL3 PE=1 SV=1	FALSE	7	1	1	1	17.5	26.6	19.7	32	21	27.6	109.4	107.3	65	88.8	78.3	90.1	116.8	138.9	147.7	108.4	25.38	89.76	120.38	3.53664	4.7431
High	Q96FL8	Multidrug and toxin extrusion protein 1 OS=Homo sapiens OX=9606 GN=SLC47A1 PE=1 SV=1	FALSE	2	1	1	1	61.9	21.9	20.4	27	31.7	37	113.2	115.9	56.9	99.7	100.1	72.9	86.8	126.8	137.1	100.1	27.6	97.16	104.74	3.52029	3.79493
High	Q96G23	Ceramide synthase 2 OS=Homo sapiens OX=9606 GN=CERS2 PE=1 SV=1	FALSE	7	2	2	2	44.8	23.3	18.9	26.3	18.6	23.9	102.4	90.4	49.2	80.8	61.9	57.9	67.4	85.2	106.1	67.6	22.2	76.94	76.84	3.46577	3.46126
High	P04844	Dolichyl-diphosphooligosaccharide--protein glycosyltransferase subunit 2 OS=Homo sapiens OX=9606 GN=RPN2 PE=1 SV=3	FALSE	18	8	16	8	69.2	21.9	29.8	27	26.7	21.5	134.2	105.8	59.6	66	72.4	54.2	70.3	109.4	144.5	93.3	25.38	87.6	94.34	3.45154	3.7171
High	P20020	Plasma membrane calcium-transporting ATPase 1 OS=Homo sapiens OX=9606 GN=ATP2B1 PE=1 SV=4	FALSE	7	6	8	6	134.6	126.4	124	110.9	94	139.6	525.6	484.3	315.7	415.5	306.7	247.9	325.7	389.9	426.8	272.6	118.98	409.56	332.58	3.44226	2.79526
High	Q96P70	Importin-9 OS=Homo sapiens OX=9606 GN=IPO9 PE=1 SV=3	FALSE	7	7	7	7	115.9	130.3	127.7	164.9	132	201.4	692.9	550.6	370.5	548.3	417.2	420.3	533.6	665.5	845.8	475.3	151.26	515.9	588.1	3.41068	3.88801
High	Q8TCJ2	Dolichyl-diphosphooligosaccharide--protein glycosyltransferase subunit STT3B OS=Homo sapiens OX=9606 GN=STT3B PE=1 SV=1	FALSE	5	5	6	4	93.6	95.9	94.8	118.1	80	100.6	427.3	381	192.3	325.5	264.3	236	249.1	412.8	420.7	303	97.88	318.08	324.32	3.24969	3.31345
High	O15427	Monocarboxylate transporter 4 OS=Homo sapiens OX=9606 GN=SLC16A3 PE=1 SV=1	FALSE	17	8	16	8	49.4	702.7	670.3	752.1	572	822.8	3130.6	2937.4	1319.4	2188.9	1672.9	1435.8	1868.4	3189.9	3252.6	1991.5	703.98	2249.84	2347.64	3.19589	3.33481
High	O75947	ATP synthase subunit d, mitochondrial OS=Homo sapiens OX=9606 GN=ATP5PD PE=1 SV=3	FALSE	6	1	1	1	18.5	33.4	32.8	33.6	30.7	43	146.8	117.7	91.6	92.4	105.8	149.5	160.9	171.6	172.3	167	34.7	110.86	164.26	3.19481	4.73372
High	Q14739	Delta(14)-sterol reductase LBR OS=Homo sapiens OX=9606 GN=LBR PE=1 SV=2	FALSE	11	7	8	7	70.7	133.1	114.5	145.4	120.9	164.6	495.9	444.7	354.7	454.2	394.7	357.4	403	426	535.9	407	135.7	428.84	425.86	3.16021	3.13825
High	O43264	Centromere/kinetochore protein zw10 homolog OS=Homo sapiens OX=9606 GN=ZW10 PE=1 SV=3	FALSE	4	2	3	2	88.8	76.4	59.3	75.8	65	70.4	297.1	247.3	137.1	224.5	183.9	143.9	200.2	263.5	330.2	194.2	69.38	217.98	226.4	3.14183	3.26319
High	Q99720	Sigma non-opioid intracellular receptor 1 OS=Homo sapiens OX=9606 GN=SIGMAR1 PE=1 SV=1	FALSE	9	2	2	2	25.1	12.2	7.4	11	14	14.4	51.1	40	23	43.9	26.1	24.1	32.9	29.7	37.5	31.3	11.8	36.82	31.1	3.12034	2.63559
High	Q8WUD6	Cholinephosphotransferase 1 OS=Homo sapiens OX=9606 GN=CHPT1 PE=1 SV=1	FALSE	3	1	1	1	45.1	39.4	38.8	38.5	31.6	51.2	157.2	138.8	105.7	119.1	100.9	108.6	126.8	140.6	162	95.9	39.9	124.34	126.78	3.11629	3.17744
High	O00767	Acyl-CoA desaturase OS=Homo sapiens OX=9606 GN=SCD PE=1 SV=2	FALSE	6	2	5	2	41.5	28.2	31.7	19.7	23.5	27.9	100.3	107.6	51.1	67.8	79	58.7	77.5	112.6	101.7	83.6	26.2	81.16	86.82	3.09771	3.31374
High	O75477	Erlin-1 OS=Homo sapiens OX=9606 GN=ERLIN1 PE=1 SV=2	FALSE	28	9	17	6	39.1	239.5	232.6	249.1	215.9	275.9	953.3	898.5	494.1	781.9	626.3	661	897.5	1184.8	1403.3	913.8	242.6	750.82	1012.08	3.09489	4.17181
High	Q9NVH1	DnaJ homolog subfamily C member 11 OS=Homo sapiens OX=9606 GN=DNAJC11 PE=1 SV=2	FALSE	8	4	6	4	63.2	53.8	49.6	60	46.3	67.9	249.7	170.6	129.5	192.3	116.9	132.3	173.6	188	235.6	140.3	55.52	171.8	173.96	3.09438	3.13329
High	P33897	ATP-binding cassette sub-family D member 1 OS=Homo sapiens OX=9606 GN=ABCD1 PE=1 SV=2	FALSE	5	3	7	3	82.9	65.8	51.4	60	45.2	78.6	255.7	216	112.3	206.4	139.6	104.7	188.7	214.9	259.1	144.1	60.2	186	182.3	3.0897	3.02824
High	P27105	Erythrocyte band 7 integral membrane protein OS=Homo sapiens OX=9606 GN=STOM PE=1 SV=3	FALSE	20	4	4	4	31.7	145	182.1	125.6	105.4	156.5	624.6	723.8	199.1	447.8	208	242.7	446.9	700.9	554.1	206.6	142.92	440.66	430.24	3.08326	3.01036
High	Q9Y277	Voltage-dependent anion-selective channel protein 3 OS=Homo sapiens OX=9606 GN=VDAC3 PE=1 SV=1	FALSE	10	3	4	3	30.6	96.6	79.7	95.9	81.2	95.2	369	319.5	215.3	268.1	206.8	262	252.9	294.9	323.3	212.9	89.72	275.74	269.2	3.07334	3.00045
High	P45880	Voltage-dependent anion-selective channel protein 2 OS=Homo sapiens OX=9606 GN=VDAC2 PE=1 SV=2	FALSE	30	8	11	8	31.5	203.6	183.5	203.7	185.6	229.1	810.5	743.4	461.8	579.2	468.7	477.5	527.6	689.2	802.5	584.7	201.1	612.72	616.3	3.04684	3.06464
High	P42345	Serine/threonine-protein kinase mTOR OS=Homo sapiens OX=9606 GN=MTOR PE=1 SV=1	FALSE	1	2	2	2	288.7	18.2	16.9	18.6	14.3	18.9	73.2	54.9	42.5	50.8	39.7	55.7	61.9	72.7	92	51.5	17.38	52.22	66.76	3.0046	3.8412
High	O94905	Erlin-2 OS=Homo sapiens OX=9606 GN=ERLIN2 PE=1 SV=1	FALSE	33	10	15	7	37.8	131.4	122.8	154.4	121.2	174	548.4	496.7	291.2	428.6	347.9	367.3	523	665	793.3	533.8	140.76	422.56	576.48	3.00199	4.09548
High	Q9NX63	MICOS complex subunit MIC19 OS=Homo sapiens OX=9606 GN=CHCHD3 PE=1 SV=1	FALSE	45	10	19	10	26.1	267.4	342.9	294.8	254.6	386.6	1343.8	1021.9	552.4	822	890.2	1013.6	1159.9	1649.7	1845.4	1560.4	309.26	926.06	1445.8	2.99444	4.67503
High	Q15758	Neutral amino acid transporter B(0) OS=Homo sapiens OX=9606 GN=SLC1A5 PE=1 SV=2	FALSE	6	3	6	3	56.6	178.8	140.9	175.1	147.4	214.1	698.7	571.1	316.2	523.2	454.9	581.5	915.6	1046.6	1222.4	874.1	171.26	512.82	928.04	2.99439	5.4189
High	Q9NQC3	Reticulon-4 OS=Homo sapiens OX=9606 GN=RTN4 PE=1 SV=2	FALSE	2	2	3	2	129.9	78.3	66	70.1	54.8	75.8	260.9	226.7	193.8	193.9	157.2	304.4	261.6	294.1	342.7	199.7	69	206.5	280.5	2.99275	4.06522
High	Q9Y679	Ancient ubiquitous protein 1 OS=Homo sapiens OX=9606 GN=AUP1 PE=1 SV=2	FALSE	7	2	2	2	45.8	17.9	15.7	22.9	12	25.6	76.5	69.2	36.7	52.2	46.3	51.1	57.9	69	93.2	64.4	18.82	56.18	67.12	2.98512	3.56642
High	O00461	Golgi integral membrane protein 4 OS=Homo sapiens OX=9606 GN=GOLIM4 PE=1 SV=1	FALSE	1	1	1	1	81.8	10.5	10	17.6	14	9.9	35.6	46.5	29.6	31.6	40.9	17.8	21.8	26.5	28.7	33.5	12.4	36.84	25.66	2.97097	2.06935
High	P06576	ATP synthase subunit beta, mitochondrial OS=Homo sapiens OX=9606 GN=ATP5F1B PE=1 SV=3	FALSE	29	11	23	11	56.5	418.7	379.6	454.2	394.7	479.4	1643	1393.9	887.3	1168.4	1088.2	1344.2	1636	1943.6	2049.6	1685.3	425.32	1236.16	1731.74	2.90642	4.07162
High	P28288	ATP-binding cassette sub-family D member 3 OS=Homo sapiens OX=9606 GN=ABCD3 PE=1 SV=1	FALSE	15	10	13	10	75.4	375.6	437.2	353.4	254.9	453.5	1570.1	1365.1	604.7	1087.4	766.7	684.1	895.3	1269.6	1528.5	722.3	374.92	1078.8	1019.96	2.87741	2.72047
High	P10586	Receptor-type tyrosine-protein phosphatase F OS=Homo sapiens OX=9606 GN=PTPRF PE=1 SV=2	FALSE	3	3	4	3	212.7	14	13.4	19.9	9.5	26.4	61.9	49	41.9	48.4	34.7	45.1	46.7	54.8	61.9	40	16.64	47.18	49.7	2.83534	2.98678
High	O14980	Exportin-1 OS=Homo sapiens OX=9606 GN=XPO1 PE=1 SV=1	FALSE	13	11	16	11	123.3	485.9	479.2	537.4	396.7	557.6	1798.6	1582.2	997.8	1470.7	1113.3	1213.6	1504.5	1938.1	2241.9	1376.2	491.36	1392.52	1654.86	2.83401	3.36792
High	P24539	ATP synthase F(0) complex subunit B1, mitochondrial OS=Homo sapiens OX=9606 GN=ATP5PB PE=1 SV=2	FALSE	21	6	10	6	28.9	82.8	75.6	87.6	69.1	76.2	305.6	259.1	153.7	195.8	188.1	225.7	257.5	360.6	382	270.7	78.26	220.46	299.3	2.81702	3.82443
High	Q00325	Phosphate carrier protein, mitochondrial OS=Homo sapiens OX=9606 GN=SLC25A3 PE=1 SV=2	FALSE	15	6	11	6	40.1	75.6	68.9	68	58.4	83.4	281.5	240.5	108.6	191.7	165.3	160.7	214.8	299.9	328.9	194.1	70.86	197.52	239.68	2.78747	3.38244
High	P28331	NADH-ubiquinone oxidoreductase 75 kDa subunit, mitochondrial OS=Homo sapiens OX=9606 GN=NDUFS1 PE=1 SV=3	FALSE	14	7	8	7	79.4	44.4	43.9	57.4	45	51.8	165.8	133.4	100.9	140.1	130	134	109.2	191.3	165.3	149.7	48.5	134.04	149.9	2.76371	3.09072
High	Q8IYS2	Uncharacterized protein KIAA2013 OS=Homo sapiens OX=9606 GN=KIAA2013 PE=1 SV=1	FALSE	3	1	1	1	69.1	34.1	23.7	31	21.8	29.8	108.6	86.7	57.2	74.1	60.6	55.6	54.9	64.8	78.4	52.7	28.08	77.44	61.28	2.75783	2.18234
High	P78527	DNA-dependent protein kinase catalytic subunit OS=Homo sapiens OX=9606 GN=PRKDC PE=1 SV=3	FALSE	17	61	103	61	468.8	1751.1	1802.4	1793.7	1322.1	1994.9	6765.4	5362.9	3030.4	4838.9	3747	3850.7	4675.1	6220.5	7882.4	4597.6	1732.84	4748.92	5445.26	2.74054	3.14239
High	Q9Y5Y0	Feline leukemia virus subgroup C receptor-related protein 1 OS=Homo sapiens OX=9606 GN=FLVCR1 PE=1 SV=1	FALSE	8	2	2	2	59.8	34.2	28.2	26.7	34.7	39.2	126.2	94.9	60.7	93.1	70.4	84.8	114.1	125.3	153.4	109.5	32.6	89.06	117.42	2.7319	3.60184
High	Q9NZ01	Very-long-chain enoyl-CoA reductase OS=Homo sapiens OX=9606 GN=TECR PE=1 SV=1	FALSE	3	1	1	1	36	32.3	36.9	85.3	40.3	57.3	272	129.3	69.8	101.4	115.7	58.7	85.9	172.9	314.9	157.7	50.42	137.64	158.02	2.72987	3.13407
High	Q15070	Mitochondrial inner membrane protein OXA1L OS=Homo sapiens OX=9606 GN=OXA1L PE=1 SV=3	FALSE	5	2	2	2	48.5	122.1	146.7	147.8	131.4	148.6	488.1	456.3	355.7	326.9	272.7	396.1	403.5	499.9	607.1	338.6	139.32	379.94	449.04	2.7271	3.22308
High	Q92544	Transmembrane 9 superfamily member 4 OS=Homo sapiens OX=9606 GN=TM9SF4 PE=1 SV=2	FALSE	10	6	7	6	74.5	151.4	157.7	158.7	116.8	156.1	512.3	465.5	329.1	405.1	299.3	304.8	381.9	416.4	522.5	298.9	148.14	402.26	384.9	2.7154	2.59822
High	P37268	Squalene synthase OS=Homo sapiens OX=9606 GN=FDFT1 PE=1 SV=1	FALSE	15	5	6	5	48.1	47.4	38.9	32.5	36.5	37.7	155.1	130.6	54.8	107.2	74.1	68	104.2	166	142.4	124.1	38.6	104.36	120.94	2.70363	3.13316
High	O75431	Metaxin-2 OS=Homo sapiens OX=9606 GN=MTX2 PE=1 SV=1	FALSE	5	1	1	1	29.7	40.4	38.4	41.1	26	42.3	127.2	123.9	72.5	91.6	91.3	88.8	91.9	185.8	195	125.6	37.64	101.3	137.42	2.69129	3.6509
High	Q5SRD1	Putative mitochondrial import inner membrane translocase subunit Tim23B OS=Homo sapiens OX=9606 GN=TIMM23B PE=5 SV=2	FALSE	14	2	2	2	28	92.3	86.2	78.4	68.9	97.2	338.7	255.9	130.8	258.9	152	149.6	336.9	335.8	445	235.8	84.6	227.26	300.62	2.68629	3.55343
High	P22607	Fibroblast growth factor receptor 3 OS=Homo sapiens OX=9606 GN=FGFR3 PE=1 SV=1	FALSE	3	1	1	1	87.7	16.8	17.8	18.3	15.2	24	55.2	56.3	43.9	50.3	39	39.7	48.8	59.1	77.9	37.3	18.42	48.94	52.56	2.65689	2.85342
High	Q08AM6	Protein VAC14 homolog OS=Homo sapiens OX=9606 GN=VAC14 PE=1 SV=1	FALSE	2	1	1	1	87.9	20	3.4	11.4	17.5	13.7	39.5	29	24.2	27.4	54.8	82.1	67	33.8	62.2	34.6	13.2	34.98	55.94	2.65	4.23788
High	Q5VW38	Protein GPR107 OS=Homo sapiens OX=9606 GN=GPR107 PE=1 SV=1	FALSE	2	1	1	1	66.9	39.8	36.8	44.6	39.4	48.6	136.6	129.5	73.7	116.1	97.8	68.7	82.6	125.9	142.6	103.3	41.84	110.74	104.62	2.64675	2.50048
High	Q9NU22	Midasin OS=Homo sapiens OX=9606 GN=MDN1 PE=1 SV=2	FALSE	1	3	5	3	632.4	91.1	79.1	65	58.4	94.9	268.4	220.8	149	234.5	154.7	201.1	258	265.3	319.1	203.6	77.7	205.48	249.42	2.64453	3.21004
High	Q16891	MICOS complex subunit MIC60 OS=Homo sapiens OX=9606 GN=IMMT PE=1 SV=1	FALSE	28	19	33	19	83.6	524.9	533.9	466.3	416.4	575.6	1936	1618.1	798	1208.5	1082.5	1149.5	1438	2278.6	2409.2	1737.4	503.42	1328.62	1802.54	2.63919	3.58059
High	Q68CQ7	Glycosyltransferase 8 domain-containing protein 1 OS=Homo sapiens OX=9606 GN=GLT8D1 PE=1 SV=2	FALSE	6	2	4	2	41.9	25.8	26.5	24.1	32.5	29.1	96.2	97.4	38.1	75.4	55.2	45.3	56	99.1	112.8	82.5	27.6	72.46	79.14	2.62536	2.86739
High	Q9Y5Z9	UbiA prenyltransferase domain-containing protein 1 OS=Homo sapiens OX=9606 GN=UBIAD1 PE=1 SV=1	FALSE	3	1	1	1	36.8	54.2	56.4	60.9	69.1	62.6	193.6	213.4	110.5	148	130.1	123.5	167.5	215.2	244.7	155.2	60.64	159.12	181.22	2.62401	2.98846
High	P08195	4F2 cell-surface antigen heavy chain OS=Homo sapiens OX=9606 GN=SLC3A2 PE=1 SV=3	FALSE	16	8	11	8	68	389.8	355.5	434.6	320.5	423.5	1365.7	1239.6	695.4	979.1	758.5	1007.1	1180	1592.6	1694.8	1012.4	384.78	1007.66	1297.38	2.6188	3.37174
High	Q86TM6	E3 ubiquitin-protein ligase synoviolin OS=Homo sapiens OX=9606 GN=SYVN1 PE=1 SV=2	FALSE	2	1	1	1	67.6	36.9	56.5	46.2	43.6	60.4	168.3	149.5	101.3	111.6	105.6	68.4	71.2	82.2	113	76.2	48.72	127.26	82.2	2.61207	1.68719
High	O15321	Transmembrane 9 superfamily member 1 OS=Homo sapiens OX=9606 GN=TM9SF1 PE=2 SV=2	FALSE	9	4	6	4	68.8	169.6	141.9	171.4	134.3	191.9	585	477.1	285.5	421.2	332.4	382.4	529.9	612.5	767.7	469.3	161.82	420.24	552.36	2.59696	3.41342
High	Q6P3X3	Tetratricopeptide repeat protein 27 OS=Homo sapiens OX=9606 GN=TTC27 PE=1 SV=1	FALSE	2	1	1	1	96.6	57.9	63.7	64.8	42.6	72.2	230.6	168.1	89.2	162.6	130.6	94	131	181.5	248.1	143.8	60.24	156.22	159.68	2.59329	2.65073
High	P55060	Exportin-2 OS=Homo sapiens OX=9606 GN=CSE1L PE=1 SV=3	FALSE	7	7	8	7	110.3	111.6	118.4	107.5	71.9	105.4	329.1	287.6	213.2	284.4	220.2	447.3	320.8	323.8	406.3	256.6	102.96	266.9	350.96	2.59227	3.4087
High	P05023	Sodium/potassium-transporting ATPase subunit alpha-1 OS=Homo sapiens OX=9606 GN=ATP1A1 PE=1 SV=1	FALSE	27	22	37	22	112.8	1008.9	966.3	1060.7	943.7	1258.3	3657.1	2988.3	1999.1	2549.7	2285.9	2186.2	2680.6	3354.6	4010.2	2803.6	1047.58	2696.02	3007.04	2.57357	2.87046
High	O94919	Endonuclease domain-containing 1 protein OS=Homo sapiens OX=9606 GN=ENDOD1 PE=1 SV=2	FALSE	5	2	6	2	55	125.9	92.3	119.9	110.6	133.2	423.7	318.2	183.1	284.4	278.4	315.5	320.5	475	510.6	381.2	116.38	297.56	400.56	2.5568	3.44183
High	P51648	Aldehyde dehydrogenase family 3 member A2 OS=Homo sapiens OX=9606 GN=ALDH3A2 PE=1 SV=1	FALSE	8	3	3	3	54.8	127.4	121.1	127.5	124.2	134.4	438.2	345.4	202	343.7	277.6	263	312.4	346.3	465.4	315.1	126.92	321.38	340.44	2.53215	2.68232
High	O14929	Histone acetyltransferase type B catalytic subunit OS=Homo sapiens OX=9606 GN=HAT1 PE=1 SV=1	FALSE	8	2	4	2	49.5	32.4	23.5	27.1	19.3	26.9	83.5	66.7	55.4	79.2	41.9	48	64	54.8	82.9	37.5	25.84	65.34	57.44	2.52864	2.22291
High	O60291	E3 ubiquitin-protein ligase MGRN1 OS=Homo sapiens OX=9606 GN=MGRN1 PE=1 SV=2	FALSE	4	1	1	1	60.7	6.4	6.4	4	4.6	8.6	19.3	17.6	11.1	16.2	11.6	12	14.2	16.6	18.2	14.9	6	15.16	15.18	2.52667	2.53
High	Q86YT5	Solute carrier family 13 member 5 OS=Homo sapiens OX=9606 GN=SLC13A5 PE=1 SV=1	FALSE	4	1	1	1	63	4.6	5.7	10.8	7.9	6.7	22.6	21.3	11.4	15.9	18	12.7	20.6	34.1	32.7	17.1	7.14	17.84	23.44	2.4986	3.28291
High	P39656	Dolichyl-diphosphooligosaccharide--protein glycosyltransferase 48 kDa subunit OS=Homo sapiens OX=9606 GN=DDOST PE=1 SV=4	FALSE	17	7	12	7	50.8	286.4	233.6	304.8	297.9	331.5	914.9	758.4	437.9	670.7	849.3	901	697	863.3	926.3	779.3	290.84	726.24	833.38	2.49704	2.86542
High	Q9Y3E5	Peptidyl-tRNA hydrolase 2, mitochondrial OS=Homo sapiens OX=9606 GN=PTRH2 PE=1 SV=1	FALSE	11	1	1	1	19.2	34	40.9	105	46.2	35.6	199.8	159.9	70.3	86.2	136.5	26.1	74.5	157.9	289.6	178.5	52.34	130.54	145.32	2.49408	2.77646
High	Q14534	Squalene monooxygenase OS=Homo sapiens OX=9606 GN=SQLE PE=1 SV=3	FALSE	3	1	1	1	63.9	51.6	36.7	42.2	37.7	38.5	126.2	118.5	71	113.4	86	112.9	128.4	154.1	150.3	101.9	41.34	103.02	129.52	2.49202	3.13304
High	Q9Y3D0	Cytosolic iron-sulfur assembly component 2B OS=Homo sapiens OX=9606 GN=CIAO2B PE=1 SV=1	FALSE	31	3	4	3	17.7	66.6	51.8	51.6	51.4	69.9	201.8	125.8	100.5	149.4	146.6	265.1	147.3	182.1	241	198.4	58.26	144.82	206.78	2.48575	3.54926
High	Q15006	ER membrane protein complex subunit 2 OS=Homo sapiens OX=9606 GN=EMC2 PE=1 SV=1	FALSE	8	2	3	2	34.8	11.1	11.9	12.2	11.7	13.9	37.1	30.9	23	34.8	24	34.6	30.8	37.1	36.4	33.5	12.16	29.96	34.48	2.46382	2.83553
High	Q16795	NADH dehydrogenase [ubiquinone] 1 alpha subcomplex subunit 9, mitochondrial OS=Homo sapiens OX=9606 GN=NDUFA9 PE=1 SV=2	FALSE	5	2	2	2	42.5	168.9	184.3	229.3	162.4	180.9	558.2	536.7	296.3	473.1	407.8	304.9	392.1	600.1	668.1	491.6	185.16	454.42	491.36	2.4542	2.6537
High	O43306	Adenylate cyclase type 6 OS=Homo sapiens OX=9606 GN=ADCY6 PE=1 SV=2	FALSE	2	1	3	1	130.5	14.3	13.1	17.5	8.3	13	39.7	33	28.6	34.7	24.9	24.6	26.1	30.9	39.2	19.5	13.24	32.18	28.06	2.43051	2.11934
High	Q7L8L6	FAST kinase domain-containing protein 5, mitochondrial OS=Homo sapiens OX=9606 GN=FASTKD5 PE=1 SV=1	FALSE	7	3	8	3	86.5	126.5	111.6	120.3	89.2	122.2	381.5	317.6	181.5	262.1	233.5	179.7	251.6	368	460.6	297.1	113.96	275.24	311.4	2.41523	2.73254
High	P53985	Monocarboxylate transporter 1 OS=Homo sapiens OX=9606 GN=SLC16A1 PE=1 SV=3	FALSE	4	2	3	2	53.9	41.9	30.8	48.9	29.4	43	143.5	91.7	47.8	69.6	115.1	58.5	76.1	127.7	170.8	173.8	38.8	93.54	121.38	2.41082	3.12835
High	Q9UBM7	7-dehydrocholesterol reductase OS=Homo sapiens OX=9606 GN=DHCR7 PE=1 SV=1	FALSE	13	5	9	5	54.5	104.5	95.2	121.2	115.9	126.8	362	318.3	189.5	255.3	220.6	241.5	276.1	364.3	386	280.2	112.72	269.14	309.62	2.38769	2.74681
High	Q5VV42	Threonylcarbamoyladenosine tRNA methylthiotransferase OS=Homo sapiens OX=9606 GN=CDKAL1 PE=1 SV=1	FALSE	4	2	2	2	65.1	64.8	61.8	62.7	48	72.3	198.9	168.4	120.2	138.4	112.9	152.2	168.1	206.3	251.7	158.8	61.92	147.76	187.42	2.3863	3.02681
High	P04439	HLA class I histocompatibility antigen, A alpha chain OS=Homo sapiens OX=9606 GN=HLA-A PE=1 SV=2	FALSE	13	3	6	3	40.8	141.2	118.9	138.8	93.6	132.6	341.4	338.6	256.3	340	214.5	435.9	352.4	407.4	466.1	278.3	125.02	298.16	388.02	2.3849	3.10366
High	Q92616	eIF-2-alpha kinase activator GCN1 OS=Homo sapiens OX=9606 GN=GCN1 PE=1 SV=6	FALSE	7	17	26	17	292.6	464.5	396.2	455.5	404.3	565.8	1417.1	1173.8	781.7	1109.8	925.7	971.8	1278.9	1449.7	1839.2	1123.2	457.26	1081.62	1332.56	2.36544	2.91423
High	Q8TEX9	Importin-4 OS=Homo sapiens OX=9606 GN=IPO4 PE=1 SV=2	FALSE	6	6	7	6	118.6	55	51.7	59.4	51.5	74.1	177.1	149.7	101	149.6	110.6	107.4	141.9	149.1	198	120.3	58.34	137.6	143.34	2.35859	2.45698
High	Q96S52	GPI transamidase component PIG-S OS=Homo sapiens OX=9606 GN=PIGS PE=1 SV=3	FALSE	6	2	2	2	61.6	19.6	10.5	19.5	16.2	25.9	53.6	47.2	26.5	51.7	36.7	33.4	42.8	44.4	53.6	43	18.34	43.14	43.44	2.35224	2.36859
High	P83436	Conserved oligomeric Golgi complex subunit 7 OS=Homo sapiens OX=9606 GN=COG7 PE=1 SV=1	FALSE	2	2	2	2	86.3	17.5	15.6	20.7	16.1	16.9	47.9	45	24	46.3	40.1	22.4	42.5	51.4	59.5	52.1	17.36	40.66	45.58	2.34217	2.62558
High	P37173	TGF-beta receptor type-2 OS=Homo sapiens OX=9606 GN=TGFBR2 PE=1 SV=2	FALSE	9	4	5	4	64.5	148.5	123.7	143.9	110.3	193	446.7	359.2	226.6	350.5	299.1	266.3	268.7	396.2	481.7	339.4	143.88	336.42	350.46	2.3382	2.43578
High	Q12983	BCL2/adenovirus E1B 19 kDa protein-interacting protein 3 OS=Homo sapiens OX=9606 GN=BNIP3 PE=1 SV=3	FALSE	5	1	1	1	27.8	15.5	13.8	11	12.1	13.3	46.1	34.3	16.1	23.1	34	21.2	21.6	44.3	43.9	55.8	13.14	30.72	37.36	2.3379	2.84323
High	P57088	Transmembrane protein 33 OS=Homo sapiens OX=9606 GN=TMEM33 PE=1 SV=2	FALSE	12	3	3	3	28	73.3	67.4	86.1	69.5	88.4	223.3	216.7	131.6	177	149.7	148.4	186.7	222.9	266.4	173.1	76.94	179.66	199.5	2.33507	2.59293
High	O75489	NADH dehydrogenase [ubiquinone] iron-sulfur protein 3, mitochondrial OS=Homo sapiens OX=9606 GN=NDUFS3 PE=1 SV=1	FALSE	14	3	3	3	30.2	41.4	43.9	56	39.5	52.6	122.6	125.8	90.7	104	100.6	136.3	104.7	140.9	153.3	93.9	46.68	108.74	125.82	2.32948	2.69537
High	P02786	Transferrin receptor protein 1 OS=Homo sapiens OX=9606 GN=TFRC PE=1 SV=2	FALSE	9	5	8	5	84.8	177.1	188.7	173.5	153.2	211.8	500.6	516.3	321.9	388.5	376.2	367.1	414.8	583.6	619.8	434.3	180.86	420.7	483.92	2.32611	2.67566
High	Q9H4A6	Golgi phosphoprotein 3 OS=Homo sapiens OX=9606 GN=GOLPH3 PE=1 SV=1	FALSE	5	1	1	1	33.8	55.3	51	54.7	44.8	57.9	165.9	139.1	75.6	129.2	101.4	63.1	95.8	95.1	127.1	75.7	52.74	122.24	91.36	2.31779	1.73227
High	Q9P0J0	NADH dehydrogenase [ubiquinone] 1 alpha subcomplex subunit 13 OS=Homo sapiens OX=9606 GN=NDUFA13 PE=1 SV=3	FALSE	14	2	7	2	16.7	341.9	354.3	381	311.9	340.4	932.5	937	591.6	812.2	709.7	801.2	834	1090.8	1170.8	875.7	345.9	796.6	954.5	2.30298	2.75947
High	Q9UM00	Calcium load-activated calcium channel OS=Homo sapiens OX=9606 GN=TMCO1 PE=1 SV=2	FALSE	10	2	4	2	27.1	33	39.7	30.4	34.8	47.4	109.3	91.4	61.8	83.6	80.6	110.4	67.1	82.1	109.9	79.3	37.06	85.34	89.76	2.30275	2.42202
High	Q9HCU5	Prolactin regulatory element-binding protein OS=Homo sapiens OX=9606 GN=PREB PE=1 SV=2	FALSE	4	1	2	1	45.4	136.8	121	142.8	89.8	141.6	379.8	326.6	216.3	331.5	200.4	206.1	296.7	325.9	437.3	224.1	126.4	290.92	298.02	2.30158	2.35775
High	P00403	Cytochrome c oxidase subunit 2 OS=Homo sapiens OX=9606 GN=MT-CO2 PE=1 SV=1	FALSE	11	2	4	2	25.5	114.2	102.7	123.8	95.7	106.9	306.8	280.3	207.2	237	213.9	305	260.2	331.9	367.1	218.9	108.66	249.04	296.62	2.29192	2.7298
High	P25705	ATP synthase subunit alpha, mitochondrial OS=Homo sapiens OX=9606 GN=ATP5F1A PE=1 SV=1	FALSE	41	20	53	20	59.7	714.3	736.1	750.3	632.3	712.3	2168.4	1874.7	1094	1551.8	1371.1	1389	1743.1	2426.8	2669.6	1971.5	709.06	1612	2040	2.27343	2.87705
High	Q9UBF2	Coatomer subunit gamma-2 OS=Homo sapiens OX=9606 GN=COPG2 PE=1 SV=1	FALSE	4	3	3	2	97.6	36.1	24	33.6	21.9	35.1	101.6	74.9	43	76.5	43.9	55.4	81.6	82.5	126.4	67.9	30.14	67.98	82.76	2.25547	2.74585
High	Q3ZCQ8	Mitochondrial import inner membrane translocase subunit TIM50 OS=Homo sapiens OX=9606 GN=TIMM50 PE=1 SV=2	FALSE	20	5	7	5	39.6	379.2	312.4	328.4	244.5	376.8	1041.2	771.4	557.7	766	549.6	621.2	926	967.8	1338.5	761.5	328.26	737.18	923	2.24572	2.8118
High	Q9Y4W6	AFG3-like protein 2 OS=Homo sapiens OX=9606 GN=AFG3L2 PE=1 SV=2	FALSE	7	6	7	6	88.5	104.3	102.6	89.9	87.4	99.4	282.3	262.4	159.8	207.1	172.6	169.4	206.1	254	256.9	209.1	96.72	216.84	219.1	2.24194	2.2653
High	Q8IXI1	Mitochondrial Rho GTPase 2 OS=Homo sapiens OX=9606 GN=RHOT2 PE=1 SV=2	FALSE	8	3	4	3	68.1	129.9	104.1	118	94.1	129	353.9	283.3	214.1	245.8	188.5	232.1	305.9	327.7	455.4	246.7	115.02	257.12	313.56	2.23544	2.72613
High	O43324	Eukaryotic translation elongation factor 1 epsilon-1 OS=Homo sapiens OX=9606 GN=EEF1E1 PE=1 SV=1	FALSE	6	1	1	1	19.8	37.2	26.1	37.1	22.2	33.1	79.9	83.5	47.4	76.2	59.2	81.4	67.5	122.9	115.9	85.3	31.14	69.24	94.6	2.22351	3.03789
High	Q9BQE5	Apolipoprotein L2 OS=Homo sapiens OX=9606 GN=APOL2 PE=1 SV=1	FALSE	7	2	2	2	37.1	62.9	56.9	56.3	57.9	68.2	208.2	137.1	100.8	121.2	104.1	134	164.5	176.7	242.8	173.7	60.44	134.28	178.34	2.22171	2.95069
High	Q07021	Complement component 1 Q subcomponent-binding protein, mitochondrial OS=Homo sapiens OX=9606 GN=C1QBP PE=1 SV=1	FALSE	12	2	4	2	31.3	86.8	85.2	101.8	84.3	97.5	257	196	125.7	252.8	179.6	164	176.9	241.9	302.7	182.5	91.12	202.22	213.6	2.21927	2.34416
High	O00410	Importin-5 OS=Homo sapiens OX=9606 GN=IPO5 PE=1 SV=4	FALSE	6	6	8	6	123.6	154.4	161.5	170.9	149.2	166.2	403.6	386.4	300.4	392	292.2	280.4	377.5	389.1	493.9	301	160.44	354.92	368.38	2.21217	2.29606
High	Q9NS69	Mitochondrial import receptor subunit TOM22 homolog OS=Homo sapiens OX=9606 GN=TOMM22 PE=1 SV=3	FALSE	26	2	4	2	15.5	75.9	64.5	81.7	57.1	74.3	181.1	167.2	116.3	164.4	149.8	159.6	179.9	232.1	228.9	196	70.7	155.76	199.3	2.20311	2.81895
High	P21796	Voltage-dependent anion-selective channel protein 1 OS=Homo sapiens OX=9606 GN=VDAC1 PE=1 SV=2	FALSE	24	5	6	5	30.8	194.6	170.8	189.5	194.1	237.8	654.1	490.3	284.2	383	352.7	537.1	402.9	505.4	550.7	431	197.36	432.86	485.42	2.19325	2.45957
High	Q53GQ0	Very-long-chain 3-oxoacyl-CoA reductase OS=Homo sapiens OX=9606 GN=HSD17B12 PE=1 SV=2	FALSE	13	3	4	3	34.3	184.5	163	181.7	158.4	169.9	523.9	459.2	232.8	345.9	312.5	306.4	353.1	683.4	583.3	443.6	171.5	374.86	473.96	2.18577	2.76362
High	Q5SRE5	Nucleoporin NUP188 homolog OS=Homo sapiens OX=9606 GN=NUP188 PE=1 SV=1	FALSE	2	3	3	3	195.9	70	60.7	57.9	46.2	68.6	180.8	142.4	107.3	130.8	101.6	144.4	139.9	145.9	196.5	130.7	60.68	132.58	151.48	2.1849	2.49637
High	Q9NR50	Translation initiation factor eIF-2B subunit gamma OS=Homo sapiens OX=9606 GN=EIF2B3 PE=1 SV=1	FALSE	3	1	1	1	50.2	19.2	17.7	24.3	15.2	24.9	64.1	43.9	34.7	45.8	32.8	29.7	42.9	43.5	70	40.8	20.26	44.26	45.38	2.1846	2.23988
High	Q9BWM7	Sideroflexin-3 OS=Homo sapiens OX=9606 GN=SFXN3 PE=1 SV=3	FALSE	5	1	1	1	35.5	38.3	32.2	29.2	25.5	38.4	97	85.7	55.4	64.1	55	78.7	81	106.7	123.1	77.6	32.72	71.44	93.42	2.18337	2.85513
High	Q8NBZ7	UDP-glucuronic acid decarboxylase 1 OS=Homo sapiens OX=9606 GN=UXS1 PE=1 SV=1	FALSE	5	1	1	1	47.5	35.6	28.3	33.6	27.8	35.6	91.8	83.2	43.2	74.6	57.9	32.8	51.7	66.9	94.9	52.8	32.18	70.14	59.82	2.17961	1.85892
High	Q63HN8	E3 ubiquitin-protein ligase RNF213 OS=Homo sapiens OX=9606 GN=RNF213 PE=1 SV=3	FALSE	1	4	4	4	591	91.1	85.4	110.6	66.3	115	271.5	197.9	201	212.1	136.3	191.8	233	228.6	299.8	173.9	93.68	203.76	225.42	2.17506	2.40628
High	Q92621	Nuclear pore complex protein Nup205 OS=Homo sapiens OX=9606 GN=NUP205 PE=1 SV=3	FALSE	2	4	4	4	227.8	179	166	174	168.2	173.4	459	385.6	270.2	378.1	373.6	322.4	290.2	418	530	401.7	172.12	373.3	392.46	2.16884	2.28015
High	Q8N2K0	Lysophosphatidylserine lipase ABHD12 OS=Homo sapiens OX=9606 GN=ABHD12 PE=1 SV=2	FALSE	3	1	1	1	45.1	41.1	40.5	45.6	31.8	42.7	128	107.9	41.3	82.6	76.4	58	58.7	121.3	110.9	71.9	40.34	87.24	84.16	2.16262	2.08627
High	O15269	Serine palmitoyltransferase 1 OS=Homo sapiens OX=9606 GN=SPTLC1 PE=1 SV=1	FALSE	7	3	8	3	52.7	132.5	170	170	149.7	192.6	447.3	371.3	301.6	322.8	312.2	329	327.4	421.9	463.9	351.2	162.96	351.04	378.68	2.15415	2.32376
High	P56192	Methionine--tRNA ligase, cytoplasmic OS=Homo sapiens OX=9606 GN=MARS1 PE=1 SV=2	FALSE	8	6	9	6	101.1	184.5	172	172.9	132.8	196.4	439.1	404.3	312.6	402.3	283	353.7	398.6	463	588.8	330	171.72	368.26	426.82	2.14454	2.48556
High	Q8NC42	E3 ubiquitin-protein ligase RNF149 OS=Homo sapiens OX=9606 GN=RNF149 PE=2 SV=2	FALSE	6	1	1	1	43.1	15.4	10.3	14	9	15.1	28.2	28.2	28.4	31.3	20.5	21.2	24.5	31.8	38.1	22	12.76	27.32	27.52	2.14107	2.15674
High	Q12904	Aminoacyl tRNA synthase complex-interacting multifunctional protein 1 OS=Homo sapiens OX=9606 GN=AIMP1 PE=1 SV=2	FALSE	4	1	1	1	34.3	84.4	61.1	79.7	67.9	89.6	222.2	144.1	157.1	191.5	103.6	162.2	218.6	220.8	308.2	193.4	76.54	163.7	220.64	2.13875	2.88268
High	Q8WY22	BRI3-binding protein OS=Homo sapiens OX=9606 GN=BRI3BP PE=1 SV=1	FALSE	10	2	4	2	27.8	12.3	17.3	13	17.7	16	33.8	41	15.1	38.4	34.6	9.3	17.6	30.6	27.7	26.5	15.26	32.58	22.34	2.13499	1.46396
High	P07306	Asialoglycoprotein receptor 1 OS=Homo sapiens OX=9606 GN=ASGR1 PE=1 SV=2	FALSE	11	3	5	3	33.2	95.3	113.6	101.7	122.2	128.8	328.3	233.5	170	223.4	238.1	190.8	278.1	305.7	372.8	320	112.32	238.66	293.48	2.12482	2.61289
High	O95573	Long-chain-fatty-acid--CoA ligase 3 OS=Homo sapiens OX=9606 GN=ACSL3 PE=1 SV=3	FALSE	17	9	16	8	80.4	173.4	149.2	157.2	106.1	115.5	410.3	365	189.1	310.4	213.9	253.3	331	469.5	446.6	264.4	140.28	297.74	352.96	2.12247	2.51611
High	Q9BTV4	Transmembrane protein 43 OS=Homo sapiens OX=9606 GN=TMEM43 PE=1 SV=1	FALSE	8	3	3	3	44.8	42.5	29.9	34	30.8	43.3	98.6	74.9	51.1	82.3	75.1	64.8	83.1	107.4	127.7	103.8	36.1	76.4	97.36	2.11634	2.69695
High	Q9UBX3	Mitochondrial dicarboxylate carrier OS=Homo sapiens OX=9606 GN=SLC25A10 PE=1 SV=2	FALSE	14	4	7	4	31.3	121.2	95	94.1	91.7	124.7	286.1	251.1	135.9	257.8	182.8	145.9	210.2	301.4	401.6	257.6	105.34	222.74	263.34	2.11449	2.49991
High	A2RRP1	Neuroblastoma-amplified sequence OS=Homo sapiens OX=9606 GN=NBAS PE=1 SV=2	FALSE	0	1	1	1	268.4	35.2	27.4	36.5	24.1	31.8	81.1	71.8	56.7	68.9	48.6	53.7	58.1	60.8	73.4	40.9	31	65.42	57.38	2.11032	1.85097
High	Q13283	Ras GTPase-activating protein-binding protein 1 OS=Homo sapiens OX=9606 GN=G3BP1 PE=1 SV=1	FALSE	13	3	6	3	52.1	166.9	84.7	67.1	126.8	67.5	184.3	149.6	90.6	420.5	232.6	210.8	198.3	67	171.5	150.8	102.6	215.52	159.68	2.10058	1.55634
High	P33527	Multidrug resistance-associated protein 1 OS=Homo sapiens OX=9606 GN=ABCC1 PE=1 SV=3	FALSE	3	4	5	4	171.5	72.5	74.1	75.8	74.3	99.9	221.8	171.8	146.2	160.3	129	143.6	141.5	163.2	233.2	142.1	79.32	165.82	164.72	2.09052	2.07665
High	Q27J81	Inverted formin-2 OS=Homo sapiens OX=9606 GN=INF2 PE=1 SV=2	FALSE	3	2	2	2	135.5	9.3	7.8	6.9	11.4	11.9	26.7	17	17	25.3	12.8	17.7	22.1	20.6	26.4	17.5	9.46	19.76	20.86	2.08879	2.20507
High	Q9BUF5	Tubulin beta-6 chain OS=Homo sapiens OX=9606 GN=TUBB6 PE=1 SV=1	FALSE	26	9	21	3	49.8	113.9	128.2	112.8	77.1	141.8	341.1	273.7	202.3	205.9	163.2	316.8	285.3	295.3	450.3	204.3	114.76	237.24	310.4	2.06727	2.70478
High	Q99523	Sortilin OS=Homo sapiens OX=9606 GN=SORT1 PE=1 SV=3	FALSE	4	3	3	3	92	161	165.5	150.1	142.8	196.4	399.6	359.6	291.8	361.3	273.9	330.4	348.8	392.9	440.3	321.6	163.16	337.24	366.8	2.06693	2.2481
High	P07814	Bifunctional glutamate/proline--tRNA ligase OS=Homo sapiens OX=9606 GN=EPRS1 PE=1 SV=5	FALSE	7	10	12	10	170.5	358.7	307	384.3	285.6	390.9	879.6	769.7	597	745.5	563.6	839.8	961.5	986	1191.2	716.7	345.3	711.08	939.04	2.05931	2.71949
High	Q9UI09	NADH dehydrogenase [ubiquinone] 1 alpha subcomplex subunit 12 OS=Homo sapiens OX=9606 GN=NDUFA12 PE=1 SV=1	FALSE	6	1	1	1	17.1	14	12.6	16.4	16.2	19	27.2	39	26.9	34.2	33.6	31.2	24.8	39.7	45.5	38	15.64	32.18	35.84	2.05754	2.29156
High	P41252	Isoleucine--tRNA ligase, cytoplasmic OS=Homo sapiens OX=9606 GN=IARS1 PE=1 SV=2	FALSE	8	8	13	8	144.4	242.1	222.5	236.7	187	242.7	598.5	541	305.5	504.9	361.8	402.4	521.2	661.8	823.8	474.2	226.2	462.34	576.68	2.04394	2.54943
High	Q5BJF2	Sigma intracellular receptor 2 OS=Homo sapiens OX=9606 GN=TMEM97 PE=1 SV=1	FALSE	6	1	3	1	20.8	67	66.2	66.4	67.7	89.5	153.9	152.1	168.7	130	124.1	195.4	143.5	158.2	171.5	124.5	71.36	145.76	158.62	2.0426	2.22281
High	O96008	Mitochondrial import receptor subunit TOM40 homolog OS=Homo sapiens OX=9606 GN=TOMM40 PE=1 SV=1	FALSE	12	3	3	3	37.9	111.1	114	119.6	90.3	125.9	249.4	234.8	191.3	260.9	208.7	182.3	207.4	255.7	304.9	206.4	112.18	229.02	231.34	2.04154	2.06222
High	Q08380	Galectin-3-binding protein OS=Homo sapiens OX=9606 GN=LGALS3BP PE=1 SV=1	FALSE	8	4	5	4	65.3	173.9	142.7	173.7	134.2	201.8	471.5	357.8	207.1	386.7	262.6	230.7	400.4	412.4	588.4	366.6	165.26	337.14	399.7	2.04006	2.41861
High	O43493	Trans-Golgi network integral membrane protein 2 OS=Homo sapiens OX=9606 GN=TGOLN2 PE=1 SV=4	FALSE	4	1	1	1	45.9	39.9	30.2	33.1	24	32.8	89.5	68.9	49.8	63.5	53.8	39.9	67.7	79.5	94.2	75.8	32	65.1	71.42	2.03437	2.23188
High	Q07065	Cytoskeleton-associated protein 4 OS=Homo sapiens OX=9606 GN=CKAP4 PE=1 SV=2	FALSE	26	13	17	13	66	460.4	494.9	581	400	534.9	1083.3	1276	1013.7	941.3	712.8	1195	839.9	1365.4	1216.4	738.4	494.24	1005.42	1071.02	2.03427	2.167
High	P16422	Epithelial cell adhesion molecule OS=Homo sapiens OX=9606 GN=EPCAM PE=1 SV=2	FALSE	5	1	1	1	34.9	20	11.9	13.7	13.9	14.4	43.8	31	15.7	34.8	24.7	18.9	35.1	39.4	47.3	31.9	14.78	30	34.52	2.02977	2.33559
High	O14981	TATA-binding protein-associated factor 172 OS=Homo sapiens OX=9606 GN=BTAF1 PE=1 SV=2	FALSE	2	3	5	3	206.8	47.1	41.1	51.5	36.6	55.1	122.5	95	82.8	100.1	69.2	86.4	96	94.9	118.7	77.1	46.28	93.92	94.62	2.02939	2.04451
High	Q9ULC5	Long-chain-fatty-acid--CoA ligase 5 OS=Homo sapiens OX=9606 GN=ACSL5 PE=1 SV=1	FALSE	10	6	8	6	75.9	228.1	215.7	220.7	225.8	242.6	627.6	515.1	296	433	419.9	375.2	501.4	664.9	676.9	546.1	226.58	458.32	552.9	2.02277	2.4402
High	Q9H8H3	Methyltransferase-like protein 7A OS=Homo sapiens OX=9606 GN=METTL7A PE=1 SV=1	FALSE	5	1	1	1	28.3	43.1	50.5	53.5	33.4	44.3	125.5	108	60.4	78.6	80.7	73.1	78	131.8	109.3	95.7	44.96	90.64	97.58	2.01601	2.17037
High	P51571	Translocon-associated protein subunit delta OS=Homo sapiens OX=9606 GN=SSR4 PE=1 SV=1	FALSE	17	2	2	2	19	9.6	8.3	13.5	6.2	14.2	31.5	18.8	13.1	26.2	14.5	12.9	11.4	23.1	36.1	19.8	10.36	20.82	20.66	2.00965	1.99421
High	O75251	NADH dehydrogenase [ubiquinone] iron-sulfur protein 7, mitochondrial OS=Homo sapiens OX=9606 GN=NDUFS7 PE=1 SV=3	FALSE	8	2	2	2	23.5	38.7	43.7	38.9	39.8	43.2	101.3	83.9	76.7	75.6	72.9	113.1	83.4	92.9	100.3	81.6	40.86	82.08	94.26	2.00881	2.3069
High	Q5HYI7	Metaxin-3 OS=Homo sapiens OX=9606 GN=MTX3 PE=1 SV=2	FALSE	6	1	1	1	35.1	61.9	54.4	57.2	51.1	55.7	148.5	121.8	82.1	111.1	99.1	98.5	131.2	146	176.7	119.5	56.06	112.52	134.38	2.00714	2.39707
High	P23246	Splicing factor, proline- and glutamine-rich OS=Homo sapiens OX=9606 GN=SFPQ PE=1 SV=2	FALSE	26	16	37	15	76.1	999.7	424.3	442.2	804.9	265.7	1091.7	649.3	368.3	2656.5	1123.7	680.6	564.6	358	771.3	1021.9	587.36	1177.9	679.28	2.00541	1.1565
High	P53007	Tricarboxylate transport protein, mitochondrial OS=Homo sapiens OX=9606 GN=SLC25A1 PE=1 SV=2	FALSE	15	5	9	5	34	128.9	147.8	210.8	152.9	181.9	531.4	385.3	190.6	248.6	292.1	185.9	285.4	447.4	663.1	405.3	164.46	329.6	397.42	2.00413	2.41651
High	Q9UN86	Ras GTPase-activating protein-binding protein 2 OS=Homo sapiens OX=9606 GN=G3BP2 PE=1 SV=2	FALSE	6	3	5	3	54.1	438.4	302.9	278.7	400.7	194	454.2	442.7	243.7	1406.1	684.3	310.9	339.5	250.5	513.4	567.4	322.94	646.2	396.34	2.00099	1.22729
High	Q8WVM8	Sec1 family domain-containing protein 1 OS=Homo sapiens OX=9606 GN=SCFD1 PE=1 SV=4	FALSE	7	3	5	3	72.3	143.1	106.4	116.3	105.9	138.3	305.9	265.5	181.5	258.1	203.2	199.2	227.1	247.5	324	237.8	122	242.84	247.12	1.99049	2.02557
High	Q9Y6D5	Brefeldin A-inhibited guanine nucleotide-exchange protein 2 OS=Homo sapiens OX=9606 GN=ARFGEF2 PE=1 SV=3	FALSE	5	8	8	7	201.9	87.7	91.7	74.7	62.4	105.1	219.6	204.5	128.9	169.2	114.5	152.8	186.5	243.3	282.6	143.4	84.32	167.34	201.72	1.98458	2.39231
High	P52948	Nuclear pore complex protein Nup98-Nup96 OS=Homo sapiens OX=9606 GN=NUP98 PE=1 SV=4	FALSE	1	2	3	2	197.5	27.9	22.9	24.5	16.1	23.9	67.5	41.7	44.4	41.4	33	55.3	39.6	45.2	70.3	40.5	23.06	45.6	50.18	1.97745	2.17606
High	O43674	NADH dehydrogenase [ubiquinone] 1 beta subcomplex subunit 5, mitochondrial OS=Homo sapiens OX=9606 GN=NDUFB5 PE=1 SV=1	FALSE	10	2	2	2	21.7	80.2	72.6	80.2	69.1	68.2	197.2	164.8	85	152.4	129.2	91.8	113.7	155.8	162	123.2	74.06	145.72	129.3	1.96759	1.74588
High	Q9H853	Putative tubulin-like protein alpha-4B OS=Homo sapiens OX=9606 GN=TUBA4B PE=5 SV=2	FALSE	5	1	3	1	27.5	62.6	71.6	60.3	61.6	84.5	202.4	149.1	78.2	140.7	99.5	98.7	121.5	217.2	249.9	154.8	68.12	133.98	168.42	1.96682	2.4724
High	P68371	Tubulin beta-4B chain OS=Homo sapiens OX=9606 GN=TUBB4B PE=1 SV=1	FALSE	38	13	63	2	49.8	198	172.4	161.2	161.1	190.4	458.9	375.9	274.8	337.6	280	319.2	382	442.8	507.7	339	176.62	345.44	398.14	1.95584	2.25422
High	Q13637	Ras-related protein Rab-32 OS=Homo sapiens OX=9606 GN=RAB32 PE=1 SV=3	FALSE	11	2	5	2	25	73.2	61	72.7	58.8	65	160.7	166.8	76.2	136.9	105	88.9	92.5	193.4	182.9	130.9	66.14	129.12	137.72	1.95222	2.08225
High	Q86UB9	Transmembrane protein 135 OS=Homo sapiens OX=9606 GN=TMEM135 PE=2 SV=2	FALSE	3	1	2	1	52.3	67.5	58.3	91.8	132.2	110.2	181.9	175.5	173.7	147.8	216.4	160.7	122.4	132.1	160.3	180.4	92	179.06	151.18	1.9463	1.64326
High	Q13409	Cytoplasmic dynein 1 intermediate chain 2 OS=Homo sapiens OX=9606 GN=DYNC1I2 PE=1 SV=3	FALSE	10	4	9	4	71.4	335.7	306.4	302.1	240.3	343.6	801.9	588.7	522	576.4	483.5	718.7	729.7	759.9	1030.5	757	305.62	594.5	799.16	1.94523	2.61488
High	Q14204	Cytoplasmic dynein 1 heavy chain 1 OS=Homo sapiens OX=9606 GN=DYNC1H1 PE=1 SV=5	FALSE	9	37	46	37	532.1	890.3	790.6	903	662.4	902.3	2253	1801.1	1150.8	1583.9	1264.1	1539.3	1742.4	2369	2983.9	1713.1	829.72	1610.58	2069.54	1.94111	2.49426
High	Q13155	Aminoacyl tRNA synthase complex-interacting multifunctional protein 2 OS=Homo sapiens OX=9606 GN=AIMP2 PE=1 SV=2	FALSE	20	4	4	4	35.3	103.3	88.8	93.5	72.1	116.5	235.1	185.3	156	193.3	147.3	187.1	234.2	228.8	359.1	178.5	94.84	183.4	237.54	1.93378	2.50464
High	O15031	Plexin-B2 OS=Homo sapiens OX=9606 GN=PLXNB2 PE=1 SV=3	FALSE	2	2	4	2	205	39.8	40	36.6	31.7	47.6	88.6	87.8	74	74.6	52.9	70.3	78.8	90	107	56.8	39.14	75.58	80.58	1.93102	2.05876
High	P19404	NADH dehydrogenase [ubiquinone] flavoprotein 2, mitochondrial OS=Homo sapiens OX=9606 GN=NDUFV2 PE=1 SV=2	FALSE	10	2	2	2	27.4	18.6	12.2	10.9	14.6	19.4	32.7	30.4	26.4	29.7	26.8	40.1	32.5	32.3	39.3	34.3	15.14	29.2	35.7	1.92867	2.35799
High	Q7LGA3	Heparan sulfate 2-O-sulfotransferase 1 OS=Homo sapiens OX=9606 GN=HS2ST1 PE=1 SV=1	FALSE	14	4	7	4	41.9	164.2	146.9	185	130.6	183.5	439.6	314.2	206	365.1	233.9	182.2	243	351.6	390	236.2	162.04	311.76	280.6	1.92397	1.73167
High	Q86XX4	Extracellular matrix protein FRAS1 OS=Homo sapiens OX=9606 GN=FRAS1 PE=1 SV=2	FALSE	1	3	3	3	442.9	64.9	71.5	81.3	59.9	91.2	195.8	157.1	105.5	127	123.9	98.8	138	175.5	217.2	147.2	73.76	141.86	155.34	1.92326	2.10602
High	Q13885	Tubulin beta-2A chain OS=Homo sapiens OX=9606 GN=TUBB2A PE=1 SV=1	FALSE	42	14	60	2	49.9	166.7	141.6	153	129.4	201.8	477.8	306.3	254.4	272.4	206.3	278.9	333.2	338.5	556.9	262.5	158.5	303.44	354	1.91445	2.23344
High	Q6NUQ1	RAD50-interacting protein 1 OS=Homo sapiens OX=9606 GN=RINT1 PE=1 SV=1	FALSE	3	2	3	2	90.6	21.5	8.7	15.9	15.1	15.3	38.6	32.1	17.2	34.3	23.8	19.8	28.2	21.9	31	21.9	15.3	29.2	24.56	1.9085	1.60523
High	O95816	BAG family molecular chaperone regulator 2 OS=Homo sapiens OX=9606 GN=BAG2 PE=1 SV=1	FALSE	30	7	20	7	23.8	391.2	337.5	406.9	365.8	487.7	1036.3	729.6	466.3	818.1	737.9	814.8	1544.9	2001.5	2618.6	1766.8	397.82	757.64	1749.32	1.90448	4.39727
High	O75306	NADH dehydrogenase [ubiquinone] iron-sulfur protein 2, mitochondrial OS=Homo sapiens OX=9606 GN=NDUFS2 PE=1 SV=2	FALSE	6	2	2	2	52.5	84.3	71.7	86.8	67.7	87.7	179.5	163.6	129	152.4	133.6	134	137.8	185.8	198.3	140.4	79.64	151.62	159.26	1.90382	1.99975
High	Q9Y3P4	Rhomboid domain-containing protein 3 OS=Homo sapiens OX=9606 GN=RHBDD3 PE=2 SV=1	FALSE	3	1	1	1	40.5	19.8	19.5	24.5	21.1	27.6	53.4	44.9	27.1	47.4	41	29	38.6	47.3	51.7	34.3	22.5	42.76	40.18	1.90044	1.78578
High	O43823	A-kinase anchor protein 8 OS=Homo sapiens OX=9606 GN=AKAP8 PE=1 SV=1	FALSE	1	1	1	1	76.1	24.9	25.7	24.1	15.1	27.3	71.9	46.5	25.2	39.1	37.3	31.6	45.3	61.3	75.8	38.9	23.42	44	50.58	1.87874	2.15969
High	Q14165	Malectin OS=Homo sapiens OX=9606 GN=MLEC PE=1 SV=1	FALSE	14	4	5	4	32.2	100.4	79.9	102.7	91.5	115.9	245.1	208.6	119.9	191.9	155.8	158.9	192.5	225.9	261.2	193.7	98.08	184.26	206.44	1.87867	2.10481
High	P18031	Tyrosine-protein phosphatase non-receptor type 1 OS=Homo sapiens OX=9606 GN=PTPN1 PE=1 SV=1	FALSE	2	1	1	1	49.9	135.8	111	138.2	115.5	142.9	304	308.1	192.9	241.3	157.4	234.4	260.8	306.5	363.2	217.9	128.68	240.74	276.56	1.87084	2.14921
High	Q9H2D6	TRIO and F-actin-binding protein OS=Homo sapiens OX=9606 GN=TRIOBP PE=1 SV=3	FALSE	3	5	5	5	261.2	98.9	74.9	101.6	85.2	113.4	229.1	197	126.8	187.2	144.4	91.4	113.1	117.2	157.6	105.9	94.8	176.9	117.04	1.86603	1.2346
High	P30049	ATP synthase subunit delta, mitochondrial OS=Homo sapiens OX=9606 GN=ATP5F1D PE=1 SV=2	FALSE	14	2	5	2	17.5	113.6	125.4	129.2	171.5	147.2	375.9	248.3	135.6	229.5	289.6	277.4	285.1	338.2	367.2	414.5	137.38	255.78	336.48	1.86184	2.44926
High	Q9UGJ1	Gamma-tubulin complex component 4 OS=Homo sapiens OX=9606 GN=TUBGCP4 PE=1 SV=1	FALSE	6	2	2	2	76	32.8	26.9	23.2	21.5	32.7	73.3	58.2	31.5	52.8	38.8	38.6	47	57.1	80.6	56.9	27.42	50.92	56.04	1.85704	2.04376
High	Q86VP6	Cullin-associated NEDD8-dissociated protein 1 OS=Homo sapiens OX=9606 GN=CAND1 PE=1 SV=2	FALSE	8	8	8	8	136.3	278.9	246.1	273.4	201.6	273.8	632.9	522.7	368.1	466.7	372.2	431.7	487.4	560.2	716.7	452.7	254.76	472.52	529.74	1.85477	2.07937
High	Q14409	Glycerol kinase 3 OS=Homo sapiens OX=9606 GN=GK3P PE=2 SV=2	FALSE	2	1	3	1	60.6	172.9	150.6	147.5	142.7	168.9	443.7	290.3	174.8	306.6	231.5	238.2	235.8	312.3	430.2	298.9	156.52	289.38	303.08	1.84884	1.93637
High	Q92973	Transportin-1 OS=Homo sapiens OX=9606 GN=TNPO1 PE=1 SV=2	FALSE	2	2	3	2	102.3	140.9	153.7	137	111.9	143.4	298.2	299.2	174.4	282.4	215.5	211	254.4	308.4	362	214.9	137.38	253.94	270.14	1.84845	1.96637
High	Q8N1F7	Nuclear pore complex protein Nup93 OS=Homo sapiens OX=9606 GN=NUP93 PE=1 SV=2	FALSE	18	13	16	13	93.4	284.7	308.1	307.7	246.5	335.9	694.6	588.8	464	563	427.9	542.1	560.1	630.7	827.9	464.8	296.58	547.66	605.12	1.84658	2.04033
High	Q99735	Microsomal glutathione S-transferase 2 OS=Homo sapiens OX=9606 GN=MGST2 PE=1 SV=1	FALSE	10	1	1	1	16.6	41	53.6	48.5	35.6	48.8	108.8	93.3	75.1	74.7	66.7	53.6	50.8	61.9	62.7	56.4	45.5	83.72	57.08	1.84	1.25451
High	Q9UJS0	Calcium-binding mitochondrial carrier protein Aralar2 OS=Homo sapiens OX=9606 GN=SLC25A13 PE=1 SV=2	FALSE	12	7	8	5	74.1	126.1	169.3	138.2	89.7	140.3	362.8	303.5	162.9	225.3	165.9	175.5	234.4	318.2	368.7	217.5	132.72	244.08	262.86	1.83906	1.98056
High	P14868	Aspartate--tRNA ligase, cytoplasmic OS=Homo sapiens OX=9606 GN=DARS1 PE=1 SV=2	FALSE	27	11	21	11	57.1	447.3	442.2	438.2	351.2	452.2	924.1	904.9	659.6	800	624.9	884.7	934.6	1098.4	1291.4	804.7	426.22	782.7	1002.76	1.83638	2.35268
High	P54136	Arginine--tRNA ligase, cytoplasmic OS=Homo sapiens OX=9606 GN=RARS1 PE=1 SV=2	FALSE	11	6	7	6	75.3	343.3	286.7	363.2	266.6	371.7	714.9	646.7	510.2	636.2	473.5	607.9	764.1	848	1031.7	591.2	326.3	596.3	768.58	1.82746	2.35544
High	Q9NZ45	CDGSH iron-sulfur domain-containing protein 1 OS=Homo sapiens OX=9606 GN=CISD1 PE=1 SV=1	FALSE	26	2	2	2	12.2	120.2	85.2	120.8	82.6	116.3	270.4	179.1	136.8	211.8	159.3	144.1	206	205.2	306.6	180.2	105.02	191.48	208.42	1.82327	1.98457
High	Q9Y2R0	Cytochrome c oxidase assembly factor 3 homolog, mitochondrial OS=Homo sapiens OX=9606 GN=COA3 PE=1 SV=1	FALSE	9	1	4	1	11.7	141.1	134.2	136.5	118.4	133.4	323.5	266.6	196.3	236.1	187.2	212.5	266.5	284.3	384.8	280.4	132.72	241.94	285.7	1.82294	2.15265
High	O75964	ATP synthase subunit g, mitochondrial OS=Homo sapiens OX=9606 GN=ATP5MG PE=1 SV=3	FALSE	30	3	5	3	11.4	205.5	180.1	197.1	202.7	252.2	427.7	416.9	354.9	367.9	322.4	413	471.8	518.8	574.4	426.6	207.52	377.96	480.92	1.82132	2.31746
High	Q6IAA8	Ragulator complex protein LAMTOR1 OS=Homo sapiens OX=9606 GN=LAMTOR1 PE=1 SV=2	FALSE	15	1	1	1	17.7	19.2	17.8	20.6	7.5	20.3	40.8	36.3	15.4	38.7	23.7	22.1	26	39.4	51.4	27.8	17.08	30.98	33.34	1.81382	1.95199
High	P20337	Ras-related protein Rab-3B OS=Homo sapiens OX=9606 GN=RAB3B PE=1 SV=2	FALSE	7	1	1	1	24.7	38.2	39.9	65.4	33.4	52.2	112.3	98.3	80.9	57.2	65.6	76.7	69.7	95.8	111.8	66.4	45.82	82.86	84.08	1.80838	1.83501
High	Q14974	Importin subunit beta-1 OS=Homo sapiens OX=9606 GN=KPNB1 PE=1 SV=2	FALSE	8	6	7	6	97.1	57.9	47.6	47.9	38.8	61	108.4	90.7	72.4	83.1	102.5	149.4	105.9	81.6	125.2	89.1	50.64	91.42	110.24	1.80529	2.17694
High	P56749	Claudin-12 OS=Homo sapiens OX=9606 GN=CLDN12 PE=1 SV=1	FALSE	6	1	1	1	27.1	6.7	8.8	8.3	8	9.7	19.2	15.5	9.1	15.9	15.2	11.1	12.5	20.8	23.7	20.8	8.3	14.98	17.78	1.80482	2.14217
High	Q16850	Lanosterol 14-alpha demethylase OS=Homo sapiens OX=9606 GN=CYP51A1 PE=1 SV=3	FALSE	5	2	2	2	56.8	85.7	90	75.3	85	80.1	183.3	189.5	111.9	138.6	126.5	163.1	137.8	224.8	193.6	173.2	83.22	149.96	178.5	1.80197	2.14492
High	Q12797	Aspartyl/asparaginyl beta-hydroxylase OS=Homo sapiens OX=9606 GN=ASPH PE=1 SV=3	FALSE	13	7	16	7	85.8	194.8	153.4	229.7	163.1	224.9	490.5	338.5	279.6	362.8	265.8	281	343	399.4	579.8	334.5	193.18	347.44	387.54	1.79853	2.00611
High	P05141	ADP/ATP translocase 2 OS=Homo sapiens OX=9606 GN=SLC25A5 PE=1 SV=7	FALSE	30	10	23	2	32.8	382.8	376.9	412.9	299.4	385.9	857.2	788.2	497.4	671.6	523.3	609.3	758.1	871.4	1041.8	622.6	371.58	667.54	780.64	1.79649	2.10087
High	P53618	Coatomer subunit beta OS=Homo sapiens OX=9606 GN=COPB1 PE=1 SV=3	FALSE	16	12	18	12	107.1	722.1	676.7	672	590.8	714.9	1622.3	1398.6	862.3	1230.9	951.1	1034.1	1289.4	1610	1986.9	1220	675.3	1213.04	1428.08	1.7963	2.11473
High	P40616	ADP-ribosylation factor-like protein 1 OS=Homo sapiens OX=9606 GN=ARL1 PE=1 SV=1	FALSE	13	2	4	2	20.4	102	83	96.5	90.9	101.5	242.6	215.7	114.1	154.7	123.9	114.3	174.2	235.1	281.6	167.7	94.78	170.2	194.58	1.79574	2.05296
High	P49069	Calcium signal-modulating cyclophilin ligand OS=Homo sapiens OX=9606 GN=CAMLG PE=1 SV=1	FALSE	7	1	1	1	32.9	25.8	18.8	15.9	18.6	20.9	43.3	37.5	31.5	37.4	29.8	33.7	32.7	36.7	49.8	24.3	20	35.9	35.44	1.795	1.772
High	P07437	Tubulin beta chain OS=Homo sapiens OX=9606 GN=TUBB PE=1 SV=2	FALSE	42	14	72	2	49.6	521.2	478.2	486.9	430.3	589.1	1271.6	960.1	713.2	918.2	633.8	743.3	1161.2	1106.2	1728	840.2	501.14	899.38	1115.78	1.79467	2.22648
High	Q7Z434	Mitochondrial antiviral-signaling protein OS=Homo sapiens OX=9606 GN=MAVS PE=1 SV=2	FALSE	3	1	1	1	56.5	33.4	25.9	34.1	24.1	34.1	66	62.3	38.6	57.9	47	44.8	45.5	64.4	68.4	49	30.32	54.36	54.42	1.79288	1.79485
High	Q5UIP0	Telomere-associated protein RIF1 OS=Homo sapiens OX=9606 GN=RIF1 PE=1 SV=2	FALSE	1	2	2	2	274.3	95.5	96.1	103.2	83	127.6	240	187.6	140.3	170.4	167.7	253.1	222.2	216.9	296	191.6	101.08	181.2	235.96	1.79264	2.33439
High	P51572	B-cell receptor-associated protein 31 OS=Homo sapiens OX=9606 GN=BCAP31 PE=1 SV=3	FALSE	3	1	2	1	28	21.7	28.3	25	30.7	27.2	38.5	63.5	35	53.2	47.9	78.2	41.9	55	64.3	43.4	26.58	47.62	56.56	1.79157	2.12792
High	Q15233	Non-POU domain-containing octamer-binding protein OS=Homo sapiens OX=9606 GN=NONO PE=1 SV=4	FALSE	39	14	29	12	54.2	1510.4	711.7	771	1302.6	599.3	1571.3	1055.5	760.7	3658.7	1700.1	1286.6	1050.1	609.5	1221.5	1439.4	979	1749.26	1121.42	1.78678	1.14547
High	Q9NVE7	4'-phosphopantetheine phosphatase OS=Homo sapiens OX=9606 GN=PANK4 PE=1 SV=1	FALSE	2	1	1	1	85.9	14.7	16	11.9	7.6	16.6	26	27.1	21.4	27.7	16.7	25.2	26.7	34.7	38.5	26.6	13.36	23.78	30.34	1.77994	2.27096
High	Q9NQX7	Integral membrane protein 2C OS=Homo sapiens OX=9606 GN=ITM2C PE=1 SV=1	FALSE	12	2	2	2	30.2	14.8	9.3	16.9	10.5	15.6	29.3	26.4	18.8	26.8	18	31.5	26.5	33.9	31.7	22.3	13.42	23.86	29.18	1.77794	2.17437
High	Q9ULX6	A-kinase anchor protein 8-like OS=Homo sapiens OX=9606 GN=AKAP8L PE=1 SV=4	FALSE	7	3	4	3	71.6	111.7	110.2	90.9	68.5	112.3	278	175.1	126.8	166.9	126.4	142.8	197.3	196.7	282.6	165.5	98.72	174.64	196.98	1.76904	1.99534
High	Q71U36	Tubulin alpha-1A chain OS=Homo sapiens OX=9606 GN=TUBA1A PE=1 SV=1	FALSE	34	12	47	1	50.1	67.2	66.6	60.6	59	61	165.4	123	63.4	108	96.3	87.1	87.5	150.1	181.8	129.2	62.88	111.22	127.14	1.76877	2.02195
High	Q13509	Tubulin beta-3 chain OS=Homo sapiens OX=9606 GN=TUBB3 PE=1 SV=2	FALSE	35	12	46	1	50.4	15.7	18.1	14.1	13.7	18.7	34.9	35.6	17.2	29.9	23.9	18.3	26.2	37.6	46.3	26.9	16.06	28.3	31.06	1.76214	1.934
High	P18085	ADP-ribosylation factor 4 OS=Homo sapiens OX=9606 GN=ARF4 PE=1 SV=3	FALSE	24	4	10	3	20.5	281.8	232.5	254.3	206.8	254.4	523.4	485.9	328	448.6	376.2	354	438.4	545.7	604.4	429.3	245.96	432.42	474.36	1.75809	1.92861
High	Q86U38	Nucleolar protein 9 OS=Homo sapiens OX=9606 GN=NOP9 PE=1 SV=1	FALSE	7	3	3	3	69.4	16.7	12.9	23.4	13.8	20.5	37.5	33	23.5	38.2	20.7	21.1	28.6	27.4	42	18.5	17.46	30.58	27.52	1.75143	1.57617
High	P47897	Glutamine--tRNA ligase OS=Homo sapiens OX=9606 GN=QARS1 PE=1 SV=1	FALSE	12	7	9	7	87.7	304.5	246.8	339.3	221.4	351	731	556.9	398.9	521.5	351.7	419.1	619.3	631.9	886.9	431.7	292.6	512	597.78	1.74983	2.04299
High	Q14318	Peptidyl-prolyl cis-trans isomerase FKBP8 OS=Homo sapiens OX=9606 GN=FKBP8 PE=1 SV=2	FALSE	11	3	4	3	44.5	129.2	100.2	129.8	112.8	180.8	342.5	187.7	156.9	234.8	219.7	153.1	212.9	192.2	273.5	225.7	130.56	228.32	211.48	1.74877	1.61979
High	O94874	E3 UFM1-protein ligase 1 OS=Homo sapiens OX=9606 GN=UFL1 PE=1 SV=2	FALSE	1	1	1	1	89.5	123.7	111.2	114.7	92.8	98.5	235.6	229.5	128.8	174.8	177.1	167.5	178.9	244.7	278.1	200	108.18	189.16	213.84	1.74857	1.97671
High	O00483	Cytochrome c oxidase subunit NDUFA4 OS=Homo sapiens OX=9606 GN=NDUFA4 PE=1 SV=1	FALSE	41	4	6	4	9.4	217.6	240.7	246.9	190.7	219.2	548	460.5	248.1	361.4	331.4	263.9	326.2	522.2	557.4	434.7	223.02	389.88	420.88	1.74818	1.88719
High	Q14643	Inositol 1,4,5-trisphosphate receptor type 1 OS=Homo sapiens OX=9606 GN=ITPR1 PE=1 SV=3	FALSE	3	11	14	2	313.7	31	34	35.8	23.1	26.8	61.3	64.6	31.6	53.9	51.9	31.5	41.7	52.4	53	40	30.14	52.66	43.72	1.74718	1.45056
High	Q93100	Phosphorylase b kinase regulatory subunit beta OS=Homo sapiens OX=9606 GN=PHKB PE=1 SV=3	FALSE	4	4	5	4	124.8	184	170.3	169.2	158.8	191	372.8	373.2	229.1	308.5	238.3	226.2	285.7	404.3	488.5	303.2	174.66	304.38	341.58	1.7427	1.95569
High	Q13049	E3 ubiquitin-protein ligase TRIM32 OS=Homo sapiens OX=9606 GN=TRIM32 PE=1 SV=2	FALSE	2	1	1	1	71.9	64.9	55.2	55.6	47.2	82.2	160.9	101.2	93.3	97.7	78.2	83.2	115.8	96.1	171	88.4	61.02	106.26	110.9	1.7414	1.81744
High	P11586	C-1-tetrahydrofolate synthase, cytoplasmic OS=Homo sapiens OX=9606 GN=MTHFD1 PE=1 SV=3	FALSE	3	2	3	2	101.5	79.1	46.4	67.4	90.3	61.1	227.4	114.3	79.1	72	105.8	44.6	127	149	164.2	140.8	68.86	119.72	125.12	1.7386	1.81702
High	Q16576	Histone-binding protein RBBP7 OS=Homo sapiens OX=9606 GN=RBBP7 PE=1 SV=1	FALSE	5	2	3	2	47.8	189.1	167.9	207.4	142.7	191.2	410.4	314	252.3	341.6	242.8	244.7	279.2	307.9	393.6	270.5	179.66	312.22	299.18	1.73784	1.66526
High	Q15046	Lysine--tRNA ligase OS=Homo sapiens OX=9606 GN=KARS1 PE=1 SV=3	FALSE	10	5	7	5	68	360.8	308.2	337.1	270.4	367.7	684.1	618.2	441.9	642.9	470	637.3	716.4	723.1	861.2	591.8	328.84	571.42	705.96	1.73768	2.14682
High	Q14571	Inositol 1,4,5-trisphosphate receptor type 2 OS=Homo sapiens OX=9606 GN=ITPR2 PE=1 SV=2	FALSE	14	35	53	25	307.9	1660	1716.3	2145.3	1992.1	2405.9	4879.7	3709.7	2420.2	3147.8	3005.7	1705.8	2223.7	2998.8	3524.3	2506.9	1983.92	3432.62	2591.9	1.73022	1.30645
High	Q7Z698	Sprouty-related, EVH1 domain-containing protein 2 OS=Homo sapiens OX=9606 GN=SPRED2 PE=1 SV=2	FALSE	3	1	1	1	47.5	8.3	4.7	8.7	13	11.2	21.7	14.9	14.6	12.4	15.7	14.3	16.5	18.2	18.9	15.2	9.18	15.86	16.62	1.72767	1.81046
High	O95831	Apoptosis-inducing factor 1, mitochondrial OS=Homo sapiens OX=9606 GN=AIFM1 PE=1 SV=1	FALSE	18	8	11	8	66.9	240.1	194.8	213.3	181.4	221.5	500	399.2	260.2	366.8	288.5	337.3	451.9	550.5	651	454.8	210.22	362.94	489.1	1.72648	2.32661
High	P35606	Coatomer subunit beta' OS=Homo sapiens OX=9606 GN=COPB2 PE=1 SV=2	FALSE	11	8	11	8	102.4	315.3	252.8	295	271.1	287.6	657.7	576.1	348.6	466.5	404.6	398	439.8	655.3	748.6	479.8	284.36	490.7	544.3	1.72563	1.91412
High	Q9Y4R8	Telomere length regulation protein TEL2 homolog OS=Homo sapiens OX=9606 GN=TELO2 PE=1 SV=2	FALSE	1	1	1	1	91.7	15.1	18.2	16.4	31.2	25	46.7	37.7	28.5	38.8	30.8	35.9	40.1	44	43.8	32.8	21.18	36.5	39.32	1.72332	1.85647
High	O00743	Serine/threonine-protein phosphatase 6 catalytic subunit OS=Homo sapiens OX=9606 GN=PPP6C PE=1 SV=1	FALSE	5	1	1	1	35.1	26.5	30.2	38.8	30.8	42.5	86.3	53.4	47.8	58.9	42.6	53	67.1	72.3	107.7	48.6	33.76	57.8	69.74	1.71209	2.06576
High	Q9UQ90	Paraplegin OS=Homo sapiens OX=9606 GN=SPG7 PE=1 SV=2	FALSE	1	1	1	1	88.2	118.8	111.6	135.1	106.7	126.4	245.6	228.7	168.3	201.5	180.7	199	184.1	231.8	243.9	189.9	119.72	204.96	209.74	1.71199	1.75192
High	P61923	Coatomer subunit zeta-1 OS=Homo sapiens OX=9606 GN=COPZ1 PE=1 SV=1	FALSE	11	1	1	1	20.2	48.8	46.8	57.5	39.7	46	91.5	104.7	55.6	88.4	68.1	75.8	80.1	127.6	116.5	78	47.76	81.66	95.6	1.7098	2.00168
High	P22626	Heterogeneous nuclear ribonucleoproteins A2/B1 OS=Homo sapiens OX=9606 GN=HNRNPA2B1 PE=1 SV=2	FALSE	25	7	10	7	37.4	238.7	213.9	220.8	181.7	184.6	259.8	320.1	155.5	654.4	385.9	273.5	153.5	176.2	238.9	223.1	207.94	355.14	213.04	1.7079	1.02453
High	O95394	Phosphoacetylglucosamine mutase OS=Homo sapiens OX=9606 GN=PGM3 PE=1 SV=1	FALSE	5	2	2	2	59.8	128.1	108.1	135.1	108.8	117.6	203.2	204	154.6	242.8	214.2	174.9	215.5	208.6	255.6	248.5	119.54	203.76	220.62	1.70453	1.84557
High	P45954	Short/branched chain specific acyl-CoA dehydrogenase, mitochondrial OS=Homo sapiens OX=9606 GN=ACADSB PE=1 SV=1	FALSE	20	6	9	6	47.5	164.4	156.3	164.5	128.5	140.8	300.8	326.9	174.3	245.9	235.4	231.4	281.8	421	421.6	301.8	150.9	256.66	331.52	1.70086	2.19695
High	O43181	NADH dehydrogenase [ubiquinone] iron-sulfur protein 4, mitochondrial OS=Homo sapiens OX=9606 GN=NDUFS4 PE=1 SV=1	FALSE	14	2	2	2	20.1	24.2	33.9	36.7	29.9	36.2	61.6	41.5	34.6	52.7	83	35.7	50.8	40.5	64.3	85.8	32.18	54.68	55.42	1.69919	1.72219
High	P16435	NADPH--cytochrome P450 reductase OS=Homo sapiens OX=9606 GN=POR PE=1 SV=2	FALSE	3	2	2	2	76.6	68.7	59.6	55.8	47.9	58.9	107.7	117.7	82.6	103	82.7	103.5	99.2	127.1	107.7	88.6	58.18	98.74	105.22	1.69715	1.80853
High	Q32P51	Heterogeneous nuclear ribonucleoprotein A1-like 2 OS=Homo sapiens OX=9606 GN=HNRNPA1L2 PE=2 SV=2	FALSE	8	3	3	2	34.2	188.5	153.2	166.8	181.9	111.3	193.9	235.2	122.6	402.6	404.3	179.7	125.1	146	165.7	241.4	160.34	271.72	171.58	1.69465	1.0701
High	P05387	60S acidic ribosomal protein P2 OS=Homo sapiens OX=9606 GN=RPLP2 PE=1 SV=1	FALSE	39	2	3	2	11.7	158.6	138	195.7	234	197.8	385.6	200.7	176.4	338.2	456.3	193.4	307.3	210.2	378.5	599.8	184.82	311.44	337.84	1.6851	1.82794
High	Q53H12	Acylglycerol kinase, mitochondrial OS=Homo sapiens OX=9606 GN=AGK PE=1 SV=2	FALSE	9	4	6	4	47.1	67	59.4	71.7	51.2	55.9	144.7	113.7	62.8	86.8	105.4	76.4	80.6	119.4	131.5	105.2	61.04	102.68	102.62	1.68218	1.68119
High	P27824	Calnexin OS=Homo sapiens OX=9606 GN=CANX PE=1 SV=2	FALSE	3	1	2	1	67.5	58.5	50.6	51.6	44.6	49.8	115.5	91.8	61.3	85.7	74.2	88.8	104.5	102.6	110.1	83.4	51.02	85.7	97.88	1.67973	1.91846
High	P13073	Cytochrome c oxidase subunit 4 isoform 1, mitochondrial OS=Homo sapiens OX=9606 GN=COX4I1 PE=1 SV=1	FALSE	7	1	1	1	19.6	93	93	94	88.2	103.5	217.3	189.4	109.5	126.5	147.6	222.4	170.2	217.7	227.4	175.1	94.34	158.06	202.56	1.67543	2.14713
High	A6NCS6	Uncharacterized protein C2orf72 OS=Homo sapiens OX=9606 GN=C2orf72 PE=1 SV=2	FALSE	13	3	3	3	30.5	20.2	24.7	27.7	18.1	15.8	42.7	43.2	29.5	31.1	31.6	27.2	32.4	46.9	44.2	33.4	21.3	35.62	36.82	1.6723	1.72864
High	Q9NXE4	Sphingomyelin phosphodiesterase 4 OS=Homo sapiens OX=9606 GN=SMPD4 PE=1 SV=3	FALSE	2	1	1	1	97.7	88.4	63	88.2	63.2	102.8	180.9	138.3	106.8	162.1	89.6	109.7	139.4	140.6	210.5	121.9	81.12	135.54	144.42	1.67086	1.78033
High	Q03519	Antigen peptide transporter 2 OS=Homo sapiens OX=9606 GN=TAP2 PE=1 SV=1	FALSE	5	2	2	2	75.6	28.4	24.6	31.4	23.2	28.3	62.1	55.5	30.9	41.4	37.1	35.4	40.4	56.1	63.5	42.4	27.18	45.4	47.56	1.67035	1.74982
High	Q96A65	Exocyst complex component 4 OS=Homo sapiens OX=9606 GN=EXOC4 PE=1 SV=1	FALSE	4	3	3	3	110.4	133.2	118.2	119.5	113	146.4	257.6	204.5	164.1	212.9	213.3	507.8	241	262.4	312.8	196.5	126.06	210.48	304.1	1.66968	2.41234
High	P84095	Rho-related GTP-binding protein RhoG OS=Homo sapiens OX=9606 GN=RHOG PE=1 SV=1	FALSE	17	2	2	2	21.3	54.9	48.7	52.5	35.7	68.7	105	95.5	79.2	96.5	57.4	75.5	92	81.8	124.7	60.8	52.1	86.72	86.96	1.66449	1.6691
High	P61619	Protein transport protein Sec61 subunit alpha isoform 1 OS=Homo sapiens OX=9606 GN=SEC61A1 PE=1 SV=2	FALSE	9	4	8	4	52.2	135.7	153.1	144.1	164.3	156.2	326.9	276.2	145.8	244.2	258.2	156.4	204.4	286.9	300.5	270.6	150.68	250.26	243.76	1.66087	1.61773
High	O95168	NADH dehydrogenase [ubiquinone] 1 beta subcomplex subunit 4 OS=Homo sapiens OX=9606 GN=NDUFB4 PE=1 SV=3	FALSE	14	1	1	1	15.2	77.3	95.8	100.8	72.7	87.8	169.6	155.8	129.2	135.6	130.9	128.3	140.7	137.1	172.1	143.6	86.88	144.22	144.36	1.65999	1.6616
High	Q9NZR1	Tropomodulin-2 OS=Homo sapiens OX=9606 GN=TMOD2 PE=1 SV=1	FALSE	5	2	5	1	39.6	72.2	52.9	50.6	46	66.6	79.6	111.1	61.9	131.1	94	73.7	75.1	98.6	142.7	172.6	57.66	95.54	112.54	1.65695	1.95179
High	P84085	ADP-ribosylation factor 5 OS=Homo sapiens OX=9606 GN=ARF5 PE=1 SV=2	FALSE	12	2	5	1	20.5	101.4	109.6	105.2	79.4	97.1	199.9	169.5	162.6	155.9	125.9	186.9	190.9	174.3	205.4	133.4	98.54	162.76	178.18	1.65172	1.8082
High	O75396	Vesicle-trafficking protein SEC22b OS=Homo sapiens OX=9606 GN=SEC22B PE=1 SV=4	FALSE	20	3	4	3	24.6	132.2	125.6	121.7	126.8	136	270.2	240.1	151.9	210.6	186.7	164.8	182.8	219.3	277.1	208	128.46	211.9	210.4	1.64954	1.63786
High	P16989	Y-box-binding protein 3 OS=Homo sapiens OX=9606 GN=YBX3 PE=1 SV=4	FALSE	10	2	6	1	40.1	26	28.1	24.7	26.5	32.4	51.5	34.3	44.8	55.9	40.4	38.8	39.7	46.2	57.8	40.2	27.54	45.38	44.54	1.64779	1.61728
High	P55786	Puromycin-sensitive aminopeptidase OS=Homo sapiens OX=9606 GN=NPEPPS PE=1 SV=2	FALSE	7	6	6	6	103.2	20.3	20.6	26.4	21	23.3	45.5	46.8	30.3	35.1	26.1	41.3	36.7	44.3	60	32.8	22.32	36.76	43.02	1.64695	1.92742
High	Q9Y5M8	Signal recognition particle receptor subunit beta OS=Homo sapiens OX=9606 GN=SRPRB PE=1 SV=3	FALSE	20	4	6	4	29.7	121.2	112.7	109.7	106.8	121.2	230.5	208.8	154.3	184.6	162.9	159.2	180.7	219.3	243.9	170.4	114.32	188.22	194.7	1.64643	1.70311
High	P60468	Protein transport protein Sec61 subunit beta OS=Homo sapiens OX=9606 GN=SEC61B PE=1 SV=2	FALSE	33	3	4	3	10	59	63.3	62.4	52.9	67.9	118.9	118.7	74.6	103.5	85.4	78.1	108.1	123.2	185	103	61.1	100.22	119.48	1.64026	1.95548
High	Q9Y3Z3	Deoxynucleoside triphosphate triphosphohydrolase SAMHD1 OS=Homo sapiens OX=9606 GN=SAMHD1 PE=1 SV=2	FALSE	11	5	6	5	72.2	187.3	185.4	190	165.1	232.7	390.9	348	240.9	319.8	274.8	302.2	304.9	366.4	479.5	309.1	192.1	314.88	352.42	1.63915	1.83457
High	Q5JPE7	Nodal modulator 2 OS=Homo sapiens OX=9606 GN=NOMO2 PE=1 SV=1	FALSE	5	5	5	5	139.4	130.2	100.4	116.6	120.7	131.2	242.8	199.7	137.3	208.1	193.8	265.3	247.6	238.6	296	206.6	119.82	196.34	250.82	1.63862	2.09331
High	Q5T4S7	E3 ubiquitin-protein ligase UBR4 OS=Homo sapiens OX=9606 GN=UBR4 PE=1 SV=1	FALSE	1	1	1	1	573.5	41	49.1	49.2	43.9	49.2	98.5	77.3	47.6	69.4	87.3	98	77.4	76.6	124.8	75.4	46.48	76.02	90.44	1.63554	1.94578
High	A1L0T0	2-hydroxyacyl-CoA lyase 2 OS=Homo sapiens OX=9606 GN=ILVBL PE=1 SV=2	FALSE	3	2	2	2	67.8	86	100.8	100.4	99.7	192.4	232.6	220.1	124.8	206.7	159.7	148	213.3	233.9	245.8	573.4	115.86	188.78	282.88	1.62938	2.44157
High	Q8WWC4	m-AAA protease-interacting protein 1, mitochondrial OS=Homo sapiens OX=9606 GN=MAIP1 PE=1 SV=1	FALSE	3	1	1	1	32.5	39	50.4	37.8	38	35.8	86.2	82.4	41.5	72.9	44.4	54	62.5	93.9	102.2	66	40.2	65.48	75.72	1.62886	1.88358
High	Q9Y2G8	DnaJ homolog subfamily C member 16 OS=Homo sapiens OX=9606 GN=DNAJC16 PE=2 SV=3	FALSE	5	2	3	2	90.5	77.4	63.2	75.5	57	84	162.1	133.3	85.6	117.2	83.2	88	116.6	114.3	186.5	84.4	71.42	116.28	117.96	1.62812	1.65164
High	Q6NZ67	Mitotic-spindle organizing protein 2B OS=Homo sapiens OX=9606 GN=MZT2B PE=1 SV=1	FALSE	14	1	1	1	16.2	29.2	23.6	25.7	18.3	26.5	52.2	38.4	33	36.1	41	42.9	49.5	51.8	60.9	48.1	24.66	40.14	50.64	1.62774	2.05353
High	P05362	Intercellular adhesion molecule 1 OS=Homo sapiens OX=9606 GN=ICAM1 PE=1 SV=2	FALSE	11	4	5	4	57.8	153.2	157.7	156.2	126.9	173.8	391.4	297.4	162.6	204.3	194	230.4	206.8	392.1	475.6	258.8	153.56	249.94	312.74	1.62764	2.0366
High	P05026	Sodium/potassium-transporting ATPase subunit beta-1 OS=Homo sapiens OX=9606 GN=ATP1B1 PE=1 SV=1	FALSE	11	3	3	3	35	148.7	133.6	162.5	143.6	176.8	285.6	276.1	215.7	252.2	210.8	243.7	266.1	310.9	304	259.9	153.04	248.08	276.92	1.62101	1.80946
High	P04004	Vitronectin OS=Homo sapiens OX=9606 GN=VTN PE=1 SV=1	FALSE	6	2	3	2	54.3	65.1	46.3	56.5	46.7	55.5	88.2	87.9	73.3	108.6	79.2	59.7	84.1	79.9	93.4	75.3	54.02	87.44	78.48	1.61866	1.4528
High	Q02809	Procollagen-lysine,2-oxoglutarate 5-dioxygenase 1 OS=Homo sapiens OX=9606 GN=PLOD1 PE=1 SV=2	FALSE	2	1	1	1	83.5	32.2	19.1	35	23	30.7	53.2	47.2	28.4	51	46.7	187.4	47.2	46.1	54.5	45.1	28	45.3	76.06	1.61786	2.71643
High	P29317	Ephrin type-A receptor 2 OS=Homo sapiens OX=9606 GN=EPHA2 PE=1 SV=2	FALSE	2	1	2	1	108.2	135.7	130.8	135.4	94.8	191.5	319.9	248.6	211.3	200.8	131.4	185.6	198.9	223.1	318.8	139.2	137.64	222.4	213.12	1.61581	1.54839
High	Q9BVV7	Mitochondrial import inner membrane translocase subunit Tim21 OS=Homo sapiens OX=9606 GN=TIMM21 PE=1 SV=1	FALSE	4	1	1	1	28.2	15.5	22.2	24.8	19.2	21.2	38.9	38.2	25.6	34	29.4	30.4	35	42.6	43	33.2	20.58	33.22	36.84	1.61419	1.79009
High	P12236	ADP/ATP translocase 3 OS=Homo sapiens OX=9606 GN=SLC25A6 PE=1 SV=4	FALSE	30	10	20	2	32.8	114.2	117.2	110.9	79.1	117.5	231.2	209.5	119.9	170.8	138.3	135	186.8	249.5	295.8	161	107.78	173.94	205.62	1.61384	1.90778
High	Q02978	Mitochondrial 2-oxoglutarate/malate carrier protein OS=Homo sapiens OX=9606 GN=SLC25A11 PE=1 SV=3	FALSE	25	6	7	6	34	50.3	63.9	60.2	54.3	76.9	120.3	117.6	74.9	108.8	70.5	69.7	87.6	122.4	160.2	85.2	61.12	98.42	105.02	1.61027	1.71826
High	Q9Y6G9	Cytoplasmic dynein 1 light intermediate chain 1 OS=Homo sapiens OX=9606 GN=DYNC1LI1 PE=1 SV=3	FALSE	6	2	3	2	56.5	41.7	41	44.4	27.5	41.7	84.6	69.4	43.9	62.6	54.9	65.3	69.8	100.1	107.7	71	39.26	63.08	82.78	1.60672	2.10851
High	P50416	Carnitine O-palmitoyltransferase 1, liver isoform OS=Homo sapiens OX=9606 GN=CPT1A PE=1 SV=2	FALSE	3	2	2	2	88.3	20.3	19.1	28.6	21.7	30.9	53	38.3	41	30.1	31.2	55.6	37.2	33	59.7	34.6	24.12	38.72	44.02	1.60531	1.82504
High	P62805	Histone H4 OS=Homo sapiens OX=9606 GN=H4C1 PE=1 SV=2	FALSE	50	5	24	5	11.4	669.2	485.2	540.7	448.9	420.5	713.5	737.3	505.2	1457	703.2	567.5	564.7	501.3	700.3	566.8	512.9	823.24	580.12	1.60507	1.13106
High	Q16658	Fascin OS=Homo sapiens OX=9606 GN=FSCN1 PE=1 SV=3	FALSE	49	20	55	20	54.5	1691.9	533.5	1871.1	1271.4	3176.8	9205.8	1574	387.4	1775.3	753	901.9	1085	1232.1	11098.6	1098.9	1708.94	2739.1	3083.3	1.60281	1.80422
High	P48047	ATP synthase subunit O, mitochondrial OS=Homo sapiens OX=9606 GN=ATP5PO PE=1 SV=1	FALSE	23	4	8	4	23.3	279	303.7	337.7	229.7	224.6	495.8	456.1	466.2	411.8	373.1	421.4	472	528.3	564.9	436.8	274.94	440.6	484.68	1.60253	1.76286
High	Q9UNF1	Melanoma-associated antigen D2 OS=Homo sapiens OX=9606 GN=MAGED2 PE=1 SV=2	FALSE	17	7	10	6	64.9	356.4	350.7	400.9	317.2	407.3	648.1	644.6	527.8	610.6	505.4	614	673.3	709.6	803.1	574.2	366.5	587.3	674.84	1.60246	1.84131
High	Q13573	SNW domain-containing protein 1 OS=Homo sapiens OX=9606 GN=SNW1 PE=1 SV=1	FALSE	9	4	5	4	61.5	139.4	108.3	132.8	135.5	164.8	220.6	229.7	181.4	238.9	218.3	182.8	225.8	226.7	268.8	207.1	136.16	217.78	222.24	1.59944	1.6322
High	Q9UEW8	STE20/SPS1-related proline-alanine-rich protein kinase OS=Homo sapiens OX=9606 GN=STK39 PE=1 SV=3	FALSE	3	1	2	1	59.4	75.6	69.7	83.9	50	94.7	159.7	139.2	91.6	134.7	72.5	115	141	169.8	210.1	97	74.78	119.54	146.58	1.59856	1.96015
High	Q96IX5	ATP synthase membrane subunit DAPIT, mitochondrial OS=Homo sapiens OX=9606 GN=ATP5MD PE=1 SV=1	FALSE	26	1	2	1	6.5	35.1	29.1	37.8	34.1	48.1	64.2	51	61.8	54.7	62.2	85.8	62.1	74.9	82.7	62	36.84	58.78	73.5	1.59555	1.99511
High	Q14517	Protocadherin Fat 1 OS=Homo sapiens OX=9606 GN=FAT1 PE=1 SV=2	FALSE	0	1	1	1	506	51.8	53.5	45.2	29.3	63	98.9	98	54.9	86.6	48.6	51.3	76.3	91.1	142.2	66.3	48.56	77.4	85.44	1.5939	1.75947
High	Q7L576	Cytoplasmic FMR1-interacting protein 1 OS=Homo sapiens OX=9606 GN=CYFIP1 PE=1 SV=1	FALSE	1	1	1	1	145.1	100.4	69.4	101.3	50.6	90.8	190.6	115.8	57.3	113.8	179.7	126.7	88.6	101.7	124.3	173.4	82.5	131.44	122.94	1.59321	1.49018
High	O75691	Small subunit processome component 20 homolog OS=Homo sapiens OX=9606 GN=UTP20 PE=1 SV=3	FALSE	2	2	2	2	318.2	13.7	10.1	12.6	11.1	8.3	30	14.5	15	13.3	16.1	17.4	24	17.5	24.7	15.1	11.16	17.78	19.74	1.59319	1.76882
High	P15735	Phosphorylase b kinase gamma catalytic chain, liver/testis isoform OS=Homo sapiens OX=9606 GN=PHKG2 PE=1 SV=1	FALSE	2	1	1	1	46.4	13.1	12	10.5	10.7	20.4	24	19.8	18.4	22.8	21.2	26.4	23.5	20	31	18.5	13.34	21.24	23.88	1.5922	1.7901
High	O75880	Protein SCO1 homolog, mitochondrial OS=Homo sapiens OX=9606 GN=SCO1 PE=1 SV=1	FALSE	3	1	1	1	33.8	18	21.9	29	20.8	26.3	36.9	42	31.3	41.7	32.4	33.1	30.3	43.2	50.8	36.4	23.2	36.86	38.76	1.58879	1.67069
High	Q6P996	Pyridoxal-dependent decarboxylase domain-containing protein 1 OS=Homo sapiens OX=9606 GN=PDXDC1 PE=1 SV=2	FALSE	11	6	6	6	86.7	52.3	36.1	42.8	44.7	84.6	95.7	83	85.9	82.8	66.3	87.4	94	81.1	107.7	76.7	52.1	82.74	89.38	1.5881	1.71555
High	P50402	Emerin OS=Homo sapiens OX=9606 GN=EMD PE=1 SV=1	FALSE	15	3	5	3	29	52.1	50.8	42.4	32	58.2	110.1	84.8	41.7	77.1	60.1	48.3	68.2	92	113.8	76.7	47.1	74.76	79.8	1.58726	1.69427
High	P36542	ATP synthase subunit gamma, mitochondrial OS=Homo sapiens OX=9606 GN=ATP5F1C PE=1 SV=1	FALSE	23	7	14	7	33	325.8	350.5	436.6	319.3	305.5	687.1	598.3	421.2	505.4	545.2	437.4	470.8	698.8	801.6	608.4	347.54	551.44	603.4	1.5867	1.7362
High	Q9BRK5	45 kDa calcium-binding protein OS=Homo sapiens OX=9606 GN=SDF4 PE=1 SV=1	FALSE	20	5	10	5	41.8	269.3	303.6	279.5	234.7	356.1	663.5	429.6	298.2	490.5	405.8	319.6	501	563	798.6	501.1	288.64	457.52	536.66	1.58509	1.85927
High	Q96EY7	Pentatricopeptide repeat domain-containing protein 3, mitochondrial OS=Homo sapiens OX=9606 GN=PTCD3 PE=1 SV=3	FALSE	4	2	2	2	78.5	97.5	88.3	81.4	70.8	88.8	181.5	163.7	92.8	139	98.7	119.6	123.6	147.2	184.4	111.6	85.36	135.14	137.28	1.58318	1.60825
High	Q3MHD2	Protein LSM12 homolog OS=Homo sapiens OX=9606 GN=LSM12 PE=1 SV=2	FALSE	11	2	2	2	21.7	67.1	48.1	44.2	53.8	40.3	84.6	58.1	37.9	134.2	85.1	39.3	48.6	33.6	84.1	63.9	50.7	79.98	53.9	1.57751	1.06312
High	Q9H9B4	Sideroflexin-1 OS=Homo sapiens OX=9606 GN=SFXN1 PE=1 SV=4	FALSE	19	5	7	5	35.6	96.6	95	93.1	91.4	116.4	181.3	156.3	152.4	154.5	132.1	178.6	165.1	186.1	201.6	165	98.5	155.32	179.28	1.57685	1.8201
High	P22087	rRNA 2'-O-methyltransferase fibrillarin OS=Homo sapiens OX=9606 GN=FBL PE=1 SV=2	FALSE	18	5	6	5	33.8	208.5	154.8	149.8	180.7	150.9	310.9	222.9	105.3	407.3	284.5	169.5	184	189.5	281.4	281.3	168.94	266.18	221.14	1.57559	1.30899
High	P31689	DnaJ homolog subfamily A member 1 OS=Homo sapiens OX=9606 GN=DNAJA1 PE=1 SV=2	FALSE	18	6	11	6	44.8	287.9	233.7	254.8	207.7	271.3	507.5	392.6	338.3	431.8	303.9	385.1	514	475.9	617	408.6	251.08	394.82	480.12	1.57249	1.91222
High	P07858	Cathepsin B OS=Homo sapiens OX=9606 GN=CTSB PE=1 SV=3	FALSE	5	1	1	1	37.8	20.4	14.5	19	36.2	21.3	38.1	37.1	26.6	39.5	33.6	95.5	48	45.9	60	53.4	22.28	34.98	60.56	1.57002	2.71813
High	Q99653	Calcineurin B homologous protein 1 OS=Homo sapiens OX=9606 GN=CHP1 PE=1 SV=3	FALSE	10	1	1	1	22.4	24.9	11.4	9.9	8.2	13.4	30.9	20.6	14.2	21.7	18.6	22.7	24.6	21.7	46.3	23.5	13.56	21.2	27.76	1.56342	2.0472
High	P10909	Clusterin OS=Homo sapiens OX=9606 GN=CLU PE=1 SV=1	FALSE	6	2	4	2	52.5	63.5	66.4	52.6	53.2	58.1	102.1	105.8	77.9	93	80.5	90	116.9	136.3	111.3	112.3	58.76	91.86	113.36	1.56331	1.9292
High	Q6PKG0	La-related protein 1 OS=Homo sapiens OX=9606 GN=LARP1 PE=1 SV=2	FALSE	4	3	5	3	123.4	158.7	141.8	149.2	119.1	153.3	262.9	232.8	193.9	260.7	177.7	157	186.6	251.6	282.4	184.7	144.42	225.6	212.46	1.56211	1.47113
High	P07942	Laminin subunit beta-1 OS=Homo sapiens OX=9606 GN=LAMB1 PE=1 SV=2	FALSE	5	7	8	7	197.9	369.1	277.2	274.9	275.5	315.2	451.9	466.2	341.8	697.3	401.6	418.8	358.4	425.7	479.3	377.8	302.38	471.76	412	1.56016	1.36252
High	Q03252	Lamin-B2 OS=Homo sapiens OX=9606 GN=LMNB2 PE=1 SV=4	FALSE	14	9	17	8	69.9	92.7	83	92.2	77.6	106.1	165.1	131	118.1	152.6	137.3	160.7	124.6	143	165.5	135.3	90.32	140.82	145.82	1.55912	1.61448
High	P35613	Basigin OS=Homo sapiens OX=9606 GN=BSG PE=1 SV=2	FALSE	11	3	4	3	42.2	40.4	34.8	30.1	37.6	44.3	70.4	51.8	75.1	52.6	41.5	71.2	64.7	65.3	70.1	50.8	37.44	58.28	64.42	1.55662	1.72062
High	P42224	Signal transducer and activator of transcription 1-alpha/beta OS=Homo sapiens OX=9606 GN=STAT1 PE=1 SV=2	FALSE	3	2	2	2	87.3	64.4	65.8	60.7	49.5	68.8	113.2	114.6	88.5	88.1	76	97.5	109.9	129.8	150.1	83.1	61.84	96.08	114.08	1.55369	1.84476
High	Q8NBQ5	Estradiol 17-beta-dehydrogenase 11 OS=Homo sapiens OX=9606 GN=HSD17B11 PE=1 SV=3	FALSE	23	5	6	5	32.9	256.5	293	308.4	242.5	236.2	465.6	512.7	306	405.4	377.7	305.4	393.8	565.5	521.1	430.4	267.32	413.48	443.24	1.54676	1.65809
High	Q5HYI8	Rab-like protein 3 OS=Homo sapiens OX=9606 GN=RABL3 PE=1 SV=1	FALSE	5	1	1	1	26.4	120.4	115.6	130.8	101.3	115.8	224.7	183.3	157.8	174.6	161.6	164.2	162.2	191.9	207.9	150.9	116.78	180.4	175.42	1.54479	1.50214
High	Q92947	Glutaryl-CoA dehydrogenase, mitochondrial OS=Homo sapiens OX=9606 GN=GCDH PE=1 SV=1	FALSE	9	2	2	2	48.1	109.4	82.7	83.3	78.9	111.3	205.8	149.4	119.4	147.1	95.3	122.9	171.1	167.3	240.9	133.3	93.12	143.4	167.1	1.53995	1.79446
High	O75027	ATP-binding cassette sub-family B member 7, mitochondrial OS=Homo sapiens OX=9606 GN=ABCB7 PE=1 SV=2	FALSE	4	2	2	2	82.6	12.5	10.2	13.6	12.4	17.2	26.7	21.7	19.4	19.4	14.1	18.1	20	21.1	38.6	19.4	13.18	20.26	23.44	1.53718	1.77845
High	P31350	Ribonucleoside-diphosphate reductase subunit M2 OS=Homo sapiens OX=9606 GN=RRM2 PE=1 SV=1	FALSE	3	1	2	1	44.8	31.9	33	31.6	27.2	37.9	64.9	45.4	42.2	48.6	47	39.9	46.6	53.6	54.2	49.5	32.32	49.62	48.76	1.53527	1.50866
High	P51812	Ribosomal protein S6 kinase alpha-3 OS=Homo sapiens OX=9606 GN=RPS6KA3 PE=1 SV=1	FALSE	5	3	3	3	83.7	94.1	61.7	88.1	65.7	79.5	144.4	119.5	108.5	141.4	82.9	98	157.2	137	196.4	106.2	77.82	119.34	138.96	1.53354	1.78566
High	O75746	Calcium-binding mitochondrial carrier protein Aralar1 OS=Homo sapiens OX=9606 GN=SLC25A12 PE=1 SV=2	FALSE	9	5	7	3	74.7	180.3	152.6	160.1	113.7	217.3	381.8	254.2	194	268.3	165.2	254.9	269.8	290.3	427.8	185.6	164.8	252.7	285.68	1.53337	1.7335
High	O95140	Mitofusin-2 OS=Homo sapiens OX=9606 GN=MFN2 PE=1 SV=3	FALSE	3	2	3	2	86.3	130.9	120.7	113.3	101.9	121	245.9	197.2	88.8	199.8	169.5	97	152.9	203.8	275.1	171.6	117.56	180.24	180.08	1.53317	1.53181
High	Q9NTJ3	Structural maintenance of chromosomes protein 4 OS=Homo sapiens OX=9606 GN=SMC4 PE=1 SV=2	FALSE	3	4	4	4	147.1	152.1	134.6	141.8	134.7	158.9	285.1	241.4	178.4	213.9	187.3	174.8	223.8	244.3	311	200.9	144.42	221.22	230.96	1.53178	1.59922
High	P35637	RNA-binding protein FUS OS=Homo sapiens OX=9606 GN=FUS PE=1 SV=1	FALSE	10	3	4	2	53.4	99.6	64.8	73.8	60.1	65.3	115	80.7	72.4	209.8	78.7	75.9	75.2	44.9	111.1	55.5	72.72	111.32	72.52	1.5308	0.99725
High	Q5T653	39S ribosomal protein L2, mitochondrial OS=Homo sapiens OX=9606 GN=MRPL2 PE=1 SV=2	FALSE	8	1	1	1	33.3	44.2	33.9	59.8	54.8	92.4	140.9	72.4	66.8	75.2	80.9	56.1	85.6	81.1	98.3	106.3	57.02	87.24	85.48	1.52999	1.49912
High	Q92887	Canalicular multispecific organic anion transporter 1 OS=Homo sapiens OX=9606 GN=ABCC2 PE=1 SV=3	FALSE	1	1	2	1	174.1	14.7	14.3	15.4	13	16.9	26	23.2	21.6	25.4	17.4	19.9	20.7	24.6	23.4	19.2	14.86	22.72	21.56	1.52894	1.45087
High	P53621	Coatomer subunit alpha OS=Homo sapiens OX=9606 GN=COPA PE=1 SV=2	FALSE	15	16	21	16	138.3	692	598.9	707.9	586.3	684.8	1264.5	1015.7	794.2	953.8	971	1028.3	1048.2	1064	1364.9	933.7	653.98	999.84	1087.82	1.52885	1.66338
High	Q12931	Heat shock protein 75 kDa, mitochondrial OS=Homo sapiens OX=9606 GN=TRAP1 PE=1 SV=3	FALSE	2	1	5	1	80.1	186.7	152.8	155	103.8	168.1	292.1	266.7	212.4	234.4	165.8	277.8	296.3	281.7	368.6	197	153.28	234.28	284.28	1.52844	1.85465
High	Q14257	Reticulocalbin-2 OS=Homo sapiens OX=9606 GN=RCN2 PE=1 SV=1	FALSE	28	7	13	7	36.9	522.3	666.7	603.8	432.7	849	1843	911.3	530.7	821.5	587.5	484.9	701.5	1002.8	1840.9	734.8	614.9	938.8	952.98	1.52675	1.54981
High	P49368	T-complex protein 1 subunit gamma OS=Homo sapiens OX=9606 GN=CCT3 PE=1 SV=4	FALSE	18	7	10	7	60.5	235.9	203.8	249.3	163.4	232.2	442.4	353.1	242.2	364	251.3	268.5	360.2	366.8	503.1	259	216.92	330.6	351.52	1.52406	1.62051
High	Q9Y4D1	Disheveled-associated activator of morphogenesis 1 OS=Homo sapiens OX=9606 GN=DAAM1 PE=1 SV=2	FALSE	1	1	1	1	123.4	92.8	66.9	80.2	64.1	107.1	162.6	128.7	92.1	139.9	102.9	97.5	125.8	133.7	175	104.1	82.22	125.24	127.22	1.52323	1.54731
High	O75190	DnaJ homolog subfamily B member 6 OS=Homo sapiens OX=9606 GN=DNAJB6 PE=1 SV=2	FALSE	12	3	4	2	36.1	18.4	18.7	19	19.3	24.1	37.2	35.6	28.4	27.2	23	23.2	35.8	35.7	50.8	25.6	19.9	30.28	34.22	1.52161	1.7196
High	Q5T9A4	ATPase family AAA domain-containing protein 3B OS=Homo sapiens OX=9606 GN=ATAD3B PE=1 SV=1	FALSE	17	11	14	2	72.5	110.9	117.4	112.1	119.2	111.5	224.3	186.5	117.6	175.8	164	143.9	130.8	221.5	240	198.7	114.22	173.64	186.98	1.52022	1.63702
High	Q9Y6N5	Sulfide:quinone oxidoreductase, mitochondrial OS=Homo sapiens OX=9606 GN=SQOR PE=1 SV=1	FALSE	6	2	2	2	49.9	154.7	133.1	154.2	102.9	181.2	307	243.2	159.8	231.4	159.2	208.3	213.1	276.4	351.5	193.8	145.22	220.12	248.62	1.51577	1.71202
High	Q969V3	Nicalin OS=Homo sapiens OX=9606 GN=NCLN PE=1 SV=2	FALSE	7	3	3	3	62.9	81.2	95.7	78	69.1	83.7	159.5	121.7	102.5	124.4	109.8	150.8	135.6	140	156.5	130.1	81.54	123.58	142.6	1.51558	1.74883
High	P51570	Galactokinase OS=Homo sapiens OX=9606 GN=GALK1 PE=1 SV=1	FALSE	17	5	7	5	42.2	194.8	214.8	208.6	181	203	375.5	346.3	259.7	284	253.2	283.1	327.4	426	448.8	335.1	200.44	303.74	364.08	1.51537	1.8164
High	Q96DV4	39S ribosomal protein L38, mitochondrial OS=Homo sapiens OX=9606 GN=MRPL38 PE=1 SV=2	FALSE	8	2	2	2	44.6	51	43.1	71	57.2	46.4	106	93.8	68.8	70.4	67.9	84.1	79.4	93.5	107.6	79.3	53.74	81.38	88.78	1.51433	1.65203
High	Q75QN2	Integrator complex subunit 8 OS=Homo sapiens OX=9606 GN=INTS8 PE=1 SV=1	FALSE	2	1	1	1	113	32	27.9	27.1	27.8	29.6	56.9	44	36.3	45.5	35.8	39.2	46.1	52	57.2	43.8	28.88	43.7	47.66	1.51316	1.65028
High	P52789	Hexokinase-2 OS=Homo sapiens OX=9606 GN=HK2 PE=1 SV=2	FALSE	3	2	2	2	102.3	52	41.9	39	30.4	53.2	87.3	74.8	47.5	65.3	52.6	52	64	103.7	98.4	65.4	43.3	65.5	76.7	1.5127	1.77136
High	P10644	cAMP-dependent protein kinase type I-alpha regulatory subunit OS=Homo sapiens OX=9606 GN=PRKAR1A PE=1 SV=1	FALSE	4	1	1	1	43	78.3	53.6	72.5	64.8	78.4	135.9	86	70.2	75.4	158.3	74.4	99	85.2	102.1	181.1	69.52	105.16	108.36	1.51266	1.55869
High	P05455	Lupus La protein OS=Homo sapiens OX=9606 GN=SSB PE=1 SV=2	FALSE	8	4	5	4	46.8	109.4	89.7	86.6	80	96.6	183.7	139.8	131.1	153.2	90	108.6	154.5	145.6	177	121.4	92.46	139.56	141.42	1.50941	1.52953
High	P11177	Pyruvate dehydrogenase E1 component subunit beta, mitochondrial OS=Homo sapiens OX=9606 GN=PDHB PE=1 SV=3	FALSE	6	2	2	2	39.2	21.9	27.9	23.6	18.6	27.5	44.2	45.5	31.5	27.9	31.2	53.1	44.8	56.4	45	35.7	23.9	36.06	47	1.50879	1.96653
High	O95067	G2/mitotic-specific cyclin-B2 OS=Homo sapiens OX=9606 GN=CCNB2 PE=1 SV=1	FALSE	3	1	1	1	45.3	32.8	40.7	28.6	26.3	28.1	56.1	51	38.1	51.5	39.3	37.1	42.3	49.3	59.6	38.3	31.3	47.2	45.32	1.50799	1.44792
High	O95347	Structural maintenance of chromosomes protein 2 OS=Homo sapiens OX=9606 GN=SMC2 PE=1 SV=2	FALSE	6	7	8	7	135.6	223.6	215.1	178.4	209.7	367.3	437.5	346.9	254.3	450.6	311.1	380.6	366.9	390.1	508.2	371.3	238.82	360.08	403.42	1.50775	1.68922
High	P15927	Replication protein A 32 kDa subunit OS=Homo sapiens OX=9606 GN=RPA2 PE=1 SV=1	FALSE	21	4	5	4	29.2	186	356.2	215.4	157.6	280.1	493.2	458.6	201.5	416.8	230.4	211	184.1	193.8	443.1	174.2	239.06	360.1	241.24	1.50632	1.00912
High	P05388	60S acidic ribosomal protein P0 OS=Homo sapiens OX=9606 GN=RPLP0 PE=1 SV=1	FALSE	34	9	18	9	34.3	719.8	476.8	651.5	546.2	715.3	1162	849.2	776.7	1074.4	821.7	675.8	1090.2	924.7	1372.4	902.9	621.92	936.8	993.2	1.5063	1.59699
High	P00367	Glutamate dehydrogenase 1, mitochondrial OS=Homo sapiens OX=9606 GN=GLUD1 PE=1 SV=2	FALSE	4	2	3	2	61.4	100.7	70.6	72	53	68.5	148.4	125	81.9	95.6	98.4	92.4	124.8	132.2	161.5	125	72.96	109.86	127.18	1.50576	1.74315
High	Q8WVC6	Dephospho-CoA kinase domain-containing protein OS=Homo sapiens OX=9606 GN=DCAKD PE=1 SV=1	FALSE	10	2	2	2	26.5	41	29.3	33.6	33.2	36.7	64.9	60.3	34.4	55.2	46.7	47.5	54.6	62.6	83.4	54.7	34.76	52.3	60.56	1.5046	1.74223
High	Q969X5	Endoplasmic reticulum-Golgi intermediate compartment protein 1 OS=Homo sapiens OX=9606 GN=ERGIC1 PE=1 SV=1	FALSE	4	1	1	1	32.6	73.8	79.2	87.8	79	96.5	170.4	135.1	80.1	123.8	116.9	92.8	91.6	181.2	154.8	152.6	83.26	125.26	134.6	1.50444	1.61662
High	P11940	Polyadenylate-binding protein 1 OS=Homo sapiens OX=9606 GN=PABPC1 PE=1 SV=2	FALSE	17	11	24	9	70.6	368.5	255.6	284.7	217.3	238.2	410.2	333.1	316.8	655.5	333.6	335.8	377.5	271.9	427.9	303.4	272.86	409.84	343.3	1.50202	1.25815
High	Q9NXW2	DnaJ homolog subfamily B member 12 OS=Homo sapiens OX=9606 GN=DNAJB12 PE=1 SV=5	FALSE	5	2	2	2	41.8	36.7	32	35.9	66	48.7	89	69.1	35.7	72.9	62.6	43.4	75.9	62	103.9	63.5	43.86	65.86	69.74	1.5016	1.59006
High	Q9BRJ6	Uncharacterized protein C7orf50 OS=Homo sapiens OX=9606 GN=C7orf50 PE=1 SV=1	FALSE	29	3	5	3	22.1	18.4	14.6	22.3	18.1	24.6	38	24.7	20.2	33.5	30.6	27.9	24.6	34.4	33.4	28.4	19.6	29.4	29.74	1.5	1.51735
High	P11310	Medium-chain specific acyl-CoA dehydrogenase, mitochondrial OS=Homo sapiens OX=9606 GN=ACADM PE=1 SV=1	FALSE	8	3	4	3	46.6	294.6	345.2	316	327.8	305.3	577.6	596	360	404.1	442.6	450.2	416.2	756	626.4	538.7	317.78	476.06	557.5	1.49808	1.75436
High	Q14684	Ribosomal RNA processing protein 1 homolog B OS=Homo sapiens OX=9606 GN=RRP1B PE=1 SV=3	FALSE	3	1	2	1	84.4	38	19.3	30.3	35.4	43.7	53.5	34.9	30.3	42.1	88.9	222.7	45.2	44.1	56.7	46.4	33.34	49.94	83.02	1.4979	2.4901
High	P08238	Heat shock protein HSP 90-beta OS=Homo sapiens OX=9606 GN=HSP90AB1 PE=1 SV=4	FALSE	36	21	38	12	83.2	1131.2	945.2	1019.2	704.3	1031.6	1875.6	1666.3	1165.2	1438.1	1076.5	1203.2	1727.8	1733.3	2421.2	1337.3	966.3	1444.34	1684.56	1.49471	1.74331
High	P20700	Lamin-B1 OS=Homo sapiens OX=9606 GN=LMNB1 PE=1 SV=2	FALSE	22	12	17	11	66.4	312.3	346.4	329.3	264.9	393.3	651.4	521.7	367.4	521.9	395.8	484.5	494.4	673.7	817.7	511.9	329.24	491.64	596.44	1.49326	1.81157
High	P63172	Dynein light chain Tctex-type 1 OS=Homo sapiens OX=9606 GN=DYNLT1 PE=1 SV=1	FALSE	14	1	1	1	12.4	47.2	45	52.1	46.5	60	80.7	81.8	71.7	68.3	71.7	82.8	95.5	82.5	106.2	83.1	50.16	74.84	90.02	1.49203	1.79466
High	O43242	26S proteasome non-ATPase regulatory subunit 3 OS=Homo sapiens OX=9606 GN=PSMD3 PE=1 SV=2	FALSE	4	2	2	2	60.9	117	100.4	103	71.9	114.7	179.1	159.4	154.9	152	110.2	171.9	157.1	160.4	204.4	125.7	101.4	151.12	163.9	1.49034	1.61637
High	Q9NVI7	ATPase family AAA domain-containing protein 3A OS=Homo sapiens OX=9606 GN=ATAD3A PE=1 SV=2	FALSE	28	15	22	6	71.3	132.2	136.3	163.9	114.1	155.3	268.2	225	178	208.1	164	215.6	225.6	235.9	318.9	186.3	140.36	208.66	236.46	1.48661	1.68467
High	P49792	E3 SUMO-protein ligase RanBP2 OS=Homo sapiens OX=9606 GN=RANBP2 PE=1 SV=2	FALSE	5	10	12	10	358	370.5	296.4	352.2	301.5	384.5	659.2	513.6	395.8	518.1	447.4	429.3	489.6	529.9	732.5	503.1	341.02	506.82	536.88	1.48619	1.57434
High	Q96HY6	DDRGK domain-containing protein 1 OS=Homo sapiens OX=9606 GN=DDRGK1 PE=1 SV=2	FALSE	10	2	2	2	35.6	26.3	16.2	15.3	15.3	16.2	36.9	24.3	22.9	27.6	21	32.4	25.1	28.6	30.9	28.2	17.86	26.54	29.04	1.486	1.62598
High	P48449	Lanosterol synthase OS=Homo sapiens OX=9606 GN=LSS PE=1 SV=1	FALSE	2	1	1	1	83.3	40.4	32.7	37.5	36.3	47.3	71.7	67.9	46.2	56.2	46	56.8	65.7	71.9	79.6	61	38.84	57.6	67	1.48301	1.72503
High	O14579	Coatomer subunit epsilon OS=Homo sapiens OX=9606 GN=COPE PE=1 SV=3	FALSE	17	3	9	3	34.5	311.8	292.4	326.5	263	341.7	535.8	459.3	393.7	478.2	409.1	347.8	463.4	486.5	741	481.3	307.08	455.22	504	1.48242	1.64127
High	P00734	Prothrombin OS=Homo sapiens OX=9606 GN=F2 PE=1 SV=2	FALSE	2	1	1	1	70	59.6	45.3	50.8	25.5	71.8	86.5	67.4	73.7	81.7	65.3	57.4	71.9	73.7	135.6	110.5	50.6	74.92	89.82	1.48063	1.7751
High	P30837	Aldehyde dehydrogenase X, mitochondrial OS=Homo sapiens OX=9606 GN=ALDH1B1 PE=1 SV=3	FALSE	11	5	9	4	57.2	241.3	210	241.4	206.4	271.8	490.4	360.2	285.4	327.6	269.5	215	315	356.4	475	340.2	234.18	346.62	340.32	1.48014	1.45324
High	O15091	Mitochondrial ribonuclease P catalytic subunit OS=Homo sapiens OX=9606 GN=PRORP PE=1 SV=2	FALSE	7	3	3	3	67.3	94.4	77.4	98.7	68.1	110.4	186.6	138.4	116.1	131.1	91.3	98.9	127.3	148.2	213.8	109	89.8	132.7	139.44	1.47773	1.55278
High	P23458	Tyrosine-protein kinase JAK1 OS=Homo sapiens OX=9606 GN=JAK1 PE=1 SV=2	FALSE	2	2	2	2	133.2	230.8	236.5	230.1	237.6	425.6	466.9	432.6	354.5	413.3	337.7	372.1	428.7	436.9	615.9	361.3	272.12	401	442.98	1.47361	1.62788
High	Q13501	Sequestosome-1 OS=Homo sapiens OX=9606 GN=SQSTM1 PE=1 SV=1	FALSE	20	4	5	4	47.7	315	253.2	299.4	165.4	389.2	516.5	390.7	385.6	478.3	322	230.6	394.2	243.2	456	207.7	284.44	418.62	306.34	1.47173	1.07699
High	Q99460	26S proteasome non-ATPase regulatory subunit 1 OS=Homo sapiens OX=9606 GN=PSMD1 PE=1 SV=2	FALSE	4	2	4	2	105.8	63	65.4	82.9	61.9	69.5	109	135.7	65.5	101.9	91.9	90.5	92.4	150.2	146	120.3	68.54	100.8	119.88	1.47067	1.74905
High	Q96EY1	DnaJ homolog subfamily A member 3, mitochondrial OS=Homo sapiens OX=9606 GN=DNAJA3 PE=1 SV=2	FALSE	6	3	5	3	52.5	61.3	51.2	55.2	51.2	54.8	104.6	81.4	61.2	93.7	61.2	76	87.7	94.3	109.4	91	54.74	80.42	91.68	1.46913	1.67483
High	O95864	Acyl-CoA 6-desaturase OS=Homo sapiens OX=9606 GN=FADS2 PE=1 SV=1	FALSE	7	2	2	2	52.2	69.9	68	88.9	85.3	118.8	209.8	102.8	82.8	94.7	141.7	88.2	73.2	110.3	121.3	169.2	86.18	126.36	112.44	1.46623	1.30471
High	P13987	CD59 glycoprotein OS=Homo sapiens OX=9606 GN=CD59 PE=1 SV=1	FALSE	16	2	3	2	14.2	38	30.7	39.9	22.9	54.3	136.7	23.9	27.5	39.1	45.2	20.9	32.7	47.7	109.3	43.1	37.16	54.48	50.74	1.46609	1.36545
High	Q9UDW1	Cytochrome b-c1 complex subunit 9 OS=Homo sapiens OX=9606 GN=UQCR10 PE=1 SV=3	FALSE	27	1	2	1	7.3	99.6	97.4	155.9	93.8	108.9	188.9	160.6	145.3	177.5	141.6	135.3	144.2	162.8	221.8	139.3	111.12	162.78	160.68	1.4649	1.446
High	Q15262	Receptor-type tyrosine-protein phosphatase kappa OS=Homo sapiens OX=9606 GN=PTPRK PE=1 SV=2	FALSE	1	1	1	1	162	41.7	29.4	33.7	27.1	37.5	69	45.4	40.5	49.2	43.4	35.4	43.3	59	65	36.8	33.88	49.5	47.9	1.46104	1.41381
High	O60942	mRNA-capping enzyme OS=Homo sapiens OX=9606 GN=RNGTT PE=1 SV=1	FALSE	3	1	1	1	68.5	81.5	67.9	97	74.3	103	170.6	123	100.7	106.3	117.7	93.3	105.5	114.3	142.8	105.3	84.74	123.66	112.24	1.45929	1.32452
High	O95793	Double-stranded RNA-binding protein Staufen homolog 1 OS=Homo sapiens OX=9606 GN=STAU1 PE=1 SV=2	FALSE	16	7	7	7	63.1	277.9	223.6	282.4	218	285.6	382.1	332.2	381.8	439.8	339.1	331.7	373	328.4	473.8	403.7	257.5	375	382.12	1.45631	1.48396
High	P56385	ATP synthase subunit e, mitochondrial OS=Homo sapiens OX=9606 GN=ATP5ME PE=1 SV=2	FALSE	30	2	6	2	7.9	268.1	288.2	302.2	251.2	298.2	520	439	312.3	412.1	364.6	408.6	476.2	443.2	661.6	540.2	281.58	409.6	505.96	1.45465	1.79686
High	Q9Y3I0	RNA-splicing ligase RtcB homolog OS=Homo sapiens OX=9606 GN=RTCB PE=1 SV=1	FALSE	17	7	8	7	55.2	512.2	362.1	376.9	314.4	342.8	556.3	481	414.1	884.3	439	436.2	448.6	345.6	509.8	398.8	381.68	554.94	427.8	1.45394	1.12083
High	P62820	Ras-related protein Rab-1A OS=Homo sapiens OX=9606 GN=RAB1A PE=1 SV=3	FALSE	10	2	3	2	22.7	278.2	227.4	207	178.8	222.3	339.9	372.9	271.4	346.6	287.4	313.4	333.8	355.7	393.7	292.2	222.74	323.64	337.76	1.45299	1.51639
High	O60762	Dolichol-phosphate mannosyltransferase subunit 1 OS=Homo sapiens OX=9606 GN=DPM1 PE=1 SV=1	FALSE	22	5	6	5	29.6	221.6	223.1	254.9	266.4	213.5	401.9	416.6	247.1	347.6	297.2	270.7	281.3	412.6	433.9	351.2	235.9	342.08	349.94	1.45011	1.48343
High	Q6IC98	GRAM domain-containing protein 4 OS=Homo sapiens OX=9606 GN=GRAMD4 PE=1 SV=1	FALSE	3	1	1	1	66.4	28.2	17.7	28.4	20.5	30.9	42.6	42.9	21.8	33.4	41.5	31	33.8	37	38.5	38.2	25.14	36.44	35.7	1.44948	1.42005
High	P52815	39S ribosomal protein L12, mitochondrial OS=Homo sapiens OX=9606 GN=MRPL12 PE=1 SV=2	FALSE	7	1	1	1	21.3	38.2	31.9	35	34.5	41	74.2	53.6	34.3	44.2	55.1	35.4	38.5	44.1	68.8	52.5	36.12	52.28	47.86	1.4474	1.32503
High	Q8IWK6	Adhesion G protein-coupled receptor A3 OS=Homo sapiens OX=9606 GN=ADGRA3 PE=1 SV=2	FALSE	2	2	2	2	146.1	52.3	49.6	68.8	55.4	73.1	78.6	87.6	72	108.7	84.9	70.3	81.2	91.9	94.9	70.5	59.84	86.36	81.76	1.44318	1.36631
High	Q8IWA4	Mitofusin-1 OS=Homo sapiens OX=9606 GN=MFN1 PE=1 SV=3	FALSE	2	1	1	1	84.1	102.5	87.2	102.3	70.2	130.1	177.5	135.9	132.9	150.1	113.9	130.5	173	138.4	226.6	130.9	98.46	142.06	159.88	1.44282	1.62381
High	Q93008	Probable ubiquitin carboxyl-terminal hydrolase FAF-X OS=Homo sapiens OX=9606 GN=USP9X PE=1 SV=3	FALSE	2	2	2	2	292.1	114.5	111.3	120.1	96.1	156.8	223.5	167.7	142.8	186.5	140.9	144.5	176.4	187.7	244.2	135.7	119.76	172.28	177.7	1.43854	1.4838
High	Q7L1Q6	Basic leucine zipper and W2 domain-containing protein 1 OS=Homo sapiens OX=9606 GN=BZW1 PE=1 SV=1	FALSE	3	1	1	1	48	116.6	88.5	103.6	77.1	103.9	182.2	151.3	106.3	149.8	114.7	159.9	151.3	181.5	235.6	147.6	97.94	140.86	175.18	1.43823	1.78865
High	P19823	Inter-alpha-trypsin inhibitor heavy chain H2 OS=Homo sapiens OX=9606 GN=ITIH2 PE=1 SV=2	FALSE	8	6	6	6	106.4	51.3	47.7	48.6	49.2	53.8	99	83.3	60	63.7	53.5	70	80.6	84.8	100.8	60.3	50.12	71.9	79.3	1.43456	1.5822
High	Q9Y2X3	Nucleolar protein 58 OS=Homo sapiens OX=9606 GN=NOP58 PE=1 SV=1	FALSE	8	3	7	3	59.5	331.5	256.1	417.8	350.7	298.5	649.8	396.7	319.7	491.6	515.8	312.7	386.9	323	651.4	466.2	330.92	474.72	428.04	1.43455	1.29348
High	P51617	Interleukin-1 receptor-associated kinase 1 OS=Homo sapiens OX=9606 GN=IRAK1 PE=1 SV=2	FALSE	2	1	2	1	76.5	32.6	19.2	23.6	25.5	32.6	49.8	35.5	25.1	43.2	37.9	26.1	47.6	46.9	61.7	44.9	26.7	38.3	45.44	1.43446	1.70187
High	P12004	Proliferating cell nuclear antigen OS=Homo sapiens OX=9606 GN=PCNA PE=1 SV=1	FALSE	31	6	11	6	28.8	734.2	697	789.9	538.7	702.9	1209.8	1138.5	942.1	977.3	699.3	893.8	1090.7	1200.2	1548.7	854.2	692.54	993.4	1117.52	1.43443	1.61365
High	P40939	Trifunctional enzyme subunit alpha, mitochondrial OS=Homo sapiens OX=9606 GN=HADHA PE=1 SV=2	FALSE	28	16	30	16	82.9	911.3	750.6	673	613.9	1039.3	1738.8	1012.7	756.2	1310.3	900.1	857.8	864.4	1165.8	1418	880	797.62	1143.62	1037.2	1.43379	1.30037
High	O00425	Insulin-like growth factor 2 mRNA-binding protein 3 OS=Homo sapiens OX=9606 GN=IGF2BP3 PE=1 SV=2	FALSE	21	10	18	7	63.7	770.7	586	636.3	561.3	595.1	870.8	759	834.7	1292.2	758.2	753.6	854.9	650.8	961.3	728.4	629.88	902.98	789.8	1.43357	1.25389
High	P59190	Ras-related protein Rab-15 OS=Homo sapiens OX=9606 GN=RAB15 PE=1 SV=1	FALSE	5	1	1	1	24.4	30.4	34.6	33.5	30.2	32.3	54.9	53.7	38.8	48.9	34.5	52.7	48.3	44	59.7	40.9	32.2	46.16	49.12	1.43354	1.52547
High	Q9UJT0	Tubulin epsilon chain OS=Homo sapiens OX=9606 GN=TUBE1 PE=2 SV=1	FALSE	2	1	1	1	52.9	12.6	11.2	14.8	13.3	17.9	22.2	20.2	13.7	23	20.9	15.6	20.6	20.7	18.1	19.3	13.96	20	18.86	1.43266	1.351
High	O60313	Dynamin-like 120 kDa protein, mitochondrial OS=Homo sapiens OX=9606 GN=OPA1 PE=1 SV=3	FALSE	1	1	1	1	111.6	58.9	50.2	54.6	45.4	62.2	105	86.4	61.1	80.5	55.5	64.4	63.8	75.7	135.3	58.4	54.26	77.7	79.52	1.43199	1.46554
High	Q9BW92	Threonine--tRNA ligase, mitochondrial OS=Homo sapiens OX=9606 GN=TARS2 PE=1 SV=1	FALSE	3	1	1	1	81	41.6	48.2	47.4	46.4	50.7	86.1	74.9	57.3	59.4	57.6	48.2	55.2	74.9	89.4	61.1	46.86	67.06	65.76	1.43107	1.40333
High	Q9Y2P8	RNA 3'-terminal phosphate cyclase-like protein OS=Homo sapiens OX=9606 GN=RCL1 PE=1 SV=3	FALSE	4	1	1	1	40.8	84.5	67	75.9	66.8	70.8	134	82.3	93.7	112.9	99.3	91.5	97.4	91.9	108.9	97.7	73	104.44	97.48	1.43068	1.33534
High	O00231	26S proteasome non-ATPase regulatory subunit 11 OS=Homo sapiens OX=9606 GN=PSMD11 PE=1 SV=3	FALSE	7	2	3	2	47.4	67.5	56.2	72.5	58.3	65.1	109.6	95	79.9	88.6	84	78.1	94.7	85.9	122	87.4	63.92	91.42	93.62	1.43023	1.46464
High	Q13895	Bystin OS=Homo sapiens OX=9606 GN=BYSL PE=1 SV=3	FALSE	8	3	4	3	49.6	132.4	99.2	117.8	120.3	137.5	192.9	177.8	121.6	213.3	162.8	140.5	154.8	169.2	193.8	166.3	121.44	173.68	164.92	1.43017	1.35804
High	Q5VUA4	Zinc finger protein 318 OS=Homo sapiens OX=9606 GN=ZNF318 PE=1 SV=2	FALSE	0	1	1	1	251	12.9	12.6	11.9	9.7	16.9	20.9	16.4	17.5	19.3	17.3	15.6	20.5	11.3	18.2	13.7	12.8	18.28	15.86	1.42812	1.23906
High	Q9HDC9	Adipocyte plasma membrane-associated protein OS=Homo sapiens OX=9606 GN=APMAP PE=1 SV=2	FALSE	5	2	2	2	46.5	117.5	97.3	88.2	89.4	112.1	180.3	162.7	119.8	150.1	105.9	196.4	152.8	184.1	216.4	134.5	100.9	143.76	176.84	1.42478	1.75263
High	Q9Y224	RNA transcription, translation and transport factor protein OS=Homo sapiens OX=9606 GN=RTRAF PE=1 SV=1	FALSE	24	6	8	6	28.1	502.6	399.5	381.3	395.8	330.3	573.8	521	353.9	904.1	507	378.3	398.9	388.1	521.1	477.3	401.9	571.96	432.74	1.42314	1.07674
High	A5YKK6	CCR4-NOT transcription complex subunit 1 OS=Homo sapiens OX=9606 GN=CNOT1 PE=1 SV=2	FALSE	2	4	4	4	266.8	129.4	128.7	125.1	116.4	162.2	230.6	203.6	154.5	196.6	156.5	203.7	189.8	227.7	269.2	166	132.36	188.36	211.28	1.42309	1.59625
High	P05543	Thyroxine-binding globulin OS=Homo sapiens OX=9606 GN=SERPINA7 PE=1 SV=2	FALSE	3	1	1	1	46.3	58.6	62.5	55	55.8	55.1	93	93	56.9	87.8	77.2	64.1	73.8	107.1	106.4	91.4	57.4	81.58	88.56	1.42125	1.54286
High	Q7Z403	Transmembrane channel-like protein 6 OS=Homo sapiens OX=9606 GN=TMC6 PE=1 SV=2	FALSE	2	1	2	1	90	31.8	22.4	24.6	22.4	34.5	52.4	39.6	31.4	38.8	30.5	31.8	41.7	40.4	45.8	26.4	27.14	38.54	37.22	1.42004	1.37141
High	Q9NRZ9	Lymphoid-specific helicase OS=Homo sapiens OX=9606 GN=HELLS PE=1 SV=1	FALSE	7	4	4	4	97	122.2	100.6	133.6	129	110.6	205	178.6	135.5	169.7	156.9	155.2	164.3	181.4	222.4	149.2	119.2	169.14	174.5	1.41896	1.46393
High	P55209	Nucleosome assembly protein 1-like 1 OS=Homo sapiens OX=9606 GN=NAP1L1 PE=1 SV=1	FALSE	12	3	4	2	45.3	87.6	64.4	69.1	50.5	82	138.9	90.4	82.5	108.6	81	74.9	109	105.6	153.9	89	70.72	100.28	106.48	1.41799	1.50566
High	P61204	ADP-ribosylation factor 3 OS=Homo sapiens OX=9606 GN=ARF3 PE=1 SV=2	FALSE	14	2	7	1	20.6	240.1	206.4	239.6	141.3	159.3	320.1	357.3	157.9	318.2	243.7	199.2	231.6	415.5	442.5	291.3	197.34	279.44	316.02	1.41603	1.6014
High	P06493	Cyclin-dependent kinase 1 OS=Homo sapiens OX=9606 GN=CDK1 PE=1 SV=3	FALSE	25	5	6	5	34.1	215.3	176.2	189.6	175.2	195.1	320.4	265.9	234.5	301.5	224.7	242.6	293.4	311.2	393.5	241.4	190.28	269.4	296.42	1.41581	1.55781
High	P62191	26S proteasome regulatory subunit 4 OS=Homo sapiens OX=9606 GN=PSMC1 PE=1 SV=1	FALSE	12	4	5	4	49.2	240	182.3	219.9	177.9	234.5	362	296.1	235.8	330.8	267.2	237.3	285.2	309.6	424.5	312.6	210.92	298.38	313.84	1.41466	1.48796
High	P51511	Matrix metalloproteinase-15 OS=Homo sapiens OX=9606 GN=MMP15 PE=1 SV=1	FALSE	3	2	2	2	75.8	16.8	18.9	25.2	16	19.9	29	30.6	24	26.9	26.4	29.9	34.8	28.3	38.3	27.8	19.36	27.38	31.82	1.41426	1.6436
High	O00567	Nucleolar protein 56 OS=Homo sapiens OX=9606 GN=NOP56 PE=1 SV=4	FALSE	3	1	3	1	66	94.3	67	69.4	75.4	82.3	137.6	78.4	71.9	148.1	113.1	94.6	103.8	78.5	116.5	95.7	77.68	109.82	97.82	1.41375	1.25927
High	Q99536	Synaptic vesicle membrane protein VAT-1 homolog OS=Homo sapiens OX=9606 GN=VAT1 PE=1 SV=2	FALSE	4	1	1	1	41.9	83.3	61.6	63.8	65.7	81.2	121.3	96.5	89.2	98.2	97.4	111.2	129	116.5	144.4	109.3	71.12	100.52	122.08	1.41339	1.71654
High	P62333	26S proteasome regulatory subunit 10B OS=Homo sapiens OX=9606 GN=PSMC6 PE=1 SV=1	FALSE	13	4	4	4	44.1	213.8	182.6	198.3	153.4	198.7	351.4	265.1	202.4	285.6	233.5	188.3	287.2	319.9	411.6	293.2	189.36	267.6	300.04	1.41318	1.5845
High	P12956	X-ray repair cross-complementing protein 6 OS=Homo sapiens OX=9606 GN=XRCC6 PE=1 SV=2	FALSE	29	15	24	15	69.8	763.4	1166	954.1	646.6	1257	1048.6	1722.6	1210.7	1611.5	1158.5	960	840.9	1183.5	1181.4	751.4	957.42	1350.38	983.44	1.41044	1.02718
High	Q12905	Interleukin enhancer-binding factor 2 OS=Homo sapiens OX=9606 GN=ILF2 PE=1 SV=2	FALSE	22	6	8	6	43	260.1	200.4	237.7	177.3	223.9	343.8	299.8	256.3	409.2	241.4	239.3	282.2	262.8	373.2	219	219.88	310.1	275.3	1.41031	1.25205
High	Q9NRG9	Aladin OS=Homo sapiens OX=9606 GN=AAAS PE=1 SV=1	FALSE	4	1	1	1	59.5	99.4	32.5	83.8	115.8	175	160.6	92.8	91.3	245	124.6	78.8	77.2	56.3	110.9	144.2	101.3	142.86	93.48	1.41027	0.922804
High	Q96PK6	RNA-binding protein 14 OS=Homo sapiens OX=9606 GN=RBM14 PE=1 SV=2	FALSE	16	10	18	10	69.4	237.8	167.3	182.5	223.4	218	292	228.8	212.8	429	287.5	205.4	174.3	194	297.8	267.2	205.8	290.02	227.74	1.40923	1.10661
High	Q9Y678	Coatomer subunit gamma-1 OS=Homo sapiens OX=9606 GN=COPG1 PE=1 SV=1	FALSE	6	5	6	4	97.7	414.2	343.7	360.5	326.1	382.3	670.2	538.1	387.4	530.5	442.4	426	549.7	575.7	755.1	495.9	365.36	513.72	560.48	1.40607	1.53405
High	Q9UBS3	DnaJ homolog subfamily B member 9 OS=Homo sapiens OX=9606 GN=DNAJB9 PE=1 SV=1	FALSE	6	1	1	1	25.5	32.2	29.7	31.5	24.4	35.6	50.6	49.1	35	47.6	33.3	42.8	40.6	42.7	57	34.9	30.68	43.12	43.6	1.40548	1.42112
High	O14828	Secretory carrier-associated membrane protein 3 OS=Homo sapiens OX=9606 GN=SCAMP3 PE=1 SV=3	FALSE	5	1	1	1	38.3	11	8.1	8	6.7	8.8	14.6	17.4	6.4	12.5	8.8	8.4	12.7	17.2	14.3	15.5	8.52	11.94	13.62	1.40141	1.59859
High	Q99729	Heterogeneous nuclear ribonucleoprotein A/B OS=Homo sapiens OX=9606 GN=HNRNPAB PE=1 SV=2	FALSE	3	1	2	1	36.2	36.3	24.8	34.5	28	28.4	43.9	47.3	22.3	54.3	45.1	28.3	37.7	38	47.2	36	30.4	42.58	37.44	1.40066	1.23158
High	P62906	60S ribosomal protein L10a OS=Homo sapiens OX=9606 GN=RPL10A PE=1 SV=2	FALSE	22	4	8	4	24.8	659.4	476.6	600.4	575.9	712.4	992.7	754.6	744.3	951.4	785.9	704.2	937.8	832.8	1099	805.6	604.94	845.78	875.88	1.39812	1.44788
High	Q9NVJ2	ADP-ribosylation factor-like protein 8B OS=Homo sapiens OX=9606 GN=ARL8B PE=1 SV=1	FALSE	5	1	2	1	21.5	301.8	302.9	311.5	251.1	304.6	447.2	423.2	424	417.7	344.4	555.8	396.7	412.3	465.2	343.6	294.38	411.3	434.72	1.39717	1.47673
High	P43246	DNA mismatch repair protein Msh2 OS=Homo sapiens OX=9606 GN=MSH2 PE=1 SV=1	FALSE	3	2	2	2	104.7	19.3	17.4	23.7	12.9	25.7	31	31.5	22.8	30.7	22.3	24.9	24.7	27.6	38	15.8	19.8	27.66	26.2	1.39697	1.32323
High	P46734	Dual specificity mitogen-activated protein kinase kinase 3 OS=Homo sapiens OX=9606 GN=MAP2K3 PE=1 SV=2	FALSE	11	3	4	2	39.3	32.9	27.5	34.9	25.3	27.6	57	47.9	31	36.7	34.4	34	36.9	52.5	56.9	38.4	29.64	41.4	43.74	1.39676	1.47571
High	P35658	Nuclear pore complex protein Nup214 OS=Homo sapiens OX=9606 GN=NUP214 PE=1 SV=2	FALSE	2	3	3	3	213.5	25.8	24.9	23.4	19.1	34	49.9	35.7	28.2	33.4	30.4	29.7	27.2	35.4	41.6	29.5	25.44	35.52	32.68	1.39623	1.28459
High	P33176	Kinesin-1 heavy chain OS=Homo sapiens OX=9606 GN=KIF5B PE=1 SV=1	FALSE	4	3	3	2	109.6	18.1	16.4	12.1	9.5	11.6	28.6	20.2	12.5	19.4	13.8	19.5	25.2	20.2	22.8	12.6	13.54	18.9	20.06	1.39586	1.48154
High	Q9P2E9	Ribosome-binding protein 1 OS=Homo sapiens OX=9606 GN=RRBP1 PE=1 SV=5	FALSE	52	45	79	45	152.4	2373.3	2200.5	2345.9	2359.4	2762.4	4630.7	3254.4	2571.6	3221.7	3104.6	2629.5	3500.2	3729.2	5216.1	3682.4	2408.3	3356.6	3751.48	1.39376	1.55773
High	O95292	Vesicle-associated membrane protein-associated protein B/C OS=Homo sapiens OX=9606 GN=VAPB PE=1 SV=3	FALSE	19	4	5	3	27.2	136	164.6	129.1	97.8	164.8	316	241.9	124.7	159	123.3	108.3	157.3	201.7	283.6	147.4	138.46	192.98	179.66	1.39376	1.29756
High	Q9NTX5	Ethylmalonyl-CoA decarboxylase OS=Homo sapiens OX=9606 GN=ECHDC1 PE=1 SV=2	FALSE	10	2	3	2	33.7	67.6	73.1	52.8	54.8	60.8	112.6	100.4	45.7	99.4	72.5	52.2	85.8	124	155.5	98.2	61.82	86.12	103.14	1.39308	1.66839
High	P29558	RNA-binding motif, single-stranded-interacting protein 1 OS=Homo sapiens OX=9606 GN=RBMS1 PE=1 SV=3	FALSE	4	1	1	1	44.5	72.6	66.6	68.7	51	60.7	76.7	75	81.7	130.1	81.6	88.6	69.2	56.9	69.8	62.8	63.92	89.02	69.46	1.39268	1.08667
High	Q9HD33	39S ribosomal protein L47, mitochondrial OS=Homo sapiens OX=9606 GN=MRPL47 PE=1 SV=2	FALSE	4	1	1	1	29.4	78.4	89.8	121.9	89.3	86	149.5	131.7	120.5	118.9	127.4	102.6	83	161.1	145.8	129.8	93.08	129.6	124.46	1.39235	1.33713
High	P62195	26S proteasome regulatory subunit 8 OS=Homo sapiens OX=9606 GN=PSMC5 PE=1 SV=1	FALSE	13	4	4	4	45.6	65.8	56	59.1	62.3	76.5	118.1	94.5	70.4	75.4	86.3	83	100.1	95	130.4	96.3	63.94	88.94	100.96	1.39099	1.57898
High	Q9Y3F4	Serine-threonine kinase receptor-associated protein OS=Homo sapiens OX=9606 GN=STRAP PE=1 SV=1	FALSE	14	3	4	3	38.4	190.7	159.7	187	144.7	192	289	249.1	196.1	262.7	218.5	196.2	224.3	257.2	332.9	227.8	174.82	243.08	247.68	1.39046	1.41677
High	Q9P0S2	Cytochrome c oxidase assembly protein COX16 homolog, mitochondrial OS=Homo sapiens OX=9606 GN=COX16 PE=1 SV=1	FALSE	8	1	1	1	12.3	29.9	32.3	31.7	28	39.3	51.6	38.7	43.3	47	43.2	39.3	50.1	43.2	64	43.8	32.24	44.76	48.08	1.38834	1.49132
High	Q9Y3D7	Mitochondrial import inner membrane translocase subunit TIM16 OS=Homo sapiens OX=9606 GN=PAM16 PE=1 SV=2	FALSE	18	1	1	1	13.8	16.2	8.6	19.4	11	13.3	24.7	19.4	16.2	22.5	12.3	13.9	17.9	17.9	25.2	18.7	13.7	19.02	18.72	1.38832	1.36642
High	O00469	Procollagen-lysine,2-oxoglutarate 5-dioxygenase 2 OS=Homo sapiens OX=9606 GN=PLOD2 PE=1 SV=2	FALSE	4	2	2	2	84.6	94.8	81.4	84.8	86	125.5	196.8	130	97.8	122.2	109.1	90.9	126.8	153.8	153.1	131.9	94.5	131.18	131.3	1.38815	1.38942
High	Q9NYY8	FAST kinase domain-containing protein 2, mitochondrial OS=Homo sapiens OX=9606 GN=FASTKD2 PE=1 SV=1	FALSE	2	1	1	1	81.4	24	23.2	28	16.6	25.7	38	36.8	27.7	33.2	27	34.6	39	29.8	48.8	29.4	23.5	32.54	36.32	1.38468	1.54553
High	Q9NZI8	Insulin-like growth factor 2 mRNA-binding protein 1 OS=Homo sapiens OX=9606 GN=IGF2BP1 PE=1 SV=2	FALSE	36	19	40	16	63.4	1345.1	1034.4	1187.5	841.6	1014.3	1512.7	1263.9	1346.2	2179.1	1184.5	1183.9	1418.4	1077.6	1641.7	1118.2	1084.58	1497.28	1287.96	1.38052	1.18752
High	P42704	Leucine-rich PPR motif-containing protein, mitochondrial OS=Homo sapiens OX=9606 GN=LRPPRC PE=1 SV=3	FALSE	15	18	26	18	157.8	1511.5	1224.8	1589.1	1210.5	1459.8	2546.2	2086.2	1355.7	1956.7	1705.8	1531.5	1788.9	2067.6	2771.6	1778.2	1399.14	1930.12	1987.56	1.3795	1.42056
High	Q07666	KH domain-containing, RNA-binding, signal transduction-associated protein 1 OS=Homo sapiens OX=9606 GN=KHDRBS1 PE=1 SV=1	FALSE	13	3	6	3	48.2	24	30.6	32.5	20.9	25.4	47.8	38.4	26.6	47.1	24.1	30.7	29.9	21	43.4	22	26.68	36.8	29.4	1.37931	1.10195
High	Q9UI12	V-type proton ATPase subunit H OS=Homo sapiens OX=9606 GN=ATP6V1H PE=1 SV=1	FALSE	7	2	2	2	55.8	79.9	66.9	71.2	61	77.6	122.2	82.2	65.1	109.1	113.2	81.9	91.3	113.2	110.3	122.6	71.32	98.36	103.86	1.37914	1.45625
High	Q9Y2L1	Exosome complex exonuclease RRP44 OS=Homo sapiens OX=9606 GN=DIS3 PE=1 SV=2	FALSE	2	1	1	1	108.9	43.3	35.7	33.7	28.6	40.4	55.2	57.4	45.2	55.9	36.7	61.6	51.1	45.7	61.3	32.4	36.34	50.08	50.42	1.3781	1.38745
High	O15037	Protein KHNYN OS=Homo sapiens OX=9606 GN=KHNYN PE=1 SV=3	FALSE	2	1	1	1	74.5	40.6	42	39	26.3	38.2	74	56.3	45.5	49	31.6	50.6	42.3	39.9	59	31.2	37.22	51.28	44.6	1.37775	1.19828
High	Q9H9J2	39S ribosomal protein L44, mitochondrial OS=Homo sapiens OX=9606 GN=MRPL44 PE=1 SV=1	FALSE	6	1	3	1	37.5	33.6	28	31.5	22.3	33.7	52.5	39.5	36.4	46	31	39.8	44.2	45.3	55.5	33.6	29.82	41.08	43.68	1.3776	1.46479
High	P40938	Replication factor C subunit 3 OS=Homo sapiens OX=9606 GN=RFC3 PE=1 SV=2	FALSE	10	3	3	3	40.5	187.7	147.8	174.2	156.4	174.6	264.8	218.2	195.1	277.3	200.8	196.6	242.9	229.8	302.5	201.9	168.14	231.24	234.74	1.37528	1.3961
High	P26599	Polypyrimidine tract-binding protein 1 OS=Homo sapiens OX=9606 GN=PTBP1 PE=1 SV=1	FALSE	4	2	7	2	57.2	266.5	233.9	259	185.4	221.4	339	289.4	266.9	450.3	257.4	282.4	246.6	196.6	316.8	244.5	233.24	320.6	257.38	1.37455	1.1035
High	Q14694	Ubiquitin carboxyl-terminal hydrolase 10 OS=Homo sapiens OX=9606 GN=USP10 PE=1 SV=2	FALSE	3	2	2	2	87.1	209.7	157	171.7	145.9	178.4	279.5	213.4	199.6	292.4	200.9	203.2	271.8	183.6	307.8	206.5	172.54	237.16	234.58	1.37452	1.35957
High	P35998	26S proteasome regulatory subunit 7 OS=Homo sapiens OX=9606 GN=PSMC2 PE=1 SV=3	FALSE	24	8	12	8	48.6	744.6	656	705.3	644.2	876.5	1150.5	960.3	968.8	1061.7	841.9	1033.6	1103.3	1037.3	1343	982.3	725.32	996.64	1099.9	1.37407	1.51643
High	Q9HCC0	Methylcrotonoyl-CoA carboxylase beta chain, mitochondrial OS=Homo sapiens OX=9606 GN=MCCC2 PE=1 SV=1	FALSE	9	4	6	4	61.3	98.3	108.3	97.1	89.6	107.2	174.5	130.5	115.7	147.3	118.8	115.1	132.8	132.2	159	120.7	100.1	137.36	131.96	1.37223	1.31828
High	O60884	DnaJ homolog subfamily A member 2 OS=Homo sapiens OX=9606 GN=DNAJA2 PE=1 SV=1	FALSE	13	6	8	6	45.7	408.7	366.5	410.7	341.4	407.3	585	525.6	483.1	606.9	450	526.2	619.7	631.1	782.8	558.1	386.92	530.12	623.58	1.3701	1.61165
High	A0FGR8	Extended synaptotagmin-2 OS=Homo sapiens OX=9606 GN=ESYT2 PE=1 SV=1	FALSE	5	3	4	3	102.3	162	158.6	145.9	149.8	241.8	280	219.2	183.4	279.9	212.4	314.8	260.9	233.2	329.3	171.3	171.62	234.98	261.9	1.36919	1.52605
High	Q9ULH0	Kinase D-interacting substrate of 220 kDa OS=Homo sapiens OX=9606 GN=KIDINS220 PE=1 SV=3	FALSE	1	1	2	1	196.4	26.6	32.2	25.4	27.9	39.6	60.3	44.3	30.8	42.9	29.4	25	29.7	40	56.7	29.9	30.34	41.54	36.26	1.36915	1.19512
High	P22695	Cytochrome b-c1 complex subunit 2, mitochondrial OS=Homo sapiens OX=9606 GN=UQCRC2 PE=1 SV=3	FALSE	36	12	21	12	48.4	465.3	486.4	528.4	423	475.7	659.3	699.8	557.6	704.1	634.3	632.6	668.6	790.1	845.3	705.4	475.76	651.02	728.4	1.36838	1.53102
High	P43307	Translocon-associated protein subunit alpha OS=Homo sapiens OX=9606 GN=SSR1 PE=1 SV=3	FALSE	12	3	5	3	32.2	208.4	160	191	237.7	197.7	334.3	277.9	226.1	279	242.7	299.8	319	378.4	399.2	301.4	198.96	272	339.56	1.36711	1.70667
High	P17858	ATP-dependent 6-phosphofructokinase, liver type OS=Homo sapiens OX=9606 GN=PFKL PE=1 SV=6	FALSE	6	4	4	4	85	102.7	85.4	72.3	107.8	94.8	215.6	130.5	57.6	112.8	115.8	79.4	114.1	103.3	264.6	117.6	92.6	126.46	135.8	1.36566	1.46652
High	Q9UI10	Translation initiation factor eIF-2B subunit delta OS=Homo sapiens OX=9606 GN=EIF2B4 PE=1 SV=2	FALSE	2	1	1	1	57.5	69.6	57.8	58.9	61.4	79.1	109.5	84.3	85.8	91.6	74.8	92.4	99.2	85.9	115.8	78.1	65.36	89.2	94.28	1.36475	1.44247
High	O43175	D-3-phosphoglycerate dehydrogenase OS=Homo sapiens OX=9606 GN=PHGDH PE=1 SV=4	FALSE	21	9	20	9	56.6	504.1	422.7	407.9	460.2	532.6	867.6	695.7	466.7	598.1	546.2	467.8	658.9	740.5	970	681.8	465.5	634.86	703.8	1.36382	1.51192
High	Q08945	FACT complex subunit SSRP1 OS=Homo sapiens OX=9606 GN=SSRP1 PE=1 SV=1	FALSE	2	2	2	2	81	143.3	93	100.4	52.5	123.9	186	135	94.7	187	96.9	191.3	170	113.3	208	81	102.62	139.92	152.72	1.36348	1.48821
High	O00487	26S proteasome non-ATPase regulatory subunit 14 OS=Homo sapiens OX=9606 GN=PSMD14 PE=1 SV=1	FALSE	4	1	2	1	34.6	99.1	82.9	98.9	79.5	103.4	136.3	123	119.7	125.3	128	148.7	138.3	139.1	166.1	138.8	92.76	126.46	146.2	1.3633	1.57611
High	P21291	Cysteine and glycine-rich protein 1 OS=Homo sapiens OX=9606 GN=CSRP1 PE=1 SV=3	FALSE	9	1	1	1	20.6	55.7	37.5	30.2	54.9	99.6	62.8	38	201.5	36.2	40.2	35.3	154	19.3	49.2	38	55.58	75.74	59.16	1.36272	1.06441
High	Q969G9	Protein naked cuticle homolog 1 OS=Homo sapiens OX=9606 GN=NKD1 PE=1 SV=1	FALSE	4	1	1	1	52.3	68.4	103.4	43.2	68.2	258.9	192.8	148.4	105.7	197.5	93.7	198.8	161.7	147.9	243.3	116.7	108.42	147.62	173.68	1.36156	1.60192
High	P50454	Serpin H1 OS=Homo sapiens OX=9606 GN=SERPINH1 PE=1 SV=2	FALSE	3	1	1	1	46.4	109	84.5	77.7	50.2	88.6	139.3	131.1	102.7	109.6	75.2	115.4	117.9	123.1	164.6	94.3	82	111.58	123.06	1.36073	1.50073
High	Q14444	Caprin-1 OS=Homo sapiens OX=9606 GN=CAPRIN1 PE=1 SV=2	FALSE	5	4	5	4	78.3	355.6	187.9	234.5	274.2	198.7	343.5	207.6	218.4	596.3	335.5	274.4	313	175.6	352.7	288.5	250.18	340.26	280.84	1.36006	1.12255
High	P56134	ATP synthase subunit f, mitochondrial OS=Homo sapiens OX=9606 GN=ATP5MF PE=1 SV=3	FALSE	14	1	2	1	10.9	50.4	49.8	43.5	41.4	60.2	85.6	85.8	52	61.1	48.4	50.1	77.4	78.2	113.4	60.3	49.06	66.58	75.88	1.35711	1.54668
High	Q13363	C-terminal-binding protein 1 OS=Homo sapiens OX=9606 GN=CTBP1 PE=1 SV=2	FALSE	3	1	2	1	47.5	123.6	131.7	142.2	114.1	135.6	229.3	188.8	154	157.2	148.6	196	175.9	225.7	240.2	189.6	129.44	175.58	205.48	1.35646	1.58745
High	Q96PU8	Protein quaking OS=Homo sapiens OX=9606 GN=QKI PE=1 SV=1	FALSE	7	2	2	2	37.6	47.4	35	41.7	26.7	38.3	65.9	45.3	40.9	65.4	38.9	44.3	43.4	49.1	64	44.6	37.82	51.28	49.08	1.3559	1.29773
High	Q53EP0	Fibronectin type III domain-containing protein 3B OS=Homo sapiens OX=9606 GN=FNDC3B PE=1 SV=2	FALSE	4	3	4	3	132.8	50.9	55.1	48.8	41	58.9	91.7	82.5	55.1	59.2	56.8	48.9	67.4	91.2	105.2	59.7	50.94	69.06	74.48	1.35571	1.46211
High	P25205	DNA replication licensing factor MCM3 OS=Homo sapiens OX=9606 GN=MCM3 PE=1 SV=3	FALSE	9	6	9	6	90.9	320.9	307.4	335.4	240.3	320.9	473.4	490.6	344.2	405.2	353.1	436	382.7	539	538.3	350	304.98	413.3	449.2	1.35517	1.47288
High	Q68CZ2	Tensin-3 OS=Homo sapiens OX=9606 GN=TNS3 PE=1 SV=2	FALSE	1	1	1	1	155.2	29.1	35.2	28.4	20.3	38	60	44	28.9	38.8	32.5	25.9	30.3	43	54.9	31.1	30.2	40.84	37.04	1.35232	1.22649
High	P35249	Replication factor C subunit 4 OS=Homo sapiens OX=9606 GN=RFC4 PE=1 SV=2	FALSE	6	2	2	2	39.7	187.8	138.7	181.5	169	173.8	274.4	217.6	202.3	270.1	185.5	192.8	235	207	288.4	225.7	170.16	229.98	229.78	1.35155	1.35038
High	Q9Y5V3	Melanoma-associated antigen D1 OS=Homo sapiens OX=9606 GN=MAGED1 PE=1 SV=3	FALSE	11	5	9	4	86.1	13.2	14.3	14.2	6.9	10.6	20.1	15.4	21.1	18.4	5	7.9	18.3	17.6	24	13.9	11.84	16	16.34	1.35135	1.38007
High	Q86UE4	Protein LYRIC OS=Homo sapiens OX=9606 GN=MTDH PE=1 SV=2	FALSE	10	4	6	4	63.8	131	105.7	114.5	127.9	132.8	198.4	174.9	139.3	159.3	154.6	146.9	159	159.2	214.5	182.7	122.38	165.3	172.46	1.35071	1.40922
High	Q9UN37	Vacuolar protein sorting-associated protein 4A OS=Homo sapiens OX=9606 GN=VPS4A PE=1 SV=1	FALSE	13	4	5	4	48.9	177.6	161.9	169.2	148.2	178.4	252.3	254.1	207.8	235	178.9	196.2	243.6	244.5	288.8	182.2	167.06	225.62	231.06	1.35053	1.3831
High	P08240	Signal recognition particle receptor subunit alpha OS=Homo sapiens OX=9606 GN=SRPRA PE=1 SV=2	FALSE	6	2	3	2	69.8	142.9	116.9	134.3	124.9	141	218.5	179.3	135.2	201.6	153.9	162.6	197.2	190.6	244.2	166.7	132	177.7	192.26	1.34621	1.45652
High	P55084	Trifunctional enzyme subunit beta, mitochondrial OS=Homo sapiens OX=9606 GN=HADHB PE=1 SV=3	FALSE	30	13	20	13	51.3	640.4	557.1	543.9	534.3	721.6	1157.8	794.8	522	852	705.9	613.4	607.4	902.1	952.2	705.5	599.46	806.5	756.12	1.34538	1.26134
High	Q99829	Copine-1 OS=Homo sapiens OX=9606 GN=CPNE1 PE=1 SV=1	FALSE	2	1	1	1	59	117.2	102	121.1	89	103.5	169.3	167.2	127	147.1	106.1	172.9	141.7	186.1	199	131.6	106.56	143.34	166.26	1.34516	1.56025
High	Q9GZY8	Mitochondrial fission factor OS=Homo sapiens OX=9606 GN=MFF PE=1 SV=1	FALSE	4	1	1	1	38.4	34.6	28.7	42.8	45.1	48.2	76.6	38.8	34.7	49.1	68.9	48.6	40.9	41.5	36.1	78.4	39.88	53.62	49.1	1.34453	1.23119
High	Q96LJ7	Dehydrogenase/reductase SDR family member 1 OS=Homo sapiens OX=9606 GN=DHRS1 PE=1 SV=1	FALSE	9	1	1	1	33.9	15.7	9.7	11.5	11.4	12.1	18.4	16.7	13.7	21.3	11.1	14.3	20.4	20.9	24.1	12.5	12.08	16.24	18.44	1.34437	1.52649
High	Q13151	Heterogeneous nuclear ribonucleoprotein A0 OS=Homo sapiens OX=9606 GN=HNRNPA0 PE=1 SV=1	FALSE	7	2	3	2	30.8	42.5	36.3	44.5	43.7	36.8	53.5	44	39.3	71.5	65.6	46.8	37.3	40.8	55.9	50.3	40.76	54.78	46.22	1.34396	1.13395
High	P46379	Large proline-rich protein BAG6 OS=Homo sapiens OX=9606 GN=BAG6 PE=1 SV=2	FALSE	1	1	1	1	119.3	16.7	13.6	11.5	9.3	17.4	16.6	21.3	19	18.8	16.3	17	19.2	20.7	25.7	17.9	13.7	18.4	20.1	1.34307	1.46715
High	Q8WWM7	Ataxin-2-like protein OS=Homo sapiens OX=9606 GN=ATXN2L PE=1 SV=2	FALSE	2	2	3	2	113.3	316.5	220.5	217.1	222.8	200.9	318.8	254.8	213.6	497.5	296.8	206.9	261.1	211.9	314	279.8	235.56	316.3	254.74	1.34276	1.08142
High	Q6ZT12	E3 ubiquitin-protein ligase UBR3 OS=Homo sapiens OX=9606 GN=UBR3 PE=2 SV=2	FALSE	3	3	3	3	212.3	20	19.4	16.4	13.7	20.8	26	26.3	26.6	21.7	20.6	15.3	21.6	20.4	34.2	13.2	18.06	24.24	20.94	1.34219	1.15947
High	Q8IY37	Probable ATP-dependent RNA helicase DHX37 OS=Homo sapiens OX=9606 GN=DHX37 PE=1 SV=1	FALSE	2	1	2	1	129.5	16.9	22.2	16	18.6	33.4	39.7	23.8	32.5	22.9	24.8	27.1	36.7	24.8	40.3	25.1	21.42	28.74	30.8	1.34174	1.43791
High	P08754	Guanine nucleotide-binding protein G(i) subunit alpha OS=Homo sapiens OX=9606 GN=GNAI3 PE=1 SV=3	FALSE	15	4	5	4	40.5	161.5	114.3	144.7	118.7	206	305.2	172.5	125.3	206.4	190.2	120.6	154.3	195	214.8	178	149.04	199.92	172.54	1.34138	1.15768
High	Q9BUJ2	Heterogeneous nuclear ribonucleoprotein U-like protein 1 OS=Homo sapiens OX=9606 GN=HNRNPUL1 PE=1 SV=2	FALSE	4	3	4	3	95.7	354.6	264.3	281.3	239.1	325.8	467.6	359.9	308.7	526.4	302.6	330.4	345	295.7	473.2	293.5	293.02	393.04	347.56	1.34134	1.18613
High	Q5VUB5	Protein FAM171A1 OS=Homo sapiens OX=9606 GN=FAM171A1 PE=1 SV=1	FALSE	1	1	1	1	97.8	178.5	171.5	206.7	206.7	200.7	286.3	202.8	190.5	229	384.5	190.1	219.3	228.3	202.1	351.8	192.82	258.62	238.32	1.34125	1.23597
High	Q9Y6M1	Insulin-like growth factor 2 mRNA-binding protein 2 OS=Homo sapiens OX=9606 GN=IGF2BP2 PE=1 SV=2	FALSE	15	7	18	6	66.1	450.5	345.6	395.4	278.3	371.9	520	464.8	442.9	644.2	397.3	395.9	440.9	384.7	606.7	362.2	368.34	493.84	438.08	1.34072	1.18934
High	P11532	Dystrophin OS=Homo sapiens OX=9606 GN=DMD PE=1 SV=3	FALSE	0	2	2	1	426.5	29.8	30.2	35.4	29	33.3	54.7	44.7	34.2	39.4	38.4	34.1	39.6	48.1	64	38.4	31.54	42.28	44.84	1.34052	1.42169
High	O75410	Transforming acidic coiled-coil-containing protein 1 OS=Homo sapiens OX=9606 GN=TACC1 PE=1 SV=2	FALSE	2	1	2	1	87.7	31.9	22.1	23	14.4	36.3	59.8	28.7	19.1	39.9	23.6	24.8	29.9	28.5	46.3	24.4	25.54	34.22	30.78	1.33986	1.20517
High	Q9Y3B7	39S ribosomal protein L11, mitochondrial OS=Homo sapiens OX=9606 GN=MRPL11 PE=1 SV=1	FALSE	28	5	7	5	20.7	336.9	350.1	377.5	357.3	397.5	614.1	451.8	420.3	484.1	465	439.3	456.1	495.7	623.6	580.2	363.86	487.06	518.98	1.33859	1.42632
High	Q16778	Histone H2B type 2-E OS=Homo sapiens OX=9606 GN=H2BC21 PE=1 SV=3	FALSE	52	7	39	1	13.9	60.3	51.2	53.1	46	46.1	71.4	64.8	57.9	100.6	48.8	54.8	54.9	46.6	72.3	58.3	51.34	68.7	57.38	1.33814	1.11765
High	P67809	Y-box-binding protein 1 OS=Homo sapiens OX=9606 GN=YBX1 PE=1 SV=3	FALSE	27	4	9	3	35.9	44.7	41	48.1	38.6	56.1	73.4	39	56.4	80.9	55.9	55.1	55.8	58.9	83.9	77.7	45.7	61.12	66.28	1.33742	1.45033
High	Q9NSK0	Kinesin light chain 4 OS=Homo sapiens OX=9606 GN=KLC4 PE=1 SV=3	FALSE	2	1	1	1	68.6	12.2	15.7	14.1	7.6	10.9	19.8	15.6	14.5	17.3	13.7	13.5	14.9	18.8	16.4	13.2	12.1	16.18	15.36	1.33719	1.26942
High	Q02543	60S ribosomal protein L18a OS=Homo sapiens OX=9606 GN=RPL18A PE=1 SV=2	FALSE	24	4	11	4	20.7	742.9	553.4	638.7	580.9	721.8	1074.2	789.8	667.9	926.9	868.7	615.9	909.9	847.6	1121.1	832.9	647.54	865.5	865.48	1.3366	1.33657
High	P27694	Replication protein A 70 kDa DNA-binding subunit OS=Homo sapiens OX=9606 GN=RPA1 PE=1 SV=2	FALSE	14	6	6	6	68.1	127.1	177.2	130.4	101.4	166.7	270.9	216.6	115.9	213.7	121.8	141.1	106.4	121.8	239.7	93.6	140.56	187.78	140.52	1.33594	0.999715
High	P51148	Ras-related protein Rab-5C OS=Homo sapiens OX=9606 GN=RAB5C PE=1 SV=2	FALSE	32	4	4	4	23.5	231.5	224.2	215.8	170.8	197	314.8	331.6	238.8	289.3	213.8	307.5	310.7	291.7	388.6	222.3	207.86	277.66	304.16	1.3358	1.46329
High	Q8NCA5	Protein FAM98A OS=Homo sapiens OX=9606 GN=FAM98A PE=1 SV=2	FALSE	3	1	2	1	55.2	191.4	124.9	159.4	111.8	143.1	195.8	174.4	146.2	301.6	156.7	134.9	151.1	124	195.6	142.8	146.12	194.94	149.68	1.33411	1.02436
High	P18887	DNA repair protein XRCC1 OS=Homo sapiens OX=9606 GN=XRCC1 PE=1 SV=2	FALSE	2	1	1	1	69.4	19.4	20.8	21.7	26	35.9	23.8	32.6	22.6	55.3	30.8	18.6	17.3	30.5	34	29.2	24.76	33.02	25.92	1.3336	1.04685
High	O75419	Cell division control protein 45 homolog OS=Homo sapiens OX=9606 GN=CDC45 PE=1 SV=1	FALSE	2	1	1	1	65.5	41.4	44.4	44.3	39.7	53.9	76.6	63.4	50.2	64.3	43.8	52.8	57.7	59.8	78	52.8	44.74	59.66	60.22	1.33348	1.346
High	Q9NR12	PDZ and LIM domain protein 7 OS=Homo sapiens OX=9606 GN=PDLIM7 PE=1 SV=1	FALSE	5	2	3	2	49.8	229.8	183.5	200	151.7	263.4	373.8	269.1	224	290.1	214.3	228.7	298.2	246.7	404.2	224.1	205.68	274.26	280.38	1.33343	1.36319
High	O95299	NADH dehydrogenase [ubiquinone] 1 alpha subcomplex subunit 10, mitochondrial OS=Homo sapiens OX=9606 GN=NDUFA10 PE=1 SV=1	FALSE	17	6	10	6	40.7	399.7	348.9	388.1	363.7	437	682	568.7	412.3	486.8	432.9	438.9	470.6	589.1	723.6	521	387.48	516.54	548.64	1.33308	1.41592
High	Q99848	Probable rRNA-processing protein EBP2 OS=Homo sapiens OX=9606 GN=EBNA1BP2 PE=1 SV=2	FALSE	14	3	5	3	34.8	43.3	35	44.9	46.7	54	78.4	55	31.4	72.3	61.2	38.5	55.4	65.3	86.1	63.1	44.78	59.66	61.68	1.33229	1.3774
High	Q12906	Interleukin enhancer-binding factor 3 OS=Homo sapiens OX=9606 GN=ILF3 PE=1 SV=3	FALSE	12	9	14	9	95.3	579.9	515.6	567.7	433	582.7	722.5	666.7	681.2	936	558.5	663.8	703.8	608	847.6	539	535.78	712.98	672.44	1.33073	1.25507
High	P18077	60S ribosomal protein L35a OS=Homo sapiens OX=9606 GN=RPL35A PE=1 SV=2	FALSE	46	6	10	6	12.5	567.6	459.2	656.8	525.1	518.4	908.2	710.6	490.5	715.1	798.7	380.6	655.6	857.9	970.3	829	545.42	724.62	738.68	1.32855	1.35433
High	Q13884	Beta-1-syntrophin OS=Homo sapiens OX=9606 GN=SNTB1 PE=1 SV=3	FALSE	15	7	10	7	58	410.4	346.4	347.4	350.7	348.9	673.4	588.4	340.3	422.6	370.5	374	410.2	584.4	653	455.4	360.76	479.04	495.4	1.32786	1.37321
High	Q13310	Polyadenylate-binding protein 4 OS=Homo sapiens OX=9606 GN=PABPC4 PE=1 SV=1	FALSE	6	4	6	2	70.7	112.4	80.3	89.6	86.2	83.8	145.2	98.7	69.8	174.9	111.7	68.6	98.8	94.5	128.4	122.1	90.46	120.06	102.48	1.32722	1.13288
High	P62136	Serine/threonine-protein phosphatase PP1-alpha catalytic subunit OS=Homo sapiens OX=9606 GN=PPP1CA PE=1 SV=1	FALSE	18	6	11	3	37.5	33.9	23.9	35.8	25.9	34.9	77.6	36.3	18.7	36.1	36.1	16.7	44.4	32.3	68.1	40.4	30.88	40.96	40.38	1.32642	1.30764
High	Q9P0L0	Vesicle-associated membrane protein-associated protein A OS=Homo sapiens OX=9606 GN=VAPA PE=1 SV=3	FALSE	29	6	9	5	27.9	197.9	203.1	186.4	142.9	253.5	436.1	270.5	159.6	228.9	209.5	244.2	215.6	277.6	416.3	190.2	196.76	260.92	268.78	1.32608	1.36603
High	Q15717	ELAV-like protein 1 OS=Homo sapiens OX=9606 GN=ELAVL1 PE=1 SV=2	FALSE	21	6	10	6	36.1	128.2	99.1	113.9	83.6	98.4	150	97.3	105	216.4	124.5	104.5	100.4	83.1	146.3	111.5	104.64	138.64	109.16	1.32492	1.0432
High	P17980	26S proteasome regulatory subunit 6A OS=Homo sapiens OX=9606 GN=PSMC3 PE=1 SV=3	FALSE	21	7	9	7	49.2	243.9	200.8	243.4	190.9	256.7	391.8	280	260.1	325.1	247.1	267.9	338.8	360.9	458.8	279.3	227.14	300.82	341.14	1.32438	1.50189
High	Q9NR30	Nucleolar RNA helicase 2 OS=Homo sapiens OX=9606 GN=DDX21 PE=1 SV=5	FALSE	12	8	12	7	87.3	414.5	313.5	360.4	354.4	375.9	627.1	455.2	271.7	550.9	502.5	319.5	428.5	489.4	604.1	532.5	363.74	481.48	474.8	1.32369	1.30533
High	O95433	Activator of 90 kDa heat shock protein ATPase homolog 1 OS=Homo sapiens OX=9606 GN=AHSA1 PE=1 SV=1	FALSE	6	2	4	2	38.3	27.7	27.4	25.9	25.9	38.7	42.4	43.3	31.7	39.3	35.6	33	38.1	39.3	52.5	35.2	29.12	38.46	39.62	1.32074	1.36058
High	O60506	Heterogeneous nuclear ribonucleoprotein Q OS=Homo sapiens OX=9606 GN=SYNCRIP PE=1 SV=2	FALSE	15	9	14	5	69.6	326.6	296.8	311.4	278.5	351	425.2	385.8	323.4	534.4	396.6	308.9	294.4	319.8	463.4	400.2	312.86	413.08	357.34	1.32033	1.14217
High	Q71UI9	Histone H2A.V OS=Homo sapiens OX=9606 GN=H2AZ2 PE=1 SV=3	FALSE	31	4	22	2	13.5	443.5	530.3	506.3	490.9	499.6	701.4	634.1	411.9	825	687.5	503.8	432.1	516.8	627.1	641.3	494.12	651.98	544.22	1.31948	1.10139
High	O00116	Alkyldihydroxyacetonephosphate synthase, peroxisomal OS=Homo sapiens OX=9606 GN=AGPS PE=1 SV=1	FALSE	3	1	1	1	72.9	22.2	20.8	51.7	41	26.8	47.9	33.4	48.7	35.6	48.8	47.9	33.5	31.4	42.7	44.9	32.5	42.88	40.08	1.31938	1.23323
High	O00178	GTP-binding protein 1 OS=Homo sapiens OX=9606 GN=GTPBP1 PE=1 SV=3	FALSE	1	1	1	1	72.4	47.1	35.2	53.3	51.4	46.6	92.7	60	46.1	54.3	54.5	38.2	68.4	61.9	62.5	57.3	46.72	61.52	57.66	1.31678	1.23416
High	Q9Y305	Acyl-coenzyme A thioesterase 9, mitochondrial OS=Homo sapiens OX=9606 GN=ACOT9 PE=1 SV=2	FALSE	4	2	2	2	49.9	50.3	42	46.4	41.8	48.7	70.9	67.7	57.4	54.8	50.9	47.2	53.2	55.8	76.4	45	45.84	60.34	55.52	1.31632	1.21117
High	Q9UKA9	Polypyrimidine tract-binding protein 2 OS=Homo sapiens OX=9606 GN=PTBP2 PE=1 SV=1	FALSE	2	1	1	1	57.5	113.8	102.5	104.5	73	98.9	131.5	117.8	117	186.5	95.6	105.3	120.4	81.8	165.9	83.8	98.54	129.68	111.44	1.31601	1.13091
High	Q9GZS3	WD repeat-containing protein 61 OS=Homo sapiens OX=9606 GN=WDR61 PE=1 SV=1	FALSE	7	1	1	1	33.6	23.4	19.6	17.8	19.1	18.2	31.9	25.4	16.5	29.9	25.4	19.9	25.8	24	33.8	23.2	19.62	25.82	25.34	1.316	1.29154
High	P12259	Coagulation factor V OS=Homo sapiens OX=9606 GN=F5 PE=1 SV=4	FALSE	1	2	3	2	251.5	56.3	45.2	55.9	48.6	57.8	68	69.2	62.2	89.2	57.8	51.7	65	57.2	87.8	60.8	52.76	69.28	64.5	1.31312	1.22252
High	Q92769	Histone deacetylase 2 OS=Homo sapiens OX=9606 GN=HDAC2 PE=1 SV=2	FALSE	2	1	1	1	55.3	80.7	73.5	108.7	86.1	91.3	153.6	132.4	87.7	108.2	95.4	67.7	88.3	110.3	166.3	102.3	88.06	115.46	106.98	1.31115	1.21485
High	Q8TEM1	Nuclear pore membrane glycoprotein 210 OS=Homo sapiens OX=9606 GN=NUP210 PE=1 SV=3	FALSE	2	2	2	2	205	75.7	80.2	70.4	88.3	127.3	156.1	114.6	96.3	109.8	102.5	87.7	120.2	116.8	181.6	108.5	88.38	115.86	122.96	1.31093	1.39126
High	P32322	Pyrroline-5-carboxylate reductase 1, mitochondrial OS=Homo sapiens OX=9606 GN=PYCR1 PE=1 SV=2	FALSE	15	3	5	3	33.3	318.9	281.5	307.3	320.6	298.7	437	434.8	299.3	413.9	415.6	321.2	340.6	543.1	485.8	437.2	305.4	400.12	425.58	1.31015	1.39352
High	Q92896	Golgi apparatus protein 1 OS=Homo sapiens OX=9606 GN=GLG1 PE=1 SV=2	FALSE	3	3	3	3	134.5	108.3	100.4	143.3	129.2	182.8	292.6	131.5	121.3	159.3	164.7	160.4	127.9	111.2	198.1	169.7	132.8	173.88	153.46	1.30934	1.15557
High	Q71UM5	40S ribosomal protein S27-like OS=Homo sapiens OX=9606 GN=RPS27L PE=1 SV=3	FALSE	38	3	7	3	9.5	130.3	131.7	136.6	127.3	174.4	228.9	168.6	142.7	190	186.1	160.9	178.8	175.2	273	254.4	140.06	183.26	208.46	1.30844	1.48836
High	P61313	60S ribosomal protein L15 OS=Homo sapiens OX=9606 GN=RPL15 PE=1 SV=2	FALSE	25	5	12	5	24.1	32	25	19.3	31.6	30.7	46.5	35.3	26.7	35.1	37.6	21.2	36.9	35.6	51.3	31.3	27.72	36.24	35.26	1.30736	1.27201
High	P62424	60S ribosomal protein L7a OS=Homo sapiens OX=9606 GN=RPL7A PE=1 SV=2	FALSE	24	6	18	6	30	875.2	735.1	827	805.1	852.9	1243.3	1032.3	853.3	1162.5	1058.3	883.7	1151.6	1150.9	1369.8	1112.5	819.06	1069.94	1133.7	1.3063	1.38415
High	O15355	Protein phosphatase 1G OS=Homo sapiens OX=9606 GN=PPM1G PE=1 SV=1	FALSE	5	2	2	2	59.2	241.5	216.7	220.4	174.6	257.4	347.7	284.5	306.2	288.1	223.5	267.8	304	257.8	364.6	227.5	222.12	290	284.34	1.3056	1.28012
High	Q9UQB8	Brain-specific angiogenesis inhibitor 1-associated protein 2 OS=Homo sapiens OX=9606 GN=BAIAP2 PE=1 SV=1	FALSE	6	3	4	3	60.8	56.1	38.1	98.4	91.4	58.8	128.2	71	38.2	71	138.9	29.1	47.3	66.7	83.4	143.7	68.56	89.46	74.04	1.30484	1.07993
High	P16104	Histone H2AX OS=Homo sapiens OX=9606 GN=H2AX PE=1 SV=2	FALSE	27	5	27	2	15.1	83.9	66.8	71.3	64.1	75.1	93.5	86.3	78	118.5	94.5	93	70.3	61.1	91.2	74	72.24	94.16	77.92	1.30343	1.07863
High	Q15286	Ras-related protein Rab-35 OS=Homo sapiens OX=9606 GN=RAB35 PE=1 SV=1	FALSE	10	2	2	2	23	244.3	215.2	227.6	175.9	215.4	309.9	320.9	246	298.8	228.2	310.3	293	301.8	333.2	219.4	215.68	280.76	291.54	1.30174	1.35172
High	A3KMH1	von Willebrand factor A domain-containing protein 8 OS=Homo sapiens OX=9606 GN=VWA8 PE=1 SV=2	FALSE	3	4	4	4	214.7	94.3	105.9	84.7	91	100.1	154	154.7	86.2	111.9	111.9	104.5	119.3	155.9	167.9	124.8	95.2	123.74	134.48	1.29979	1.41261
High	P62873	Guanine nucleotide-binding protein G(I)/G(S)/G(T) subunit beta-1 OS=Homo sapiens OX=9606 GN=GNB1 PE=1 SV=3	FALSE	18	5	6	2	37.4	183.2	134.5	177.9	120.4	266	397.5	202.4	133.2	254.6	158.5	182.4	183.3	248.2	352.9	162	176.4	229.24	225.76	1.29955	1.27982
High	Q9H0U9	Testis-specific Y-encoded-like protein 1 OS=Homo sapiens OX=9606 GN=TSPYL1 PE=1 SV=3	FALSE	4	1	2	1	49.2	111.1	99.3	127.4	94.1	127.4	154.3	157.4	106.4	170.6	137.2	115.4	112.7	160.8	153.2	135.2	111.86	145.18	135.46	1.29787	1.21098
High	P13010	X-ray repair cross-complementing protein 5 OS=Homo sapiens OX=9606 GN=XRCC5 PE=1 SV=3	FALSE	15	8	9	8	82.7	230.2	348.6	298.5	209.2	378.2	334.2	487.4	321.2	431.2	326.9	277.2	303.2	341.2	359	227.1	292.94	380.18	301.54	1.29781	1.02936
High	P19338	Nucleolin OS=Homo sapiens OX=9606 GN=NCL PE=1 SV=3	FALSE	27	22	42	22	76.6	1091.9	818.7	964.6	1160.7	1056.3	1608	1147.2	950.8	1384.8	1514	835.6	1326.6	1337	1628.4	1599.6	1018.44	1320.96	1345.44	1.29704	1.32108
High	Q16695	Histone H3.1t OS=Homo sapiens OX=9606 GN=H3-4 PE=1 SV=3	FALSE	17	3	12	1	15.5	115	92.7	117	92.2	83.9	120.3	119.9	90.4	175.3	143.1	68.1	115.1	99.2	110.5	111.9	100.16	129.8	100.96	1.29593	1.00799
High	Q15582	Transforming growth factor-beta-induced protein ig-h3 OS=Homo sapiens OX=9606 GN=TGFBI PE=1 SV=1	FALSE	2	1	2	1	74.6	145.9	135.9	143.5	115	178.6	229.9	188.5	161	200.9	149.8	159.7	195.1	182	249.3	148.7	143.78	186.02	186.96	1.29378	1.30032
High	P30050	60S ribosomal protein L12 OS=Homo sapiens OX=9606 GN=RPL12 PE=1 SV=1	FALSE	50	6	10	6	17.8	604.4	543.4	656.3	738.4	779.3	1046.8	654	678.1	844.8	1073.2	647.4	906	747.6	1286.4	1307.9	664.36	859.38	979.06	1.29355	1.47369
High	P52701	DNA mismatch repair protein Msh6 OS=Homo sapiens OX=9606 GN=MSH6 PE=1 SV=2	FALSE	1	1	1	1	152.7	149.3	137.2	146.8	105	142.5	204.4	210.6	173.8	171.8	119.5	165.3	186.9	198.2	248.8	139.9	136.16	176.02	187.82	1.29274	1.37941
High	P62879	Guanine nucleotide-binding protein G(I)/G(S)/G(T) subunit beta-2 OS=Homo sapiens OX=9606 GN=GNB2 PE=1 SV=3	FALSE	15	4	5	1	37.3	66.2	55.5	64	54.3	106	149.3	79.3	56.6	96.9	65.1	75.8	72.8	87.6	126.7	76.7	69.2	89.44	87.92	1.29249	1.27052
High	Q16531	DNA damage-binding protein 1 OS=Homo sapiens OX=9606 GN=DDB1 PE=1 SV=1	FALSE	14	14	17	14	126.9	759.2	634.8	742.9	611.1	724.3	1057.9	972.6	713	975.2	756.3	669.8	809.3	938.3	1139.1	707.4	694.46	895	852.78	1.28877	1.22798
High	P42694	Probable helicase with zinc finger domain OS=Homo sapiens OX=9606 GN=HELZ PE=1 SV=2	FALSE	1	1	1	1	218.8	29	26.6	27.6	28.7	29.7	45.4	39.9	35.7	35.5	25.9	33.8	36.6	28.5	47.7	28.2	28.32	36.48	34.96	1.28814	1.23446
High	Q92783	Signal transducing adapter molecule 1 OS=Homo sapiens OX=9606 GN=STAM PE=1 SV=3	FALSE	2	1	1	1	59.1	61	68.3	69	56	78.4	103.8	93.4	72.3	77.6	81.2	66.2	86.7	104.4	103.1	75.7	66.54	85.66	87.22	1.28735	1.31079
High	Q9UH99	SUN domain-containing protein 2 OS=Homo sapiens OX=9606 GN=SUN2 PE=1 SV=3	FALSE	9	3	4	3	80.3	120.8	128.4	112.5	88.8	139.4	218.6	175.7	105.6	140.6	118.1	144.2	149.5	181.9	258.1	159.1	117.98	151.72	178.56	1.28598	1.51348
High	Q7Z2E3	Aprataxin OS=Homo sapiens OX=9606 GN=APTX PE=1 SV=2	FALSE	4	1	1	1	40.7	37.1	28.8	35	27.3	36.5	47.9	42.9	32	50.8	38.2	29.3	42.3	39.7	51.1	37.8	32.94	42.36	40.04	1.28597	1.21554
High	P09543	2',3'-cyclic-nucleotide 3'-phosphodiesterase OS=Homo sapiens OX=9606 GN=CNP PE=1 SV=2	FALSE	22	8	10	8	47.5	244.6	200	225.7	221.1	228.2	353.3	295.3	211.9	308.6	269.2	227.5	261.6	330	431.6	313.8	223.92	287.66	312.9	1.28466	1.39737
High	P10809	60 kDa heat shock protein, mitochondrial OS=Homo sapiens OX=9606 GN=HSPD1 PE=1 SV=2	FALSE	40	17	29	17	61	1601.7	1169.3	1351.5	1134.5	1230	2068.7	1706.9	1261.6	1901.9	1392	1208.6	1790.9	2200.4	2544.3	1890.5	1297.4	1666.22	1926.94	1.28428	1.48523
High	Q9UNM6	26S proteasome non-ATPase regulatory subunit 13 OS=Homo sapiens OX=9606 GN=PSMD13 PE=1 SV=2	FALSE	6	2	2	2	42.9	72.5	61.2	59	47.7	60.5	93.5	79.1	56.9	91.3	65.6	79.5	79.8	77.7	112.2	81.9	60.18	77.28	86.22	1.28415	1.4327
High	P53396	ATP-citrate synthase OS=Homo sapiens OX=9606 GN=ACLY PE=1 SV=3	FALSE	1	1	1	1	120.8	44.5	37.6	28.3	16.8	33	51.3	47.5	40.1	43.3	23.5	44.1	44.6	46.4	48.5	36.2	32.04	41.14	43.96	1.28402	1.37203
High	Q06210	Glutamine--fructose-6-phosphate aminotransferase [isomerizing] 1 OS=Homo sapiens OX=9606 GN=GFPT1 PE=1 SV=3	FALSE	14	7	10	7	78.8	451.6	429.9	423.9	316.8	356.9	587.4	658.1	394.4	490	411.2	515.3	494.9	688.3	655.2	469.2	395.82	508.22	564.58	1.28397	1.42636
High	P11142	Heat shock cognate 71 kDa protein OS=Homo sapiens OX=9606 GN=HSPA8 PE=1 SV=1	FALSE	48	25	82	18	70.9	2167.1	1927.4	2103.7	1754.7	2522.2	3648.6	2704.8	2016.3	2890.1	2166.1	2470	3351.5	3688.8	5383.5	2889.8	2095.02	2685.18	3556.72	1.2817	1.6977
High	Q8N5N7	39S ribosomal protein L50, mitochondrial OS=Homo sapiens OX=9606 GN=MRPL50 PE=1 SV=2	FALSE	20	2	3	2	18.3	61.1	79.3	91.7	86.7	89.5	117.3	117	91.2	95.9	101.9	83	72.1	117	122	108.3	81.66	104.66	100.48	1.28166	1.23047
High	Q5JTH9	RRP12-like protein OS=Homo sapiens OX=9606 GN=RRP12 PE=1 SV=2	FALSE	7	7	12	7	143.6	338.9	256.3	345	258.4	304	496.2	409	259.8	427.3	332.1	329.7	382.3	427.4	563	346.3	300.52	384.88	409.74	1.28071	1.36344
High	Q9NUQ6	SPATS2-like protein OS=Homo sapiens OX=9606 GN=SPATS2L PE=1 SV=2	FALSE	14	6	8	6	61.7	434.5	301.5	350.1	395.6	496	583.5	407.7	401.3	584.7	553.4	325.3	553.1	427.7	700	539.6	395.54	506.12	509.14	1.27957	1.2872
High	Q92900	Regulator of nonsense transcripts 1 OS=Homo sapiens OX=9606 GN=UPF1 PE=1 SV=2	FALSE	6	5	7	5	124.3	120.3	89.8	135.4	67.1	105.5	145.3	115.7	150	155.7	96	119	134.7	106.5	162.7	87.3	103.62	132.54	122.04	1.2791	1.17776
High	P05091	Aldehyde dehydrogenase, mitochondrial OS=Homo sapiens OX=9606 GN=ALDH2 PE=1 SV=2	FALSE	8	4	5	3	56.3	30.7	22.8	26.3	22	29.8	40.9	36.8	26.3	34.9	29.4	53.5	38.7	44.1	37.1	37.1	26.32	33.66	42.1	1.27888	1.59954
High	P50914	60S ribosomal protein L14 OS=Homo sapiens OX=9606 GN=RPL14 PE=1 SV=4	FALSE	16	3	5	3	23.4	48.5	33.7	40.8	45.4	49.5	66.3	48.3	52.5	64.3	47	47.8	63.4	50.4	77.7	51.2	43.58	55.68	58.1	1.27765	1.33318
High	Q6DN90	IQ motif and SEC7 domain-containing protein 1 OS=Homo sapiens OX=9606 GN=IQSEC1 PE=1 SV=1	FALSE	1	1	2	1	108.2	15.5	14.4	11.8	15.2	19.1	23.9	20.9	15.1	18.3	18.9	20.8	22.5	15.4	27.4	22.9	15.2	19.42	21.8	1.27763	1.43421
High	P41250	Glycine--tRNA ligase OS=Homo sapiens OX=9606 GN=GARS1 PE=1 SV=3	FALSE	3	3	3	3	83.1	87.1	91.3	85.6	80	78.4	120.3	134.5	96.8	92.4	95.6	109.4	108	140	152.9	116.7	84.48	107.92	125.4	1.27746	1.48438
High	Q9BT22	Chitobiosyldiphosphodolichol beta-mannosyltransferase OS=Homo sapiens OX=9606 GN=ALG1 PE=1 SV=2	FALSE	2	1	1	1	52.5	218.2	223.8	222.6	219.7	307.2	424.3	351.5	218.2	272	255.8	191.2	214	286.6	423.7	273.4	238.3	304.36	277.78	1.27721	1.16567
High	O76021	Ribosomal L1 domain-containing protein 1 OS=Homo sapiens OX=9606 GN=RSL1D1 PE=1 SV=3	FALSE	15	6	9	6	54.9	380.8	239.1	334.9	301.7	321.7	478.3	377.7	254.8	523.2	380.8	277.7	347	366.7	512.9	364	315.64	402.96	373.66	1.27664	1.18382
High	Q53SF7	Cordon-bleu protein-like 1 OS=Homo sapiens OX=9606 GN=COBLL1 PE=1 SV=3	FALSE	1	1	1	1	123.8	64.1	49.9	57.6	46.4	66.4	90.9	71.1	62.8	61.9	76.2	58.3	85.2	65.3	83.5	59.5	56.88	72.58	70.36	1.27602	1.23699
High	P33993	DNA replication licensing factor MCM7 OS=Homo sapiens OX=9606 GN=MCM7 PE=1 SV=4	FALSE	11	6	6	6	81.3	305.2	300.4	307.3	256.1	305.6	443.8	432.3	336.2	353.8	314.2	349.8	364.1	402.7	488.4	341	294.92	376.06	389.2	1.27513	1.31968
High	Q96TA2	ATP-dependent zinc metalloprotease YME1L1 OS=Homo sapiens OX=9606 GN=YME1L1 PE=1 SV=2	FALSE	5	3	3	3	86.4	269.1	238.2	245.8	230.9	277.5	395.2	322.1	224.7	340.4	324.1	300.4	287.6	337.6	396.5	304.7	252.3	321.3	325.36	1.27348	1.28958
High	Q96CN7	Isochorismatase domain-containing protein 1 OS=Homo sapiens OX=9606 GN=ISOC1 PE=1 SV=3	FALSE	10	2	2	2	32.2	137.9	114.5	134.4	109.4	155.1	207.6	199.8	145.2	145.2	131.3	123.6	177.9	151.2	232.9	163.3	130.26	165.82	169.78	1.27299	1.30339
High	O94916	Nuclear factor of activated T-cells 5 OS=Homo sapiens OX=9606 GN=NFAT5 PE=1 SV=1	FALSE	1	1	1	1	165.7	27.3	37.3	28.1	15.8	53.4	47.7	43.2	42.6	46.4	26.1	21.8	23	31.5	42	12.5	32.38	41.2	26.16	1.27239	0.807906
High	P42167	Lamina-associated polypeptide 2, isoforms beta/gamma OS=Homo sapiens OX=9606 GN=TMPO PE=1 SV=2	FALSE	23	7	9	2	50.6	9.6	13.8	14.1	9	13.7	20	16.9	13.2	16.8	9.6	8.3	12.1	12.8	20.1	9.5	12.04	15.3	12.56	1.27076	1.04319
High	Q9NQ84	G-protein coupled receptor family C group 5 member C OS=Homo sapiens OX=9606 GN=GPRC5C PE=1 SV=2	FALSE	11	4	4	4	48.2	234.4	273.6	267.8	174.9	233.9	344.6	374.5	283.2	284.2	218.8	253.9	261.6	339.2	347.8	212.5	236.92	301.06	283	1.27072	1.1945
High	P49411	Elongation factor Tu, mitochondrial OS=Homo sapiens OX=9606 GN=TUFM PE=1 SV=2	FALSE	53	19	39	19	49.5	1762.9	1818.4	1832.2	1588.2	1783.3	2790.4	2567.7	1711.8	2231.2	1850.2	1690.6	2058.6	2877	3268.9	2123.3	1757	2230.26	2403.68	1.26936	1.36806
High	Q14126	Desmoglein-2 OS=Homo sapiens OX=9606 GN=DSG2 PE=1 SV=2	FALSE	8	7	10	7	122.2	307.5	197.9	196.4	212.1	449.8	640.6	314.6	174.1	353.1	248.4	183.4	250.8	358.4	596.5	273.5	272.74	346.16	332.52	1.26919	1.21918
High	P52597	Heterogeneous nuclear ribonucleoprotein F OS=Homo sapiens OX=9606 GN=HNRNPF PE=1 SV=3	FALSE	21	6	14	4	45.6	643.9	531.4	626.1	516.7	706.5	1148.1	701.9	522.8	796	669.4	576.2	791.9	865.7	1205.3	804.2	604.92	767.64	848.66	1.26899	1.40293
High	Q9NWK9	Box C/D snoRNA protein 1 OS=Homo sapiens OX=9606 GN=ZNHIT6 PE=1 SV=1	FALSE	10	4	4	4	53.9	47.6	40.8	61.3	43.7	57.4	82.1	58.1	35.2	66.4	76.2	40.9	41.5	59.8	59.9	65	50.16	63.6	53.42	1.26794	1.06499
High	O75955	Flotillin-1 OS=Homo sapiens OX=9606 GN=FLOT1 PE=1 SV=3	FALSE	15	5	5	5	47.3	245.1	156.3	154.9	146.9	288.7	439	209.9	149.1	283.8	175.2	191.1	201.8	257.2	352.6	198.8	198.38	251.4	240.3	1.26726	1.21131
High	Q9BTE1	Dynactin subunit 5 OS=Homo sapiens OX=9606 GN=DCTN5 PE=1 SV=1	FALSE	6	1	1	1	20.1	56.4	50.2	55.4	40.4	66.7	83.8	69.8	47.9	73.7	65.5	48.4	58	63.8	90.1	70.6	53.82	68.14	66.18	1.26607	1.22965
High	Q9Y4P3	Transducin beta-like protein 2 OS=Homo sapiens OX=9606 GN=TBL2 PE=1 SV=1	FALSE	7	3	3	3	49.8	109.4	110.9	136.8	141.8	155.8	199.8	166.4	157.6	164.7	140.1	168.1	167.4	167.8	233.5	151.1	130.94	165.72	177.58	1.26562	1.35619
High	Q13268	Dehydrogenase/reductase SDR family member 2, mitochondrial OS=Homo sapiens OX=9606 GN=DHRS2 PE=1 SV=4	FALSE	34	9	38	9	29.9	1869.1	1629.2	2217.2	1908.2	1843	2689.4	2107.9	1717.5	2841.2	2623.3	1640	1804.1	1799.8	2390.4	2611.9	1893.34	2395.86	2049.24	1.26541	1.08234
High	P04899	Guanine nucleotide-binding protein G(i) subunit alpha-2 OS=Homo sapiens OX=9606 GN=GNAI2 PE=1 SV=3	FALSE	17	4	5	4	40.4	92.7	68.2	76.1	66.1	122.7	169.9	95	68.3	111.7	93.6	90.8	99.4	104.1	149.5	86.2	85.16	107.7	106	1.26468	1.24472
High	Q9BPX5	Actin-related protein 2/3 complex subunit 5-like protein OS=Homo sapiens OX=9606 GN=ARPC5L PE=1 SV=1	FALSE	22	3	4	2	16.9	48.3	38.7	52.7	43.9	52.6	56.2	58	50.5	67.5	66.1	44.9	56.7	41.4	56.5	55	47.24	59.66	50.9	1.26291	1.07748
High	P07947	Tyrosine-protein kinase Yes OS=Homo sapiens OX=9606 GN=YES1 PE=1 SV=3	FALSE	6	3	4	3	60.8	46	19.6	30.3	27.4	49.7	75.4	33.2	29.8	50.1	29.6	32.7	39.6	35.5	61.9	32.7	34.6	43.62	40.48	1.26069	1.16994
High	P0DP23	Calmodulin-1 OS=Homo sapiens OX=9606 GN=CALM1 PE=1 SV=1	FALSE	19	2	3	1	16.8	55.9	40.5	52.8	39	151.7	216.6	50.7	45.1	83	32.4	19.1	58.8	69.5	199.5	48.6	67.98	85.56	79.1	1.25861	1.16358
High	Q92796	Disks large homolog 3 OS=Homo sapiens OX=9606 GN=DLG3 PE=1 SV=2	FALSE	2	1	1	1	90.3	40	42.3	46.7	37	55.2	58.2	47.5	56.4	63.1	53.1	53.8	49.8	56.4	55.5	42.1	44.24	55.66	51.52	1.25814	1.16456
High	P51991	Heterogeneous nuclear ribonucleoprotein A3 OS=Homo sapiens OX=9606 GN=HNRNPA3 PE=1 SV=2	FALSE	14	4	9	3	39.6	67	63.4	67.5	56.5	65.7	72.6	77.5	42.3	128.5	81.5	68.1	48.7	71.3	82.5	69.4	64.02	80.48	68	1.25711	1.06217
High	Q15293	Reticulocalbin-1 OS=Homo sapiens OX=9606 GN=RCN1 PE=1 SV=1	FALSE	2	1	1	1	38.9	45.7	60.5	37.9	43.9	44.6	80.5	50	36.9	57.3	67.7	256	60.4	60.6	91.2	55.7	46.52	58.48	104.78	1.25709	2.25236
High	O15446	DNA-directed RNA polymerase I subunit RPA34 OS=Homo sapiens OX=9606 GN=POLR1G PE=1 SV=1	FALSE	7	2	3	2	55	77.9	54.7	75.6	77.2	67.5	125.4	69.1	58.1	102	88.6	70.2	95.5	84.5	105.7	92.4	70.58	88.64	89.66	1.25588	1.27033
High	Q7Z2W4	Zinc finger CCCH-type antiviral protein 1 OS=Homo sapiens OX=9606 GN=ZC3HAV1 PE=1 SV=3	FALSE	5	3	3	3	101.4	30.2	25.3	50.3	24.5	35.3	59.8	38.4	32.8	41.9	34.9	24	40.9	28.7	61.2	36.4	33.12	41.56	38.24	1.25483	1.15459
High	Q03113	Guanine nucleotide-binding protein subunit alpha-12 OS=Homo sapiens OX=9606 GN=GNA12 PE=1 SV=4	FALSE	5	2	3	2	44.3	116	85.2	81.6	82.3	142.3	198.8	121.7	89.5	148.7	77.9	110	129	126.2	182.5	93.8	101.48	127.32	128.3	1.25463	1.26429
High	P68104	Elongation factor 1-alpha 1 OS=Homo sapiens OX=9606 GN=EEF1A1 PE=1 SV=1	FALSE	32	12	37	12	50.1	1505.7	1325.7	1529.9	1304.4	1477.1	2190.9	1855.7	1490.6	1834.4	1586.7	1625.6	1763.2	2081.2	2598.2	1837.3	1428.56	1791.66	1981.1	1.25417	1.38678
High	P55735	Protein SEC13 homolog OS=Homo sapiens OX=9606 GN=SEC13 PE=1 SV=3	FALSE	18	4	5	4	35.5	163.2	150.3	137.7	138.2	176.7	225.8	213.4	136.8	190	194.7	138.6	198	199.8	251.3	218.8	153.22	192.14	201.3	1.25401	1.3138
High	Q9UL03	Integrator complex subunit 6 OS=Homo sapiens OX=9606 GN=INTS6 PE=1 SV=1	FALSE	2	1	1	1	100.3	27.9	24.7	38.6	27.8	34.5	62.6	31.8	31.8	39.4	26.8	27.7	38.7	32.1	47.6	26.1	30.7	38.48	34.44	1.25342	1.12182
High	Q04637	Eukaryotic translation initiation factor 4 gamma 1 OS=Homo sapiens OX=9606 GN=EIF4G1 PE=1 SV=4	FALSE	3	3	4	3	175.4	115.1	85.5	104.6	68.1	77	117.1	114	91.7	151.3	90.2	125.8	112.1	95.3	153.8	89.6	90.06	112.86	115.32	1.25316	1.28048
High	Q86U44	N6-adenosine-methyltransferase catalytic subunit OS=Homo sapiens OX=9606 GN=METTL3 PE=1 SV=2	FALSE	4	1	1	1	64.4	27.9	17.9	41.6	24.8	20	46.3	35.7	14.8	33.7	35.1	17.1	25.3	33.6	42	38.7	26.44	33.12	31.34	1.25265	1.18533
High	Q13200	26S proteasome non-ATPase regulatory subunit 2 OS=Homo sapiens OX=9606 GN=PSMD2 PE=1 SV=3	FALSE	3	3	4	3	100.1	132.5	127.9	138.7	138.1	164.7	190.6	184.2	152	196.6	155.6	158.4	175.4	176.2	242.2	175.1	140.38	175.8	185.46	1.25232	1.32113
High	P38159	RNA-binding motif protein, X chromosome OS=Homo sapiens OX=9606 GN=RBMX PE=1 SV=3	FALSE	29	12	17	12	42.3	304.7	526.5	463.3	214.4	506.6	336.5	486.9	486.4	710.4	503.8	513.4	261.6	273.6	345.2	252	403.1	504.8	329.16	1.25229	0.816572
High	P18074	General transcription and DNA repair factor IIH helicase subunit XPD OS=Homo sapiens OX=9606 GN=ERCC2 PE=1 SV=1	FALSE	5	4	5	4	86.9	197.3	190.8	226.7	188.1	232.3	298.9	275.1	219.7	274.6	227.9	220.1	253.1	280.5	346.7	218.1	207.04	259.24	263.7	1.25213	1.27367
High	Q9H444	Charged multivesicular body protein 4b OS=Homo sapiens OX=9606 GN=CHMP4B PE=1 SV=1	FALSE	6	1	1	1	24.9	60.7	85.6	87	66.8	72.5	75.9	67.9	89.4	113.6	119.7	97.4	57.1	67.1	61.1	61.5	74.52	93.3	68.84	1.25201	0.923779
High	P15144	Aminopeptidase N OS=Homo sapiens OX=9606 GN=ANPEP PE=1 SV=4	FALSE	3	3	4	3	109.5	96.2	72.6	73.6	62.4	119	176.8	89.3	83.6	103.7	76.8	98.7	99.4	108.8	144.7	74.6	84.76	106.04	105.24	1.25106	1.24162
High	Q8NEC7	Glutathione S-transferase C-terminal domain-containing protein OS=Homo sapiens OX=9606 GN=GSTCD PE=1 SV=2	FALSE	3	1	1	1	71	33.3	28	31.3	27.5	28.6	44.4	41.1	33.5	35.8	31.1	30.1	36.3	42.3	51	25.5	29.74	37.18	37.04	1.25017	1.24546
High	Q96IF1	LIM domain-containing protein ajuba OS=Homo sapiens OX=9606 GN=AJUBA PE=1 SV=1	FALSE	4	1	1	1	56.9	10.7	12.6	8.8	11.9	9.6	18.4	12.3	12	16	8.3	12.1	14.1	14.5	20.6	17	10.72	13.4	15.66	1.25	1.46082
High	O60262	Guanine nucleotide-binding protein G(I)/G(S)/G(O) subunit gamma-7 OS=Homo sapiens OX=9606 GN=GNG7 PE=1 SV=1	FALSE	24	1	1	1	7.5	51.3	30.9	26.3	27.9	39.1	64.6	40.1	20.7	50.3	43.6	23.2	29.1	53.3	47.2	45.9	35.1	43.86	39.74	1.24957	1.13219
High	O95639	Cleavage and polyadenylation specificity factor subunit 4 OS=Homo sapiens OX=9606 GN=CPSF4 PE=1 SV=1	FALSE	22	4	5	4	30.2	105	66.7	89	75.3	98.3	143.3	87.9	78.9	125.5	107	73.6	92.7	90.3	100.8	105.4	86.86	108.52	92.56	1.24937	1.06562
High	Q6IN84	rRNA methyltransferase 1, mitochondrial OS=Homo sapiens OX=9606 GN=MRM1 PE=1 SV=1	FALSE	7	2	2	2	38.6	46.8	45.7	49.7	51.1	61.2	76.6	61.5	50.3	72.4	56.9	46	55.9	49.8	85.8	46.9	50.9	63.54	56.88	1.24833	1.11749
High	Q8TAE8	Growth arrest and DNA damage-inducible proteins-interacting protein 1 OS=Homo sapiens OX=9606 GN=GADD45GIP1 PE=1 SV=1	FALSE	7	1	1	1	25.4	70.5	80.6	83.1	63.3	81.4	117.8	90.1	114.3	78.4	72.3	102.8	101.2	106.8	144.2	92.3	75.78	94.58	109.46	1.24809	1.44444
High	P46777	60S ribosomal protein L5 OS=Homo sapiens OX=9606 GN=RPL5 PE=1 SV=3	FALSE	21	5	7	5	34.3	415.8	373.4	404.3	343.3	403.8	620.5	502.8	309.8	504.9	482.8	359.5	373.5	502.9	608.8	500.5	388.12	484.16	469.04	1.24745	1.20849
High	Q9H8V3	Protein ECT2 OS=Homo sapiens OX=9606 GN=ECT2 PE=1 SV=4	FALSE	2	1	2	1	103.4	43.6	49.9	55	47.5	47.5	77.6	64.1	42.8	67.2	51.8	44.8	51.4	63.5	76.7	50	48.7	60.7	57.28	1.24641	1.17618
High	Q02878	60S ribosomal protein L6 OS=Homo sapiens OX=9606 GN=RPL6 PE=1 SV=3	FALSE	25	7	13	7	32.7	458.5	388.4	430.6	468.2	492.3	656.8	548.1	385.9	574	623.5	370.7	506.9	602.4	755.4	672.4	447.6	557.66	581.56	1.24589	1.29929
High	Q9GZU2	Paternally-expressed gene 3 protein OS=Homo sapiens OX=9606 GN=PEG3 PE=1 SV=1	FALSE	17	24	36	24	180.7	994.8	1365.8	1038	885.3	1337.2	2378.4	1746.9	789	1143.1	940.5	775.5	932.5	1633.1	2013	1079.9	1124.22	1399.58	1286.8	1.24493	1.14462
High	Q96HS1	Serine/threonine-protein phosphatase PGAM5, mitochondrial OS=Homo sapiens OX=9606 GN=PGAM5 PE=1 SV=2	FALSE	17	5	11	5	32	463.7	664.7	863.5	338.7	542.3	810.4	886.6	601.5	735.6	542.3	490.3	703.5	805.7	970.6	655	574.58	715.28	725.02	1.24487	1.26183
High	P01857	Immunoglobulin heavy constant gamma 1 OS=Homo sapiens OX=9606 GN=IGHG1 PE=1 SV=1	FALSE	21	5	9	5	36.1	257.9	249.4	272.2	318.4	332.6	243.9	287.9	742.1	252.3	254.4	3209.3	300.4	359.6	247.5	232.7	286.1	356.12	869.9	1.24474	3.04055
High	P17480	Nucleolar transcription factor 1 OS=Homo sapiens OX=9606 GN=UBTF PE=1 SV=1	FALSE	6	4	7	4	89.4	134.3	92.8	79	68.2	112	151.1	108	84.6	182.9	78.7	80	137.9	76.8	141.4	68.8	97.26	121.06	100.98	1.2447	1.03825
High	Q15390	Mitochondrial fission regulator 1 OS=Homo sapiens OX=9606 GN=MTFR1 PE=1 SV=2	FALSE	7	2	3	2	37	119.2	73.4	108	111.6	161.1	160	115.2	105.1	175.6	157.6	102.9	127.9	97.3	137.5	140.1	114.66	142.7	121.14	1.24455	1.05651
High	Q5T3I0	G patch domain-containing protein 4 OS=Homo sapiens OX=9606 GN=GPATCH4 PE=1 SV=2	FALSE	4	1	1	1	50.4	46.1	35.7	41.7	36.3	44.7	70.8	46.5	35.6	49.7	51.9	28.1	39.4	48.4	61.9	45.7	40.9	50.9	44.7	1.2445	1.09291
High	P17987	T-complex protein 1 subunit alpha OS=Homo sapiens OX=9606 GN=TCP1 PE=1 SV=1	FALSE	15	7	10	7	60.3	476.8	450.4	452.8	384.8	527.7	729.5	615.2	525.8	570.3	407.9	472.2	522.2	555.7	835.6	438.7	458.5	569.74	564.88	1.24262	1.23202
High	P49790	Nuclear pore complex protein Nup153 OS=Homo sapiens OX=9606 GN=NUP153 PE=1 SV=2	FALSE	4	4	4	4	153.8	160.7	118.4	125.5	125	157.5	230.7	138	150.9	182.4	151.5	201.8	145.8	114.3	219.3	143.8	137.42	170.7	165	1.24218	1.2007
High	P52292	Importin subunit alpha-1 OS=Homo sapiens OX=9606 GN=KPNA2 PE=1 SV=1	FALSE	7	2	2	2	57.8	76.8	71.7	74.2	61.3	84.2	110.9	106.4	73.3	91.1	74.7	64.9	82.7	82.6	133.9	77.2	73.64	91.28	88.26	1.23954	1.19853
High	P82933	28S ribosomal protein S9, mitochondrial OS=Homo sapiens OX=9606 GN=MRPS9 PE=1 SV=2	FALSE	19	6	8	6	45.8	107.8	96.6	133.3	110.4	113.1	141.6	149.7	115.9	141.9	146.4	114.6	122.5	140.4	155.7	125.3	112.24	139.1	131.7	1.23931	1.17338
High	P35222	Catenin beta-1 OS=Homo sapiens OX=9606 GN=CTNNB1 PE=1 SV=1	FALSE	5	4	5	4	85.4	274.1	211.1	276.1	168.4	261.7	335.2	299.1	300.5	311.6	227.5	294	318.1	273.3	390.2	228.2	238.28	294.78	300.76	1.23712	1.26221
High	Q00839	Heterogeneous nuclear ribonucleoprotein U OS=Homo sapiens OX=9606 GN=HNRNPU PE=1 SV=6	FALSE	18	11	18	11	90.5	869.5	752.4	955.3	663.2	1012.8	1215.6	1094	865.8	1150.8	934.4	833	856	879.9	1305.2	801.7	850.64	1052.12	935.16	1.23686	1.09936
High	Q9BQ95	Evolutionarily conserved signaling intermediate in Toll pathway, mitochondrial OS=Homo sapiens OX=9606 GN=ECSIT PE=1 SV=1	FALSE	6	1	1	1	49.1	60.2	42.9	57	66.1	69.3	99.5	59.3	46.7	93.1	66.2	73	63.4	63.9	89	67.5	59.1	72.96	71.36	1.23452	1.20745
High	Q92499	ATP-dependent RNA helicase DDX1 OS=Homo sapiens OX=9606 GN=DDX1 PE=1 SV=2	FALSE	7	5	6	5	82.4	109.7	93.6	101.8	82.8	97.5	124.2	111.3	105.2	145.9	112.6	105.7	117.9	103.9	136.4	100.3	97.08	119.84	112.84	1.23445	1.16234
High	P30038	Delta-1-pyrroline-5-carboxylate dehydrogenase, mitochondrial OS=Homo sapiens OX=9606 GN=ALDH4A1 PE=1 SV=3	FALSE	4	2	2	2	61.7	126.2	123.4	145.8	112.1	128.6	178	178	102.4	146.6	180.1	177.7	190	181.7	178.6	152.7	127.22	157.02	176.14	1.23424	1.38453
High	P49748	Very long-chain specific acyl-CoA dehydrogenase, mitochondrial OS=Homo sapiens OX=9606 GN=ACADVL PE=1 SV=1	FALSE	4	2	2	2	70.3	108.2	96.1	88	97.2	124.4	148.7	143.8	121.8	108.3	111.5	439.4	144.6	178.9	170.8	121.2	102.78	126.82	210.98	1.2339	2.05273
High	P23528	Cofilin-1 OS=Homo sapiens OX=9606 GN=CFL1 PE=1 SV=3	FALSE	23	3	3	1	18.5	17.2	12.4	18.5	13.2	18.7	22.4	19.5	21.1	17.6	18.1	23.4	22.5	15.1	22.7	20.5	16	19.74	20.84	1.23375	1.3025
High	P01024	Complement C3 OS=Homo sapiens OX=9606 GN=C3 PE=1 SV=2	FALSE	10	12	16	12	187	836.5	826.1	780.8	847.6	1017.1	1641.5	1201.8	699.8	934.9	832.9	995.1	855.1	1190.5	1520.3	971	861.62	1062.18	1106.4	1.23277	1.28409
High	Q9Y520	Protein PRRC2C OS=Homo sapiens OX=9606 GN=PRRC2C PE=1 SV=4	FALSE	1	3	3	3	316.7	23.4	18.9	15	16.7	34.7	34.4	22.3	28.7	24.9	23.7	21.7	23.9	17.8	31.7	20.6	21.74	26.8	23.14	1.23275	1.0644
High	P09496	Clathrin light chain A OS=Homo sapiens OX=9606 GN=CLTA PE=1 SV=1	FALSE	16	5	32	5	27.1	417.5	596.8	551.5	740.8	1087.6	1240.6	597.6	636.3	690.5	1017.8	335.1	738.7	564.8	1055.4	927.2	678.84	836.56	724.24	1.23234	1.06688
High	Q9Y5B9	FACT complex subunit SPT16 OS=Homo sapiens OX=9606 GN=SUPT16H PE=1 SV=1	FALSE	11	10	10	10	119.8	888.4	594.8	541.6	322.2	612.4	986.8	690.3	486.4	1057.1	424.5	436.7	754.9	525.6	1020	346.1	591.88	729.02	616.66	1.2317	1.04187
High	P46087	Probable 28S rRNA (cytosine(4447)-C(5))-methyltransferase OS=Homo sapiens OX=9606 GN=NOP2 PE=1 SV=2	FALSE	4	2	2	2	89.2	38.9	25.2	29.9	34.7	39	60.2	32.5	34.1	39.5	40.2	31.6	37.8	42.2	57.4	39.3	33.54	41.3	41.66	1.23137	1.2421
High	P27708	CAD protein OS=Homo sapiens OX=9606 GN=CAD PE=1 SV=3	FALSE	2	3	4	3	242.8	23.6	23.8	19.7	22.2	34.2	45.1	36.8	22.5	27.9	19.7	23.9	21.3	34.3	61.9	32.6	24.7	30.4	34.8	1.23077	1.40891
High	P49327	Fatty acid synthase OS=Homo sapiens OX=9606 GN=FASN PE=1 SV=3	FALSE	9	17	19	17	273.3	1233.9	1060.6	975.5	731.7	1038.1	1592.7	1476.1	1055.7	1161.4	913.7	1031.7	1322.1	1464.1	1844.6	1060.8	1007.96	1239.92	1344.66	1.23013	1.33404
High	Q6Y7W6	GRB10-interacting GYF protein 2 OS=Homo sapiens OX=9606 GN=GIGYF2 PE=1 SV=1	FALSE	2	2	2	2	150	35.2	40.1	34.5	16.7	44.1	64	45.7	34.9	39.7	25.5	26.5	34.7	42.4	79.1	32.7	34.12	41.96	43.08	1.22978	1.2626
High	O95163	Elongator complex protein 1 OS=Homo sapiens OX=9606 GN=ELP1 PE=1 SV=3	FALSE	3	3	3	3	150.2	73	52.8	72.2	42.3	63.2	80.2	76.9	63	87.2	65.8	64	73.5	76.1	95.2	68.1	60.7	74.62	75.38	1.22932	1.24185
High	Q9NP81	Serine--tRNA ligase, mitochondrial OS=Homo sapiens OX=9606 GN=SARS2 PE=1 SV=1	FALSE	3	1	1	1	58.2	22.7	22.1	21.4	17.8	24.3	29.7	27.9	26.8	24.4	24.3	22.5	23.2	19.2	29.4	26.9	21.66	26.62	24.24	1.22899	1.11911
High	Q13263	Transcription intermediary factor 1-beta OS=Homo sapiens OX=9606 GN=TRIM28 PE=1 SV=5	FALSE	8	5	6	5	88.5	104.1	72.3	86.8	68.8	89.4	133.3	89.9	109.1	101.2	84	113.9	126.8	114.4	146.9	91.6	84.28	103.5	118.72	1.22805	1.40864
High	P31943	Heterogeneous nuclear ribonucleoprotein H OS=Homo sapiens OX=9606 GN=HNRNPH1 PE=1 SV=4	FALSE	29	9	18	4	49.2	415.9	394.7	387.4	275	482.6	668.5	465.7	378.1	520.9	368	387.7	500.9	488	742.9	397.1	391.12	480.24	503.32	1.22786	1.28687
High	P15586	N-acetylglucosamine-6-sulfatase OS=Homo sapiens OX=9606 GN=GNS PE=1 SV=3	FALSE	2	1	1	1	62	19.8	18.7	14.2	19.6	20.8	22.9	22.2	20.5	29.9	18.8	21.9	19.6	17.9	29.3	22.2	18.62	22.86	22.18	1.22771	1.19119
High	P61978	Heterogeneous nuclear ribonucleoprotein K OS=Homo sapiens OX=9606 GN=HNRNPK PE=1 SV=1	FALSE	17	6	8	6	50.9	191.7	155.4	184	142.5	176.6	257.8	205.5	156.3	247.7	176.3	171.5	186.5	205.5	275	183.4	170.04	208.72	204.38	1.22748	1.20195
High	P78509	Reelin OS=Homo sapiens OX=9606 GN=RELN PE=1 SV=3	FALSE	3	7	8	7	388.1	220.6	226.2	295.5	140	249.1	409.8	297.8	243.2	286.8	150.2	263.7	287.5	295.4	350.2	173.9	226.28	277.56	274.14	1.22662	1.21151
High	Q07955	Serine/arginine-rich splicing factor 1 OS=Homo sapiens OX=9606 GN=SRSF1 PE=1 SV=2	FALSE	16	4	6	4	27.7	26.3	19.7	34.2	22.8	20.2	25.9	35.8	16	35.6	37.8	18.3	16.5	15.6	17.4	18.6	24.64	30.22	17.28	1.22646	0.701299
High	Q92598	Heat shock protein 105 kDa OS=Homo sapiens OX=9606 GN=HSPH1 PE=1 SV=1	FALSE	7	4	4	3	96.8	179.9	96	143	166.9	212.3	229.6	151.6	143.6	260.6	193.3	164.6	143.8	138.2	179.7	193.8	159.62	195.74	164.02	1.22629	1.02757
High	Q02487	Desmocollin-2 OS=Homo sapiens OX=9606 GN=DSC2 PE=1 SV=1	FALSE	3	2	2	2	99.9	21.9	12.7	20.4	21.2	19.4	28.6	16.6	23.7	27.6	20.7	26.1	19.2	21.7	26.1	15.6	19.12	23.44	21.74	1.22594	1.13703
High	P26641	Elongation factor 1-gamma OS=Homo sapiens OX=9606 GN=EEF1G PE=1 SV=3	FALSE	5	1	3	1	50.1	48.7	21.8	36.4	29.2	40.5	54.4	47.2	39.4	45.4	30.1	65.3	43.4	55	61.7	35.4	35.32	43.3	52.16	1.22593	1.47678
High	Q14573	Inositol 1,4,5-trisphosphate receptor type 3 OS=Homo sapiens OX=9606 GN=ITPR3 PE=1 SV=2	FALSE	9	20	24	16	303.9	686.2	682.7	901.3	704.6	1249.3	1562.6	1082.4	938.9	867.7	725.4	784.9	781	900.2	1446.6	660.1	844.82	1035.4	914.56	1.22559	1.08255
High	P11233	Ras-related protein Ral-A OS=Homo sapiens OX=9606 GN=RALA PE=1 SV=1	FALSE	4	1	1	1	23.6	29.6	35.2	29.5	26.4	31.2	48.6	31.7	28.7	44.1	33	46.1	39.5	45.1	47.8	37.2	30.38	37.22	43.14	1.22515	1.42001
High	P08727	Keratin, type I cytoskeletal 19 OS=Homo sapiens OX=9606 GN=KRT19 PE=1 SV=4	FALSE	61	23	136	16	44.1	2849.8	3451.5	3241.9	2119.9	3963.4	6215.9	4744.5	2164.1	3763.6	2247.7	2205.3	2468.5	3478	5573.4	2144.5	3125.3	3827.16	3173.94	1.22457	1.01556
High	Q9UHB9	Signal recognition particle subunit SRP68 OS=Homo sapiens OX=9606 GN=SRP68 PE=1 SV=2	FALSE	6	3	3	3	70.7	108.1	88.9	126.3	89.6	106.8	150.6	131.2	115.7	126.9	111.9	111.5	117.9	146.5	156.9	115.4	103.94	127.26	129.64	1.22436	1.24726
High	Q9Y4C2	TRPM8 channel-associated factor 1 OS=Homo sapiens OX=9606 GN=TCAF1 PE=1 SV=3	FALSE	6	5	6	5	102.1	472	325	690.3	220.4	410.8	482.9	446	719	649.8	296	496.6	514.3	381.9	534.9	294.1	423.7	518.74	444.36	1.22431	1.04876
High	O95400	CD2 antigen cytoplasmic tail-binding protein 2 OS=Homo sapiens OX=9606 GN=CD2BP2 PE=1 SV=1	FALSE	6	1	1	1	37.6	105.3	81.4	133.5	96	120.6	161	111.5	121	150.4	113.3	125.7	155	121.7	184.3	110.2	107.36	131.44	139.38	1.22429	1.29825
High	P01023	Alpha-2-macroglobulin OS=Homo sapiens OX=9606 GN=A2M PE=1 SV=3	FALSE	3	3	3	3	163.2	231.6	216.3	210.9	220.2	214	307.9	317.1	195.2	262.3	255.4	230.5	236.9	362.9	325	292.5	218.6	267.58	289.56	1.22406	1.32461
High	Q9Y3U8	60S ribosomal protein L36 OS=Homo sapiens OX=9606 GN=RPL36 PE=1 SV=3	FALSE	29	3	9	3	12.2	276.9	266.2	327.7	319.3	327.7	413.7	338.5	323.5	382.1	399.3	309.9	348.4	341.4	438.3	374.8	303.56	371.42	362.56	1.22355	1.19436
High	Q96C19	EF-hand domain-containing protein D2 OS=Homo sapiens OX=9606 GN=EFHD2 PE=1 SV=1	FALSE	35	7	25	7	26.7	970.9	2808	1220.1	998.4	2366.6	1324.9	2761.6	2992.3	1660.1	1489.6	881.7	1518.7	1267.6	1881	1064.7	1672.8	2045.7	1322.74	1.22292	0.790734
High	P00488	Coagulation factor XIII A chain OS=Homo sapiens OX=9606 GN=F13A1 PE=1 SV=4	FALSE	2	1	1	1	83.2	100.9	78.9	83.8	69.7	96.9	113.6	110.1	86.1	120.8	95.5	91.8	105.2	124.2	147.4	113	86.04	105.22	116.32	1.22292	1.35193
High	Q99436	Proteasome subunit beta type-7 OS=Homo sapiens OX=9606 GN=PSMB7 PE=1 SV=1	FALSE	10	3	3	3	29.9	61.3	49.3	57.2	64	73.9	74.1	74.7	69.1	70.7	85	125.9	87	85.9	117.1	98.1	61.14	74.72	102.8	1.22211	1.68139
High	Q15836	Vesicle-associated membrane protein 3 OS=Homo sapiens OX=9606 GN=VAMP3 PE=1 SV=3	FALSE	16	1	1	1	11.3	32.6	31.5	28.3	31.3	43.1	44	46.7	41.9	39.7	31.5	37.5	36.5	33.4	57.4	32.5	33.36	40.76	39.46	1.22182	1.18285
High	P62917	60S ribosomal protein L8 OS=Homo sapiens OX=9606 GN=RPL8 PE=1 SV=2	FALSE	19	5	12	5	28	89.9	81.5	98.3	99.5	122.7	138.2	107.3	105.8	107.8	141.7	85.5	91.3	113.5	151.3	146.2	98.38	120.16	117.56	1.22139	1.19496
High	Q12929	Epidermal growth factor receptor kinase substrate 8 OS=Homo sapiens OX=9606 GN=EPS8 PE=1 SV=1	FALSE	2	1	1	1	91.8	32.8	23.1	30.9	13.3	31.2	40.3	38.4	21.6	29.7	30.3	18.3	28.9	22.7	46.7	23.4	26.26	32.06	28	1.22087	1.06626
High	P62258	14-3-3 protein epsilon OS=Homo sapiens OX=9606 GN=YWHAE PE=1 SV=1	FALSE	15	4	13	3	29.2	271	235.8	226.7	213.7	278.5	345.9	305.1	297	308.6	237.3	434.9	312.1	269.2	338.1	266	245.14	298.78	324.06	1.21881	1.32194
High	P63167	Dynein light chain 1, cytoplasmic OS=Homo sapiens OX=9606 GN=DYNLL1 PE=1 SV=1	FALSE	33	2	5	2	10.4	276.1	221.8	274.9	256	284.9	461.6	297.8	180.7	342.8	317.6	156.1	234	278.5	482.2	348.3	262.74	320.1	299.82	1.21831	1.14113
High	Q9BQD7	Adenine nucleotide translocase lysine N-methyltransferase OS=Homo sapiens OX=9606 GN=ANTKMT PE=1 SV=1	FALSE	10	1	1	1	25.1	55.3	55.3	61.4	45.6	61	70	69.8	75.4	73.6	50.6	69.3	70.8	63.9	81	53.3	55.72	67.88	67.66	1.21823	1.21429
High	P50990	T-complex protein 1 subunit theta OS=Homo sapiens OX=9606 GN=CCT8 PE=1 SV=4	FALSE	14	7	7	7	59.6	329.5	255.3	280.4	195	270.9	377.4	355.7	254.4	387.5	246.4	311.6	293.3	331.1	401.7	253.9	266.22	324.28	318.32	1.21809	1.1957
High	Q96FZ7	Charged multivesicular body protein 6 OS=Homo sapiens OX=9606 GN=CHMP6 PE=1 SV=3	FALSE	6	1	2	1	23.5	25.1	26.9	23	19.3	25.4	36.3	22.3	26	34.8	26.4	29.2	31.6	34.2	29.7	28.5	23.94	29.16	30.64	1.21805	1.27987
High	Q9UHD8	Septin-9 OS=Homo sapiens OX=9606 GN=SEPTIN9 PE=1 SV=2	FALSE	19	8	16	8	65.4	542	541.4	546.7	491.7	604.9	773.7	685.2	578.1	693.2	588.3	562.6	633.2	723.4	876.7	617.7	545.34	663.7	682.72	1.21704	1.25192
High	P17844	Probable ATP-dependent RNA helicase DDX5 OS=Homo sapiens OX=9606 GN=DDX5 PE=1 SV=1	FALSE	26	15	22	11	69.1	473.3	395.2	434	347.1	410.1	600.4	497.8	339.3	592.6	476.1	351	436.6	456.3	623.8	470.2	411.94	501.24	467.58	1.21678	1.13507
High	Q9H936	Mitochondrial glutamate carrier 1 OS=Homo sapiens OX=9606 GN=SLC25A22 PE=1 SV=1	FALSE	7	2	3	2	34.4	54.3	43.6	58.1	49.4	63.1	89.3	67.1	53.7	67.1	49.4	66.8	72.4	63.7	74	71.1	53.7	65.32	69.6	1.21639	1.29609
High	O75381	Peroxisomal membrane protein PEX14 OS=Homo sapiens OX=9606 GN=PEX14 PE=1 SV=1	FALSE	3	1	1	1	41.2	74	53.4	49.2	38.2	78.2	123.7	75.1	45.3	74.6	37.7	37.5	65.2	69.8	101.3	41.3	58.6	71.28	63.02	1.21638	1.07543
High	Q8N6R0	eEF1A lysine and N-terminal methyltransferase OS=Homo sapiens OX=9606 GN=EEF1AKNMT PE=1 SV=1	FALSE	2	1	2	1	78.7	46.3	42.8	48.1	38	57.3	66.3	58	54.9	55.8	47.8	58.7	57.1	56.7	66.8	44.7	46.5	56.56	56.8	1.21634	1.22151
High	Q96AG4	Leucine-rich repeat-containing protein 59 OS=Homo sapiens OX=9606 GN=LRRC59 PE=1 SV=1	FALSE	18	5	8	5	34.9	374.1	277.7	345.2	316.8	349.3	486.9	448.4	331.9	405.7	348.9	309.1	380.4	388.9	495.9	342.4	332.62	404.36	383.34	1.21568	1.15249
High	Q5SSJ5	Heterochromatin protein 1-binding protein 3 OS=Homo sapiens OX=9606 GN=HP1BP3 PE=1 SV=1	FALSE	7	4	4	4	61.2	91.9	54.6	99.5	74.9	74.8	126.3	81.6	63.4	112.5	97	105.5	105.3	87.7	116.9	90.6	79.14	96.16	101.2	1.21506	1.27875
High	P51398	28S ribosomal protein S29, mitochondrial OS=Homo sapiens OX=9606 GN=DAP3 PE=1 SV=1	FALSE	8	3	3	3	45.5	44.1	45.3	48.2	37.6	49.5	61.2	57.8	48.1	56.4	49.5	56.2	52.1	59.4	54.2	45.4	44.94	54.6	53.46	1.21495	1.18959
High	P18124	60S ribosomal protein L7 OS=Homo sapiens OX=9606 GN=RPL7 PE=1 SV=1	FALSE	20	5	11	5	29.2	672.5	509.9	611.5	617.5	732	961.3	660	622.2	778.2	793.7	765.5	802.9	700.6	979.3	731.6	628.68	763.08	795.98	1.21378	1.26611
High	Q96SB3	Neurabin-2 OS=Homo sapiens OX=9606 GN=PPP1R9B PE=1 SV=3	FALSE	18	11	18	11	89.3	614.6	455.4	711.7	505.8	670.8	816.1	612.6	653.9	827	675.4	672.8	655.4	502.8	746.6	575.2	591.66	717	630.56	1.21184	1.06575
High	P53350	Serine/threonine-protein kinase PLK1 OS=Homo sapiens OX=9606 GN=PLK1 PE=1 SV=1	FALSE	4	2	2	2	68.2	47.6	43.9	43.3	37.3	48.1	71	50.2	42.9	59.8	42.9	25.7	53.7	49.4	66.7	41.6	44.04	53.36	47.42	1.21163	1.07675
High	O14818	Proteasome subunit alpha type-7 OS=Homo sapiens OX=9606 GN=PSMA7 PE=1 SV=1	FALSE	12	2	4	2	27.9	135.1	105.6	123	114	111.1	173.5	145.1	100.1	163.3	131.4	141.7	130.7	163.2	186.5	171.4	117.76	142.68	158.7	1.21162	1.34766
High	P63151	Serine/threonine-protein phosphatase 2A 55 kDa regulatory subunit B alpha isoform OS=Homo sapiens OX=9606 GN=PPP2R2A PE=1 SV=1	FALSE	5	2	2	2	51.7	117.8	103.2	103.2	87.7	110.3	154.7	134.8	130	120.5	92.5	117.8	130.7	121.7	164	93.7	104.44	126.5	125.58	1.21122	1.20241
High	P14625	Endoplasmin OS=Homo sapiens OX=9606 GN=HSP90B1 PE=1 SV=1	FALSE	12	8	10	7	92.4	134.3	74.6	84.2	70.7	96.5	129.2	124.6	100.9	123	79.8	161.9	148.4	149.8	163.2	104.6	92.06	111.5	145.58	1.21117	1.58136
High	P28066	Proteasome subunit alpha type-5 OS=Homo sapiens OX=9606 GN=PSMA5 PE=1 SV=3	FALSE	17	3	3	3	26.4	207.2	174.9	199.2	210	223.5	276	255.3	220.7	255.1	221.8	350	307	313.4	355.7	282.3	202.96	245.78	321.68	1.21098	1.58494
High	P14373	Zinc finger protein RFP OS=Homo sapiens OX=9606 GN=TRIM27 PE=1 SV=1	FALSE	19	8	15	8	58.5	873.7	968.9	849.9	681.7	848.9	1444.7	1229	545.8	1066.3	827.7	599.2	790.4	1155.8	1191.1	789.9	844.62	1022.7	905.28	1.21084	1.07182
High	Q9H3G5	Probable serine carboxypeptidase CPVL OS=Homo sapiens OX=9606 GN=CPVL PE=1 SV=2	FALSE	7	3	4	3	54.1	212.9	201	219.6	170.6	249.5	388.2	294.8	173.6	253.2	165.2	163.1	197.4	284.6	396.4	211.1	210.72	255	250.52	1.21014	1.18888
High	Q7RTV0	PHD finger-like domain-containing protein 5A OS=Homo sapiens OX=9606 GN=PHF5A PE=1 SV=1	FALSE	7	1	1	1	12.4	17.8	13.8	20	18.5	22.6	30.3	22.5	15	19.3	25	17.4	22.4	17.3	22.3	22	18.54	22.42	20.28	1.20928	1.09385
High	Q8WTT2	Nucleolar complex protein 3 homolog OS=Homo sapiens OX=9606 GN=NOC3L PE=1 SV=1	FALSE	2	1	2	1	92.5	30.9	19.9	29.7	24.7	28.4	34.3	29.8	31.4	37.9	27.9	25.8	34.9	32.1	35.7	29.2	26.72	32.26	31.54	1.20734	1.18039
High	Q9NY93	Probable ATP-dependent RNA helicase DDX56 OS=Homo sapiens OX=9606 GN=DDX56 PE=1 SV=1	FALSE	16	8	15	8	61.6	268.4	237.9	303.2	270	286.9	323.7	299.1	376.6	285.7	364.4	330.8	315.8	284.4	332.7	304.3	273.28	329.9	313.6	1.20719	1.14754
High	O94906	Pre-mRNA-processing factor 6 OS=Homo sapiens OX=9606 GN=PRPF6 PE=1 SV=1	FALSE	8	8	12	8	106.9	299.4	236.6	301.9	267.2	316.9	433.1	348.6	287.3	360.3	285.4	351.7	338.7	352.3	413.5	273	284.4	342.94	345.84	1.20584	1.21603
High	P49755	Transmembrane emp24 domain-containing protein 10 OS=Homo sapiens OX=9606 GN=TMED10 PE=1 SV=2	FALSE	5	1	2	1	25	103.9	66.3	92	82	100.3	136.4	101.1	86.2	123.9	88.3	98.4	122.5	120.2	133.1	92.6	88.9	107.18	113.36	1.20562	1.27514
High	O60568	Multifunctional procollagen lysine hydroxylase and glycosyltransferase LH3 OS=Homo sapiens OX=9606 GN=PLOD3 PE=1 SV=1	FALSE	2	1	1	1	84.7	75.2	92.5	84.8	88.4	89.3	97.6	98.2	88.9	116.4	117.4	178.2	89.7	76	98.3	86.8	86.04	103.7	105.8	1.20525	1.22966
High	Q8TDN6	Ribosome biogenesis protein BRX1 homolog OS=Homo sapiens OX=9606 GN=BRIX1 PE=1 SV=2	FALSE	5	1	1	1	41.4	13.5	13.4	13.6	8.6	16.7	22.9	12	9.6	19.1	15.7	9.1	11.4	12	18.4	12.4	13.16	15.86	12.66	1.20517	0.962006
High	Q08426	Peroxisomal bifunctional enzyme OS=Homo sapiens OX=9606 GN=EHHADH PE=1 SV=3	FALSE	2	1	3	1	79.4	26.1	20.4	17.3	21.3	24	29.9	24.2	25.8	28.5	23	19.9	28.1	18.2	24.9	17.9	21.82	26.28	21.8	1.2044	0.999083
High	P11388	DNA topoisomerase 2-alpha OS=Homo sapiens OX=9606 GN=TOP2A PE=1 SV=3	FALSE	1	1	1	1	174.3	18.4	26.1	15.4	16.4	17.7	17.7	23.8	29.4	22.4	19.9	15.2	24.4	14.3	22.8	17.1	18.8	22.64	18.76	1.20426	0.997872
High	Q92576	PHD finger protein 3 OS=Homo sapiens OX=9606 GN=PHF3 PE=1 SV=3	FALSE	2	2	2	2	229.3	16.3	7.9	13.4	9.4	10.3	18.2	10.2	13.5	14.4	12.7	11	11.1	8.9	18.1	9.6	11.46	13.8	11.74	1.20419	1.02443
High	Q9P0M4	Interleukin-17C OS=Homo sapiens OX=9606 GN=IL17C PE=1 SV=1	FALSE	13	1	1	1	21.8	113.8	96.4	78.2	103.7	128.6	156	128.6	82	117.3	143	59.3	93.4	96.7	120.4	137.4	104.14	125.38	101.44	1.20396	0.974073
High	Q9UBB4	Ataxin-10 OS=Homo sapiens OX=9606 GN=ATXN10 PE=1 SV=1	FALSE	22	8	15	8	53.5	935.8	585.5	998.4	334.1	728.4	884.3	706.1	1048.4	1204.3	469.4	647	909.7	571	958.1	446.6	716.44	862.5	706.48	1.20387	0.986098
High	Q9ULT8	E3 ubiquitin-protein ligase HECTD1 OS=Homo sapiens OX=9606 GN=HECTD1 PE=1 SV=3	FALSE	1	2	4	2	289.2	92	78.4	95.3	77.4	110.2	134.6	116.4	90.9	102.3	101.5	82.9	110	105.7	135.4	93	90.66	109.14	105.4	1.20384	1.16259
High	Q13043	Serine/threonine-protein kinase 4 OS=Homo sapiens OX=9606 GN=STK4 PE=1 SV=2	FALSE	3	1	1	1	55.6	95.2	76.1	77.4	70.9	86.4	132.5	105.2	81	101.5	68.5	90.6	101.2	107.5	136.9	100.4	81.2	97.74	107.32	1.20369	1.32167
High	P13861	cAMP-dependent protein kinase type II-alpha regulatory subunit OS=Homo sapiens OX=9606 GN=PRKAR2A PE=1 SV=2	FALSE	10	3	4	3	45.5	105.4	100.6	92.2	89.7	127.4	174.4	128.9	80.1	135.6	101.1	94	110.4	141.3	155.5	107.9	103.06	124.02	121.82	1.20338	1.18203
High	P52272	Heterogeneous nuclear ribonucleoprotein M OS=Homo sapiens OX=9606 GN=HNRNPM PE=1 SV=3	FALSE	20	11	15	11	77.5	719.4	611.1	670.5	570.1	765.3	1058.8	714.7	659.3	927.3	654.8	591.1	758.3	670.8	1153.2	632.3	667.28	802.98	761.14	1.20336	1.14066
High	O60264	SWI/SNF-related matrix-associated actin-dependent regulator of chromatin subfamily A member 5 OS=Homo sapiens OX=9606 GN=SMARCA5 PE=1 SV=1	FALSE	3	3	4	2	121.8	80.9	79.4	86.1	70.3	88.2	111.4	96.4	93	93.9	92.4	97.5	96	91.5	116.1	90.1	80.98	97.42	98.24	1.20301	1.21314
High	Q9BQP7	Mitochondrial genome maintenance exonuclease 1 OS=Homo sapiens OX=9606 GN=MGME1 PE=1 SV=1	FALSE	6	1	1	1	39.4	88.9	144.7	120.8	80	162.3	135.4	185.4	175.9	126.4	94.5	83.3	125.4	128	171	84.9	119.34	143.52	118.52	1.20261	0.993129
High	Q14697	Neutral alpha-glucosidase AB OS=Homo sapiens OX=9606 GN=GANAB PE=1 SV=3	FALSE	3	2	3	2	106.8	48.7	38.7	40.1	38.7	57.1	63.8	58.4	40.1	59.7	46.2	71.4	61.7	95.9	76	55.1	44.66	53.64	72.02	1.20107	1.61263
High	Q9UBU9	Nuclear RNA export factor 1 OS=Homo sapiens OX=9606 GN=NXF1 PE=1 SV=1	FALSE	9	4	4	4	70.1	398.1	335.9	395.1	368.2	372.2	500.3	442.3	427.4	464.6	410.6	462.2	395.6	342.3	521.4	348.2	373.9	449.04	413.94	1.20096	1.10709
High	P48735	Isocitrate dehydrogenase [NADP], mitochondrial OS=Homo sapiens OX=9606 GN=IDH2 PE=1 SV=2	FALSE	3	1	1	1	50.9	57	57	59.6	56.2	58.4	74.8	62.3	69.1	63.2	76.4	71.7	66.2	69.9	77.2	93.6	57.64	69.16	75.72	1.19986	1.31367
High	Q8N0V3	Putative ribosome-binding factor A, mitochondrial OS=Homo sapiens OX=9606 GN=RBFA PE=1 SV=3	FALSE	6	2	5	2	38.3	204.3	234.8	236.6	242.6	232.3	314.6	290.7	228.8	250.9	295.5	215.4	259.5	298.1	323.4	285.5	230.12	276.1	276.38	1.19981	1.20103
High	P21281	V-type proton ATPase subunit B, brain isoform OS=Homo sapiens OX=9606 GN=ATP6V1B2 PE=1 SV=3	FALSE	3	1	1	1	56.5	62.3	55.6	55.4	45.9	53.8	85.5	70.4	59.4	59.6	52.6	103.7	56.7	64.4	87.3	41.3	54.6	65.5	70.68	1.19963	1.29451
High	O75044	SLIT-ROBO Rho GTPase-activating protein 2 OS=Homo sapiens OX=9606 GN=SRGAP2 PE=1 SV=3	FALSE	14	12	19	12	120.8	1105.5	593.9	788.7	865.5	1296.7	2471.8	869.2	682.1	980.8	572.3	627.3	784.3	775.3	2165.9	673.8	930.06	1115.24	1005.32	1.19911	1.08092
High	Q9Y4B6	DDB1- and CUL4-associated factor 1 OS=Homo sapiens OX=9606 GN=DCAF1 PE=1 SV=3	FALSE	3	4	4	4	168.9	61.2	58.4	49	57.3	81.5	101.6	79	68.3	68.2	51.4	52.1	59.4	64.8	92.9	48.1	61.48	73.7	63.46	1.19876	1.03221
High	Q96FW1	Ubiquitin thioesterase OTUB1 OS=Homo sapiens OX=9606 GN=OTUB1 PE=1 SV=2	FALSE	4	1	2	1	31.3	106.1	83	92.4	71.8	100.3	134.1	130.9	90.6	104.9	82.7	163.9	101	128.6	136.2	91.3	90.72	108.64	124.2	1.19753	1.36905
High	P60953	Cell division control protein 42 homolog OS=Homo sapiens OX=9606 GN=CDC42 PE=1 SV=2	FALSE	10	2	4	2	21.2	61.2	76.6	81.8	77	91.7	88.1	104.9	77.8	94.7	99.4	79.1	76.6	98.2	136.9	102.1	77.66	92.98	98.58	1.19727	1.26938
High	P78347	General transcription factor II-I OS=Homo sapiens OX=9606 GN=GTF2I PE=1 SV=2	FALSE	6	6	8	6	112.3	288.5	213	287.4	233.4	309	405.8	289	161.6	442.7	294.3	195.4	232.1	274.7	405.5	257.8	266.26	318.68	273.1	1.19688	1.02569
High	P02787	Serotransferrin OS=Homo sapiens OX=9606 GN=TF PE=1 SV=3	FALSE	9	5	6	5	77	142	187.6	130.1	162.9	184.7	244.3	231.9	146.9	163.8	178.8	279	217.9	322.8	271	229.8	161.46	193.14	264.1	1.19621	1.6357
High	P49588	Alanine--tRNA ligase, cytoplasmic OS=Homo sapiens OX=9606 GN=AARS1 PE=1 SV=2	FALSE	3	2	2	2	106.7	28.8	19.3	22.3	17.6	33	33.7	27.6	27.3	29	27.1	29.1	31	33.8	36.3	26.3	24.2	28.94	31.3	1.19587	1.29339
High	Q01844	RNA-binding protein EWS OS=Homo sapiens OX=9606 GN=EWSR1 PE=1 SV=1	FALSE	3	2	3	2	68.4	29.6	25.4	32.8	21.5	25	41.3	25	29	32.9	32.4	35	33.7	23.2	43.7	29.5	26.86	32.12	33.02	1.19583	1.22934
High	P09497	Clathrin light chain B OS=Homo sapiens OX=9606 GN=CLTB PE=1 SV=1	FALSE	26	7	19	7	25.2	235.9	297.9	299.2	350.9	637.1	612.6	334.3	349.3	389.2	492.2	211	390.5	301.7	578	429.5	364.2	435.52	382.14	1.19583	1.04926
High	Q8NEZ5	F-box only protein 22 OS=Homo sapiens OX=9606 GN=FBXO22 PE=1 SV=1	FALSE	6	2	3	2	44.5	53.1	49	60.4	41.6	48.8	80.4	73.9	45.4	59.5	43.2	38.4	48.2	52.6	70.7	39.3	50.58	60.48	49.84	1.19573	0.98537
High	P05783	Keratin, type I cytoskeletal 18 OS=Homo sapiens OX=9606 GN=KRT18 PE=1 SV=2	FALSE	61	22	176	20	48	5958	7735.6	4743.5	3525.3	7363.5	11604.5	9853.1	3236.5	6968.4	3392.7	2792.6	4711.1	7187.7	10490.6	3324.2	5865.18	7011.04	5701.24	1.19537	0.972049
High	P05787	Keratin, type II cytoskeletal 8 OS=Homo sapiens OX=9606 GN=KRT8 PE=1 SV=7	TRUE	60	29	278	23	53.7	11064.4	14410.2	9062.7	6780.1	13611.2	21113.2	18301.6	6176.7	13687	6372.3	6130.8	8704.1	14079.8	18268.6	6295.4	10985.7	13130.2	10695.7	1.1952	0.973604
High	Q3SY84	Keratin, type II cytoskeletal 71 OS=Homo sapiens OX=9606 GN=KRT71 PE=1 SV=3	FALSE	7	3	13	2	57.3	10.7	29.1	30.7	60.9	62.4	78	58	17.7	26.6	51.2	10.3	14.2	107	15.1	30.4	38.76	46.3	35.4	1.19453	0.913313
High	P11717	Cation-independent mannose-6-phosphate receptor OS=Homo sapiens OX=9606 GN=IGF2R PE=1 SV=3	FALSE	12	27	43	27	274.2	1053.2	1040.4	763.1	708.1	1052.2	1319.2	1369.2	902.8	1129.7	793.8	603.3	1042.1	1093.9	1390.2	776.8	923.4	1102.94	981.26	1.19443	1.06266
High	P13804	Electron transfer flavoprotein subunit alpha, mitochondrial OS=Homo sapiens OX=9606 GN=ETFA PE=1 SV=1	FALSE	11	2	2	2	35.1	171.5	121.1	151.1	119.1	161.9	245.3	157.5	129.5	165	168.3	136.2	162.3	180.5	257.1	176.5	144.94	173.12	182.52	1.19443	1.25928
High	Q96HC4	PDZ and LIM domain protein 5 OS=Homo sapiens OX=9606 GN=PDLIM5 PE=1 SV=5	FALSE	8	3	4	3	63.9	115.1	131.8	102.8	105.3	146.8	184.8	163	103.6	158.1	109.2	130.7	125.9	161.6	208.7	134.8	120.36	143.74	152.34	1.19425	1.2657
High	Q6YN16	Hydroxysteroid dehydrogenase-like protein 2 OS=Homo sapiens OX=9606 GN=HSDL2 PE=1 SV=1	FALSE	4	2	3	2	45.4	43.7	47	44.5	42.9	38.2	58.7	62.2	38.2	54.6	44.5	39.3	42.9	53	66	41.3	43.26	51.64	48.5	1.19371	1.12113
High	Q9NWU2	Glucose-induced degradation protein 8 homolog OS=Homo sapiens OX=9606 GN=GID8 PE=1 SV=1	FALSE	17	2	4	2	26.7	47.1	41.2	48	36.8	44.2	62.5	56.4	37.1	56.3	47	40.7	51.5	58.4	68.8	52.9	43.46	51.86	54.46	1.19328	1.25311
High	P61020	Ras-related protein Rab-5B OS=Homo sapiens OX=9606 GN=RAB5B PE=1 SV=1	FALSE	9	1	1	1	23.7	37.4	25.8	33.5	25.6	38.6	45.2	41.4	36	33.8	35.5	83.1	43.3	37.4	58.4	32.1	32.18	38.38	50.86	1.19267	1.58048
High	P55795	Heterogeneous nuclear ribonucleoprotein H2 OS=Homo sapiens OX=9606 GN=HNRNPH2 PE=1 SV=1	FALSE	20	6	12	2	49.2	59	54	59.9	46.3	63.7	93	62.4	52.8	71.9	57.3	66.9	71.3	66.2	99.2	54.1	56.58	67.48	71.54	1.19265	1.2644
High	Q9Y3D9	28S ribosomal protein S23, mitochondrial OS=Homo sapiens OX=9606 GN=MRPS23 PE=1 SV=2	FALSE	25	4	4	4	21.8	113.2	166.4	174.1	169.3	134.4	176.7	206.6	149.4	179.9	190.3	168.6	121.1	202.3	175.7	186.6	151.48	180.58	170.86	1.1921	1.12794
High	Q13418	Integrin-linked protein kinase OS=Homo sapiens OX=9606 GN=ILK PE=1 SV=2	FALSE	9	4	4	4	51.4	131.5	112.3	110.3	109.6	145.4	165.1	136.3	168.7	134.5	120.5	134.5	153.2	140.7	173.9	147.2	121.82	145.02	149.9	1.19044	1.2305
High	O15523	ATP-dependent RNA helicase DDX3Y OS=Homo sapiens OX=9606 GN=DDX3Y PE=1 SV=2	FALSE	22	12	18	1	73.1	61.9	65.9	56.1	54	53	81.8	85.2	37.4	77.4	64.5	25.8	56.9	70	72.1	50.9	58.18	69.26	55.14	1.19044	0.947748
High	Q86WJ1	Chromodomain-helicase-DNA-binding protein 1-like OS=Homo sapiens OX=9606 GN=CHD1L PE=1 SV=3	FALSE	2	2	4	2	100.9	14.6	13.8	11.9	14	17.4	19	24.4	15.3	13.5	13.1	13.4	18.5	16.7	19.1	15.1	14.34	17.06	16.56	1.18968	1.15481
High	P28370	Probable global transcription activator SNF2L1 OS=Homo sapiens OX=9606 GN=SMARCA1 PE=1 SV=2	FALSE	2	2	4	1	122.5	64.6	63.3	63.7	62.4	81.3	94.5	82.1	75.3	75.8	70.9	52.7	72.2	68.9	106	60.6	67.06	79.72	72.08	1.18879	1.07486
High	P0DMV8	Heat shock 70 kDa protein 1A OS=Homo sapiens OX=9606 GN=HSPA1A PE=1 SV=1	FALSE	32	19	56	14	70	1957.1	1621.2	1677.2	1454.2	1807.4	2516.7	2046	1604.8	2290.8	1666.3	1815	2305.7	2390.3	2967.9	2038.2	1703.42	2024.92	2303.42	1.18874	1.35223
High	Q13315	Serine-protein kinase ATM OS=Homo sapiens OX=9606 GN=ATM PE=1 SV=4	FALSE	2	4	5	4	350.5	159.5	141.4	150.4	137	219.2	241.3	194.7	167.8	203.7	152.3	195.5	189.5	164.5	236.1	139.5	161.5	191.96	185.02	1.18861	1.14563
High	Q15404	Ras suppressor protein 1 OS=Homo sapiens OX=9606 GN=RSU1 PE=1 SV=3	FALSE	6	2	3	2	31.5	172.8	149.5	187.8	161.2	166.8	240	191.5	175.7	192.3	196.3	199.1	213.6	171.6	261	202.3	167.62	199.16	209.52	1.18816	1.24997
High	Q96H55	Unconventional myosin-XIX OS=Homo sapiens OX=9606 GN=MYO19 PE=1 SV=2	FALSE	10	7	8	7	109.1	360.3	307.9	428.7	431	404.8	655.3	490.9	307	392.9	450.1	204.2	389.5	372.2	626.3	443.8	386.54	459.24	407.2	1.18808	1.05345
High	Q93009	Ubiquitin carboxyl-terminal hydrolase 7 OS=Homo sapiens OX=9606 GN=USP7 PE=1 SV=2	FALSE	12	12	18	12	128.2	525.6	621.8	550.6	456	696.9	986.9	761.5	442.4	652.2	543.7	434.2	515.3	789.2	834	615.4	570.18	677.34	637.62	1.18794	1.11828
High	Q86TX2	Acyl-coenzyme A thioesterase 1 OS=Homo sapiens OX=9606 GN=ACOT1 PE=1 SV=1	FALSE	5	1	1	1	46.2	25.1	11	11.4	11.3	14.3	23.1	15.1	14.8	19.7	14.1	11.6	22.1	16.5	18.6	21.5	14.62	17.36	18.06	1.18741	1.23529
High	P32780	General transcription factor IIH subunit 1 OS=Homo sapiens OX=9606 GN=GTF2H1 PE=1 SV=1	FALSE	2	1	1	1	62	137	98.4	118.9	93.9	115.5	153.7	130.5	105.8	150.7	128.6	127.4	93.1	126.6	144.4	107.4	112.74	133.86	119.78	1.18733	1.06244
High	P18827	Syndecan-1 OS=Homo sapiens OX=9606 GN=SDC1 PE=1 SV=3	FALSE	5	1	2	1	32.4	81.5	47.7	36.8	55.4	97.1	143.9	75.2	33.9	77.9	47.1	29.5	48.9	67.7	124.3	48.1	63.7	75.6	63.7	1.18681	1
High	P42696	RNA-binding protein 34 OS=Homo sapiens OX=9606 GN=RBM34 PE=1 SV=2	FALSE	7	2	2	2	48.5	11.2	7.3	10.7	10.3	15.7	16.5	11.9	13.5	10.3	13.3	9.1	11.2	15.4	19.8	15.3	11.04	13.1	14.16	1.18659	1.28261
High	Q14847	LIM and SH3 domain protein 1 OS=Homo sapiens OX=9606 GN=LASP1 PE=1 SV=2	FALSE	26	6	10	6	29.7	336.9	285.6	444	330.2	328	631.7	355.5	327.4	355.3	376.6	218.4	331.1	339.8	651.5	394.1	344.94	409.3	386.98	1.18658	1.12188
High	P46782	40S ribosomal protein S5 OS=Homo sapiens OX=9606 GN=RPS5 PE=1 SV=4	FALSE	39	7	29	7	22.9	642.6	649.1	695.5	762.8	1002.1	935.4	802.6	856.7	1064.4	790.8	634.8	826.4	675.9	863.8	627.6	750.42	889.98	725.7	1.18598	0.967058
High	P58107	Epiplakin OS=Homo sapiens OX=9606 GN=EPPK1 PE=1 SV=3	FALSE	7	6	9	2	555.3	329.5	386.8	192.1	154.6	304.7	377.5	565.5	185.8	362	131	604.1	327.4	315.1	422.1	157.8	273.54	324.36	365.3	1.18579	1.33545
High	Q8NDI1	EH domain-binding protein 1 OS=Homo sapiens OX=9606 GN=EHBP1 PE=1 SV=3	FALSE	4	4	4	4	139.9	216.3	218.6	227.8	194.8	254.8	329.3	295.8	226.6	259.6	207.4	272.4	242.3	296.3	393.9	223.2	222.46	263.74	285.62	1.18556	1.28392
High	P33991	DNA replication licensing factor MCM4 OS=Homo sapiens OX=9606 GN=MCM4 PE=1 SV=5	FALSE	3	2	3	2	96.5	244.7	195.3	234.2	183.8	227.6	290.5	249.8	296.6	245.4	204	279.4	277.1	241.6	330.8	207.1	217.12	257.26	267.2	1.18487	1.23066
High	P54802	Alpha-N-acetylglucosaminidase OS=Homo sapiens OX=9606 GN=NAGLU PE=1 SV=2	FALSE	2	1	1	1	82.2	51.1	28.4	49.1	36.1	43.4	57	46.1	43.4	55.2	44.8	41.4	48.5	33.6	59.4	41	41.62	49.3	44.78	1.18453	1.07593
High	P46939	Utrophin OS=Homo sapiens OX=9606 GN=UTRN PE=1 SV=2	FALSE	10	29	40	28	394.2	1899.7	1758.2	1792.2	1705.3	1744.4	2697	2560.4	1534.1	1958.8	1791.4	1330.7	1784.7	2352.7	2526.8	1931.5	1779.96	2108.34	1985.28	1.18449	1.11535
High	Q9BQ39	ATP-dependent RNA helicase DDX50 OS=Homo sapiens OX=9606 GN=DDX50 PE=1 SV=1	FALSE	7	4	5	3	82.5	51.5	38.1	55.9	37.9	53.5	57	54.5	44.9	63.3	60.8	221.2	69.6	52.5	58.2	59.5	47.38	56.1	92.2	1.18404	1.94597
High	Q9H0E2	Toll-interacting protein OS=Homo sapiens OX=9606 GN=TOLLIP PE=1 SV=1	FALSE	27	5	7	5	30.3	95.1	60.4	123.3	42.2	103.9	100.1	75.4	179.1	100.9	47.4	95	108.8	55.3	101.4	50.4	84.98	100.58	82.18	1.18357	0.967051
High	P26196	Probable ATP-dependent RNA helicase DDX6 OS=Homo sapiens OX=9606 GN=DDX6 PE=1 SV=2	FALSE	6	2	3	2	54.4	191.5	161.9	212.5	152.1	178.7	227	214.9	189.8	267.2	162.3	186.8	196.9	177.6	268.1	166.4	179.34	212.24	199.16	1.18345	1.11052
High	Q9BY49	Peroxisomal trans-2-enoyl-CoA reductase OS=Homo sapiens OX=9606 GN=PECR PE=1 SV=2	FALSE	5	1	1	1	32.5	88	78.3	70.7	71.4	72.3	98.7	115.5	54.9	98.7	82.7	68.3	84.1	93.3	116.8	73.7	76.14	90.1	87.24	1.18335	1.14578
High	O00629	Importin subunit alpha-3 OS=Homo sapiens OX=9606 GN=KPNA4 PE=1 SV=1	FALSE	3	1	1	1	57.9	49.4	38.9	47.9	38.6	51.6	69.1	61.1	32.5	63.7	41.4	46.7	43.6	53.9	72.7	48.5	45.28	53.56	53.08	1.18286	1.17226
High	Q92841	Probable ATP-dependent RNA helicase DDX17 OS=Homo sapiens OX=9606 GN=DDX17 PE=1 SV=2	FALSE	18	11	15	7	80.2	406	322.7	389.5	320.1	353.9	539.4	397.9	357.4	448.8	376.1	406.9	389.6	382.3	535.4	376.8	358.44	423.92	418.2	1.18268	1.16672
High	P07900	Heat shock protein HSP 90-alpha OS=Homo sapiens OX=9606 GN=HSP90AA1 PE=1 SV=5	FALSE	26	14	27	6	84.6	1124	786.4	902.7	604.3	843.1	1234.5	1198.2	794.5	1041	770.5	1025.9	1078.2	1177	1422.6	866.2	852.1	1007.74	1113.98	1.18265	1.30733
High	P38919	Eukaryotic initiation factor 4A-III OS=Homo sapiens OX=9606 GN=EIF4A3 PE=1 SV=4	FALSE	17	5	8	4	46.8	190.4	166.1	190.1	138.7	184.5	228.7	206.8	185.1	238.8	169.1	206.9	198.6	155	225.4	139.4	173.96	205.7	185.06	1.18246	1.06381
High	Q9UG63	ATP-binding cassette sub-family F member 2 OS=Homo sapiens OX=9606 GN=ABCF2 PE=1 SV=2	FALSE	4	2	2	2	71.2	143.1	156.9	156.7	131.1	150.7	182.5	178.1	164.8	187.9	159.9	178.4	160.8	170.1	186.1	134.6	147.7	174.64	166	1.1824	1.1239
High	O15144	Actin-related protein 2/3 complex subunit 2 OS=Homo sapiens OX=9606 GN=ARPC2 PE=1 SV=1	FALSE	19	6	10	6	34.3	567.9	467.8	680.8	500.1	537.1	621.3	614.7	625.6	738.5	653.3	454.1	540.3	452.1	635.5	529.6	550.74	650.68	522.32	1.18146	0.948397
High	P36873	Serine/threonine-protein phosphatase PP1-gamma catalytic subunit OS=Homo sapiens OX=9606 GN=PPP1CC PE=1 SV=1	FALSE	13	4	9	1	37	15.1	7.8	15.2	11.3	12.5	18.5	13.6	8.5	14.7	17.8	9.9	12.4	12	15.3	14.2	12.38	14.62	12.76	1.18094	1.03069
High	Q13214	Semaphorin-3B OS=Homo sapiens OX=9606 GN=SEMA3B PE=1 SV=1	FALSE	3	2	3	2	83.1	18.9	17.4	23.9	16.7	24.8	28	24.5	23.2	26.6	17.8	17.8	23.9	28.1	26.3	20.4	20.34	24.02	23.3	1.18092	1.14553
High	Q14157	Ubiquitin-associated protein 2-like OS=Homo sapiens OX=9606 GN=UBAP2L PE=1 SV=2	FALSE	3	3	3	3	114.5	42.6	47.9	40.7	34.7	53.7	71.5	50.3	39.4	48	50.1	37	49	50.8	73.2	50.6	43.92	51.86	52.12	1.18078	1.1867
High	O75153	Clustered mitochondria protein homolog OS=Homo sapiens OX=9606 GN=CLUH PE=1 SV=2	FALSE	2	1	1	1	146.6	23.6	26	17.6	18	20.1	25.8	33.7	22.8	23.8	18.1	19.6	18.7	23.1	24.2	21	21.06	24.84	21.32	1.17949	1.01235
High	Q9Y512	Sorting and assembly machinery component 50 homolog OS=Homo sapiens OX=9606 GN=SAMM50 PE=1 SV=3	FALSE	11	2	2	2	51.9	28.3	19.4	26.8	18.5	27.4	32.9	29.6	20.3	34.8	24.4	29.1	37.2	36.8	43.9	31.9	24.08	28.4	35.78	1.1794	1.48588
High	P29474	Nitric oxide synthase, endothelial OS=Homo sapiens OX=9606 GN=NOS3 PE=1 SV=4	FALSE	1	1	1	1	133.2	49.3	111.7	43.8	30.8	55.7	64.1	118.6	64.9	51.7	44.2	60.7	53	100.6	74.3	43.8	58.26	68.7	66.48	1.1792	1.14109
High	O15027	Protein transport protein Sec16A OS=Homo sapiens OX=9606 GN=SEC16A PE=1 SV=4	FALSE	10	16	24	16	251.7	471.8	494.4	386.8	439.1	589.7	704.8	611	471.7	542.6	478	353.4	605.3	562.9	762.8	484.4	476.36	561.62	553.76	1.17898	1.16248
High	Q9H501	ESF1 homolog OS=Homo sapiens OX=9606 GN=ESF1 PE=1 SV=1	FALSE	2	1	1	1	98.7	14.4	10.5	15.5	8	17.2	18.2	13.7	17	13	15.4	14.2	14.2	11.1	22.3	15.1	13.12	15.46	15.38	1.17835	1.17226
High	P02671	Fibrinogen alpha chain OS=Homo sapiens OX=9606 GN=FGA PE=1 SV=2	FALSE	12	8	12	8	94.9	124.5	179.1	112.4	170.1	168.9	226.8	217.3	122.7	152.1	170.7	173.7	157.4	294.7	220.1	214	151	177.92	211.98	1.17828	1.40384
High	Q14558	Phosphoribosyl pyrophosphate synthase-associated protein 1 OS=Homo sapiens OX=9606 GN=PRPSAP1 PE=1 SV=2	FALSE	12	3	3	3	39.4	148.4	178.8	238.9	176.2	197.5	193.2	228.1	250.6	226.2	208.6	192.4	196.8	209.9	272.4	191.3	187.96	221.34	212.56	1.17759	1.13088
High	P49916	DNA ligase 3 OS=Homo sapiens OX=9606 GN=LIG3 PE=1 SV=2	FALSE	3	3	3	3	112.8	96.9	77.6	68.9	47.7	107.4	108.1	82.8	87	124.6	66.7	57.4	86	77.9	99.8	49.3	79.7	93.84	74.08	1.17742	0.929486
High	P15880	40S ribosomal protein S2 OS=Homo sapiens OX=9606 GN=RPS2 PE=1 SV=2	FALSE	17	5	15	5	31.3	348.9	273.2	316	311.5	357.6	450.2	342.2	322.2	398.5	379	286.5	371.4	350.4	492.2	368.1	321.44	378.42	373.72	1.17726	1.16264
High	O00505	Importin subunit alpha-4 OS=Homo sapiens OX=9606 GN=KPNA3 PE=1 SV=2	FALSE	10	4	8	4	57.8	646.1	531.9	577.7	422.6	691.6	870.1	711.7	572.1	728	496.6	375	565.1	599.9	891.6	433.5	573.98	675.7	573.02	1.17722	0.998327
High	P50991	T-complex protein 1 subunit delta OS=Homo sapiens OX=9606 GN=CCT4 PE=1 SV=4	FALSE	10	4	7	4	57.9	148.2	122.4	136.3	110.5	191.7	219.8	152.3	147.4	172.8	141.8	141.4	158.3	162	203	157.1	141.82	166.82	164.36	1.17628	1.15893
High	Q96SB4	SRSF protein kinase 1 OS=Homo sapiens OX=9606 GN=SRPK1 PE=1 SV=2	FALSE	15	6	8	5	74.3	186.6	161.2	189.5	123.9	211.6	245.6	191.5	189.4	229.7	169.7	181.9	184.9	177.6	251.3	168.6	174.56	205.18	192.86	1.17541	1.10484
High	O43491	Band 4.1-like protein 2 OS=Homo sapiens OX=9606 GN=EPB41L2 PE=1 SV=1	FALSE	8	6	7	6	112.5	287.3	248.7	274.3	261.4	332.8	385.8	272.9	289.5	314.5	387.1	610.9	350	300.5	369.6	273.4	280.9	329.96	380.88	1.17465	1.35593
High	O60701	UDP-glucose 6-dehydrogenase OS=Homo sapiens OX=9606 GN=UGDH PE=1 SV=1	FALSE	12	4	6	4	55	242.1	171.2	199.6	146.1	142.7	207.3	279.3	189.5	185.9	196.4	213.7	212.6	276	241.3	276.9	180.34	211.68	244.1	1.17378	1.35355
High	P62910	60S ribosomal protein L32 OS=Homo sapiens OX=9606 GN=RPL32 PE=1 SV=2	FALSE	43	6	24	6	15.9	886.2	753.6	1165.9	867.7	798.3	1014.5	1098.3	785.2	1128.2	1219.8	703.9	782.7	1190.4	1207.2	1007.7	894.34	1049.2	978.38	1.17316	1.09397
High	P84090	Enhancer of rudimentary homolog OS=Homo sapiens OX=9606 GN=ERH PE=1 SV=1	FALSE	30	3	9	3	12.3	374.5	224.2	362.6	262.2	350.4	456.1	319.2	250.8	476.6	342.9	164.1	276.8	205.6	383.8	291.9	314.78	369.12	264.44	1.17263	0.840079
High	P41235	Hepatocyte nuclear factor 4-alpha OS=Homo sapiens OX=9606 GN=HNF4A PE=1 SV=3	FALSE	8	3	3	3	52.8	60.7	56.6	75.7	54.5	56.6	76.1	72.3	54.2	76	77.8	52.4	69.1	70.3	71.4	47.2	60.82	71.28	62.08	1.17198	1.02072
High	P61353	60S ribosomal protein L27 OS=Homo sapiens OX=9606 GN=RPL27 PE=1 SV=2	FALSE	36	4	11	4	15.8	461.7	391.1	430.2	416.4	461.6	565.4	517.3	394.2	527.2	528.3	364.2	487.7	582.9	677.1	539	432.2	506.48	530.18	1.17186	1.2267
High	Q15397	Pumilio homolog 3 OS=Homo sapiens OX=9606 GN=PUM3 PE=1 SV=3	FALSE	2	1	1	1	73.5	64.8	51.8	64.6	56.4	59.4	77.2	67.1	51.8	77.1	74.6	60.3	71.1	79.3	92.9	80.8	59.4	69.56	76.88	1.17104	1.29428
High	P54886	Delta-1-pyrroline-5-carboxylate synthase OS=Homo sapiens OX=9606 GN=ALDH18A1 PE=1 SV=2	FALSE	4	2	2	2	87.2	21.5	12.5	18.3	12.3	16.1	21.7	18	26.6	12.7	15.5	33.2	32.7	14.9	27.9	15.6	16.14	18.9	24.86	1.171	1.54027
High	Q9Y399	28S ribosomal protein S2, mitochondrial OS=Homo sapiens OX=9606 GN=MRPS2 PE=1 SV=1	FALSE	10	2	2	2	33.2	21.7	24.5	29.1	25.5	34.3	33.2	34.4	31.8	32.6	26.2	26.8	26	32.9	36.1	34.2	27.02	31.64	31.2	1.17098	1.1547
High	Q14678	KN motif and ankyrin repeat domain-containing protein 1 OS=Homo sapiens OX=9606 GN=KANK1 PE=1 SV=3	FALSE	6	5	6	5	147.2	215.3	168	220.9	210.4	240.8	332.3	222.4	203.6	240.8	236.5	175.5	235.8	230.5	369	238.1	211.08	247.12	249.78	1.17074	1.18334
High	P61221	ATP-binding cassette sub-family E member 1 OS=Homo sapiens OX=9606 GN=ABCE1 PE=1 SV=1	FALSE	13	7	9	7	67.3	624.9	513.7	493.3	382.5	594.9	709.3	685	548.7	673.3	437.7	413.6	593.8	512.3	773.2	445.2	521.86	610.8	547.62	1.17043	1.04936
High	O75165	DnaJ homolog subfamily C member 13 OS=Homo sapiens OX=9606 GN=DNAJC13 PE=1 SV=5	FALSE	3	5	5	5	254.3	146	122.3	132.3	105.5	156.9	192.6	161.6	141.6	155.5	124.6	118.5	158.1	150.7	206.9	117.9	132.6	155.18	150.42	1.17029	1.13439
High	P40227	T-complex protein 1 subunit zeta OS=Homo sapiens OX=9606 GN=CCT6A PE=1 SV=3	FALSE	4	2	2	2	58	277.6	241.8	274.6	215.2	271.6	331.8	275.2	329.4	299.6	261.8	343	342.6	298.3	386	291.7	256.16	299.56	332.32	1.16943	1.29731
High	P05121	Plasminogen activator inhibitor 1 OS=Homo sapiens OX=9606 GN=SERPINE1 PE=1 SV=1	FALSE	2	1	3	1	45	21.5	27	17.3	17.2	29.3	41.2	35.7	15.2	23.4	15.8	20.8	23.5	39.3	40.8	22.8	22.46	26.26	29.44	1.16919	1.31077
High	O95470	Sphingosine-1-phosphate lyase 1 OS=Homo sapiens OX=9606 GN=SGPL1 PE=1 SV=3	FALSE	13	7	9	7	63.5	347.4	277.9	340.5	289.6	392.1	474.4	384.8	274	437.9	354.6	318.5	339.4	385.2	589.8	331.5	329.5	385.14	392.88	1.16886	1.19235
High	Q9Y446	Plakophilin-3 OS=Homo sapiens OX=9606 GN=PKP3 PE=1 SV=1	FALSE	7	5	5	5	87	51.8	68	64.6	59.6	79.7	83.1	88.4	61	72.4	73.3	60.2	58.5	72.1	101.2	63.2	64.74	75.64	71.04	1.16837	1.09731
High	Q13428	Treacle protein OS=Homo sapiens OX=9606 GN=TCOF1 PE=1 SV=3	FALSE	4	5	9	5	152	383.4	259.6	336.5	327.4	399.3	527.9	301.4	376.2	430.4	357.5	369	412.3	346.5	509.8	397.3	341.24	398.68	406.98	1.16833	1.19265
High	O75817	Ribonuclease P protein subunit p20 OS=Homo sapiens OX=9606 GN=POP7 PE=1 SV=2	FALSE	11	1	2	1	15.6	51.3	44.6	54.9	43.7	57.5	72.3	47.8	50.4	57.8	66.1	57.1	62.4	50.8	80.2	72.8	50.4	58.88	64.66	1.16825	1.28294
High	Q8N122	Regulatory-associated protein of mTOR OS=Homo sapiens OX=9606 GN=RPTOR PE=1 SV=1	FALSE	1	1	1	1	148.9	43.1	33	38.8	37	43.9	56.9	45	36.8	51.3	38.4	40.4	38	47.6	60.1	47.9	39.16	45.68	46.8	1.1665	1.1951
High	Q8IUE6	Histone H2A type 2-B OS=Homo sapiens OX=9606 GN=H2AC21 PE=1 SV=3	FALSE	18	3	16	1	14	140	110.5	141.8	113.7	112.9	134	134.4	95.3	218.9	139	109.9	124.2	110.4	141.5	132	123.78	144.32	123.6	1.16594	0.998546
High	O00161	Synaptosomal-associated protein 23 OS=Homo sapiens OX=9606 GN=SNAP23 PE=1 SV=1	FALSE	7	1	1	1	23.3	76.2	61.6	67.8	60.8	158	188	71.1	58.8	106.6	70.3	64	81.9	90.4	185.1	75.8	84.88	98.96	99.44	1.16588	1.17154
High	Q9H6S3	Epidermal growth factor receptor kinase substrate 8-like protein 2 OS=Homo sapiens OX=9606 GN=EPS8L2 PE=1 SV=2	FALSE	4	2	4	2	80.6	118.5	105.3	121.4	95.9	129.5	188.8	147.4	103.3	121.3	104.2	94.4	112.1	116.9	203.9	115.2	114.12	133	128.5	1.16544	1.12601
High	P40429	60S ribosomal protein L13a OS=Homo sapiens OX=9606 GN=RPL13A PE=1 SV=2	FALSE	21	4	8	4	23.6	624.8	519.1	573.7	549.8	649.7	808.6	675.7	620.6	702.1	589.7	496.9	718.8	709.1	926.6	614.3	583.42	679.34	693.14	1.16441	1.18806
High	Q08211	ATP-dependent RNA helicase A OS=Homo sapiens OX=9606 GN=DHX9 PE=1 SV=4	FALSE	7	7	9	7	140.9	495.8	411.9	491	414.1	440.7	560.8	510.6	428.2	631.2	493	578.7	468.1	498.7	603.2	452.9	450.7	524.76	520.32	1.16432	1.15447
High	O60716	Catenin delta-1 OS=Homo sapiens OX=9606 GN=CTNND1 PE=1 SV=1	FALSE	14	8	9	8	108.1	277.3	284.9	286.5	231.8	350.8	478.9	341.5	277.6	311.3	256.5	240.6	290.3	313.6	471.4	266.3	286.26	333.16	316.44	1.16384	1.10543
High	P05156	Complement factor I OS=Homo sapiens OX=9606 GN=CFI PE=1 SV=2	FALSE	3	1	1	1	65.7	60.6	40.1	58.1	55.8	61.2	76.3	57.9	49.3	68.5	68.9	42.1	64.2	52	82.6	57	55.16	64.18	59.58	1.16352	1.08013
High	Q6NZY4	Zinc finger CCHC domain-containing protein 8 OS=Homo sapiens OX=9606 GN=ZCCHC8 PE=1 SV=2	FALSE	3	1	2	1	78.5	13.6	9.7	14.3	12.2	16.7	21.3	18.1	11.3	14.6	12	7.1	13.2	16.3	18.8	12.3	13.3	15.46	13.54	1.16241	1.01805
High	Q9Y230	RuvB-like 2 OS=Homo sapiens OX=9606 GN=RUVBL2 PE=1 SV=3	FALSE	14	5	6	5	51.1	237.5	187.3	208.7	187.5	207.7	285.7	268.9	171	263.4	205.3	204.1	242.8	272.3	350.3	243.3	205.74	238.86	262.56	1.16098	1.27617
High	Q86VP1	Tax1-binding protein 1 OS=Homo sapiens OX=9606 GN=TAX1BP1 PE=1 SV=2	FALSE	9	5	6	5	90.8	35.8	21.8	31.4	24.1	52.4	54.3	31.8	27.9	48.6	29.4	28.6	34.6	25.9	57.6	21.8	33.1	38.4	33.7	1.16012	1.01813
High	Q96SZ6	Mitochondrial tRNA methylthiotransferase CDK5RAP1 OS=Homo sapiens OX=9606 GN=CDK5RAP1 PE=1 SV=2	FALSE	5	2	3	2	67.6	82.7	72.2	83.8	67.9	82.3	107.1	88	89.6	92.6	73.5	58.5	67	71.4	104.6	65.2	77.78	90.16	73.34	1.15917	0.942916
High	Q8WUM4	Programmed cell death 6-interacting protein OS=Homo sapiens OX=9606 GN=PDCD6IP PE=1 SV=1	FALSE	2	1	1	1	96	91.6	89.8	88.1	51.5	83	96.3	104	99.8	99.6	68.5	98.1	92.1	78.5	111.6	66	80.8	93.64	89.26	1.15891	1.1047
High	Q7Z7K6	Centromere protein V OS=Homo sapiens OX=9606 GN=CENPV PE=1 SV=1	FALSE	47	7	10	7	29.9	254.2	197.3	301.6	231.2	231.8	212.5	197.2	262.3	368.3	367.8	233.2	288.4	172.1	247.4	281	243.22	281.62	244.42	1.15788	1.00493
High	Q13393	Phospholipase D1 OS=Homo sapiens OX=9606 GN=PLD1 PE=1 SV=1	FALSE	8	5	8	5	124.1	102.5	219.5	450.9	263.2	228	486.5	302.6	220.1	135.2	318.6	204.6	110	344.1	445.4	308.9	252.82	292.6	282.6	1.15735	1.11779
High	P60842	Eukaryotic initiation factor 4A-I OS=Homo sapiens OX=9606 GN=EIF4A1 PE=1 SV=1	FALSE	21	6	8	5	46.1	331.3	239.5	314.5	204	285.2	374.7	331.9	301	337.7	245.3	435.7	353.7	306.4	434.5	274.2	274.9	318.12	360.9	1.15722	1.31284
High	Q04917	14-3-3 protein eta OS=Homo sapiens OX=9606 GN=YWHAH PE=1 SV=4	FALSE	26	6	13	4	28.2	33.9	26.9	34.3	28.4	30.5	42.4	39.9	29.9	35.9	30.1	42.9	36.3	38.5	42.6	36.5	30.8	35.64	39.36	1.15714	1.27792
High	P02751	Fibronectin OS=Homo sapiens OX=9606 GN=FN1 PE=1 SV=5	FALSE	11	20	26	20	272.2	339.2	501.7	341.1	285.6	341.9	324.6	422.5	255.5	582.4	507.8	261.8	264.6	520.7	322	196.5	361.9	418.56	313.12	1.15656	0.865211
High	P11274	Breakpoint cluster region protein OS=Homo sapiens OX=9606 GN=BCR PE=1 SV=2	FALSE	5	5	7	5	142.7	185.4	179.3	189.5	152.5	257.2	236	215.4	199.2	247.8	215.4	140	223.9	162.3	238.8	175.8	192.78	222.76	188.16	1.15551	0.976035
High	P11021	Endoplasmic reticulum chaperone BiP OS=Homo sapiens OX=9606 GN=HSPA5 PE=1 SV=2	FALSE	45	25	89	22	72.3	3494.2	3284.8	3322	3526.3	3553.8	4968.1	4097.8	3089	4099.6	3594.2	3188.5	4080.2	5148	5678.3	4139.6	3436.22	3969.74	4446.92	1.15526	1.29413
High	Q00403	Transcription initiation factor IIB OS=Homo sapiens OX=9606 GN=GTF2B PE=1 SV=1	FALSE	17	4	4	4	34.8	73.5	60.2	82.4	66.6	70.5	90.9	68.5	81.2	90.4	76.9	85.9	91.4	79.3	82.6	67	70.64	81.58	81.24	1.15487	1.15006
High	P27487	Dipeptidyl peptidase 4 OS=Homo sapiens OX=9606 GN=DPP4 PE=1 SV=2	FALSE	4	3	3	3	88.2	328.3	159.6	180.3	198.8	314.2	382.7	234.5	233.3	317.1	196.5	301.6	309.8	273.8	322.9	223.1	236.24	272.82	286.24	1.15484	1.21165
High	P20042	Eukaryotic translation initiation factor 2 subunit 2 OS=Homo sapiens OX=9606 GN=EIF2S2 PE=1 SV=2	FALSE	13	3	8	3	38.4	328.3	232.6	278.2	222.4	255.2	330	310.1	243.7	358	278.6	223.1	290	323.6	373	274.3	263.34	304.08	296.8	1.1547	1.12706
High	Q86YT6	E3 ubiquitin-protein ligase MIB1 OS=Homo sapiens OX=9606 GN=MIB1 PE=1 SV=1	FALSE	4	3	3	3	110.1	61.4	60.6	57.2	33.1	61.2	66.6	54.2	89.1	64.6	41.3	105	69.9	54.2	67.3	42.7	54.7	63.16	67.82	1.15466	1.23985
High	P36578	60S ribosomal protein L4 OS=Homo sapiens OX=9606 GN=RPL4 PE=1 SV=5	FALSE	22	9	19	9	47.7	1118.6	835.1	1048.7	1029.5	1143.1	1545.7	1138.5	755.7	1280.4	1253.4	680.9	975	1258.1	1496.6	1353.2	1035	1194.74	1152.76	1.15434	1.11378
High	P46109	Crk-like protein OS=Homo sapiens OX=9606 GN=CRKL PE=1 SV=1	FALSE	4	1	1	1	33.8	105.5	96.9	105.8	86	115.9	154.6	121.6	116.9	103.8	91.8	114.7	129.1	118.7	178.4	97.7	102.02	117.74	127.72	1.15409	1.25191
High	Q8NC96	Adaptin ear-binding coat-associated protein 1 OS=Homo sapiens OX=9606 GN=NECAP1 PE=1 SV=2	FALSE	30	7	11	7	29.7	425.2	348.7	334.7	323.9	436.8	516	419.3	393.3	435.5	393.2	226.8	453.6	364.2	586	357.4	373.86	431.46	397.6	1.15407	1.0635
High	Q8WVV9	Heterogeneous nuclear ribonucleoprotein L-like OS=Homo sapiens OX=9606 GN=HNRNPLL PE=1 SV=1	FALSE	3	1	2	1	60	83.2	68.8	79.7	65.2	94.8	108.1	82.2	92.2	83	86.4	122.2	103.2	62.1	105.8	77.8	78.34	90.38	94.22	1.15369	1.20271
High	Q9Y613	FH1/FH2 domain-containing protein 1 OS=Homo sapiens OX=9606 GN=FHOD1 PE=1 SV=3	FALSE	4	4	4	4	126.5	127.7	163.6	132.6	114.2	162.8	190.1	185	161.2	167	104.9	109.8	141	125.1	204.5	115.4	140.18	161.64	139.16	1.15309	0.992724
High	P19971	Thymidine phosphorylase OS=Homo sapiens OX=9606 GN=TYMP PE=1 SV=2	FALSE	4	1	1	1	49.9	15.8	10.9	12.5	15.2	16.9	13.7	15.1	12.4	20	21	98.2	11.6	10.2	10.2	12.6	14.26	16.44	28.56	1.15288	2.00281
High	P55072	Transitional endoplasmic reticulum ATPase OS=Homo sapiens OX=9606 GN=VCP PE=1 SV=4	FALSE	12	5	5	5	89.3	205.3	125.4	184.4	144	185.8	246.2	192.2	147.8	214.3	173	374.4	182.8	186.6	227.7	181.3	168.98	194.7	230.56	1.15221	1.36442
High	P28838	Cytosol aminopeptidase OS=Homo sapiens OX=9606 GN=LAP3 PE=1 SV=3	FALSE	2	1	2	1	56.1	23	18	25.2	19.8	25.8	28.5	28.9	20.5	27.7	23.2	42.4	26.6	26.7	28.6	26.4	22.36	25.76	30.14	1.15206	1.34794
High	P46779	60S ribosomal protein L28 OS=Homo sapiens OX=9606 GN=RPL28 PE=1 SV=3	FALSE	37	6	15	6	15.7	509.8	425.7	518.6	452.5	484.9	566	528.2	425.4	646.3	587	450.2	482.4	523.9	586.8	486.1	478.3	550.58	505.88	1.15112	1.05766
High	P41208	Centrin-2 OS=Homo sapiens OX=9606 GN=CETN2 PE=1 SV=1	FALSE	10	1	1	1	19.7	41.6	34.4	38.6	34.8	51.7	56.9	36.5	36.3	49.1	52.5	37.1	49.4	27.2	54.8	51.7	40.22	46.26	44.04	1.15017	1.09498
High	Q96SB8	Structural maintenance of chromosomes protein 6 OS=Homo sapiens OX=9606 GN=SMC6 PE=1 SV=2	FALSE	2	2	2	2	126.2	141.1	66	99	103.4	176.5	310.6	115.3	60.7	116.2	71.2	78.2	97.7	96.8	243.8	89.1	117.2	134.8	121.12	1.15017	1.03345
High	Q9Y2R4	Probable ATP-dependent RNA helicase DDX52 OS=Homo sapiens OX=9606 GN=DDX52 PE=1 SV=3	FALSE	4	3	3	3	67.5	35.7	32.9	36.8	40.5	41.9	50.6	35.7	37.1	46.8	45.8	39.3	39.3	35.9	50.3	42.6	37.56	43.2	41.48	1.15016	1.10437
High	Q09666	Neuroblast differentiation-associated protein AHNAK OS=Homo sapiens OX=9606 GN=AHNAK PE=1 SV=2	FALSE	10	15	19	15	628.7	575.9	481.2	541.6	568.5	614.3	911.4	622.9	504.1	624.5	534.1	1593.1	593.6	741.9	980.7	672.9	556.3	639.4	916.44	1.14938	1.64738
High	O00422	Histone deacetylase complex subunit SAP18 OS=Homo sapiens OX=9606 GN=SAP18 PE=1 SV=1	FALSE	10	2	3	2	17.6	45.7	44.7	50	34.4	45.9	42.2	52.1	42.5	55.7	61	40.9	39.7	41.7	45.3	47.6	44.14	50.7	43.04	1.14862	0.975079
High	Q9UKS6	Protein kinase C and casein kinase substrate in neurons protein 3 OS=Homo sapiens OX=9606 GN=PACSIN3 PE=1 SV=2	FALSE	10	4	5	4	48.5	22.6	14.4	22.3	18.4	32.1	39.9	24.2	21.3	26.1	14.6	17.5	23.4	15.9	32.4	17.2	21.96	25.22	21.28	1.14845	0.969035
High	O43390	Heterogeneous nuclear ribonucleoprotein R OS=Homo sapiens OX=9606 GN=HNRNPR PE=1 SV=1	FALSE	13	7	12	3	70.9	293.5	263.7	301.7	242.1	270.6	365.7	283	247.6	377.6	301.3	229.5	282.4	248.4	360.6	278.3	274.32	315.04	279.84	1.14844	1.02012
High	P98175	RNA-binding protein 10 OS=Homo sapiens OX=9606 GN=RBM10 PE=1 SV=3	FALSE	4	3	4	3	103.5	105.4	99.3	120	92.9	120.8	139.8	126.3	108.7	133	110.2	119.9	100.6	104.6	125.6	96.7	107.68	123.6	109.48	1.14785	1.01672
High	Q13085	Acetyl-CoA carboxylase 1 OS=Homo sapiens OX=9606 GN=ACACA PE=1 SV=2	FALSE	2	3	4	3	265.4	179.1	160.9	192.5	170.1	163.2	236	213.8	149.9	214.1	179.2	156.1	196.3	233.4	236.9	203.6	173.16	198.6	205.26	1.14692	1.18538
High	Q9NUL7	Probable ATP-dependent RNA helicase DDX28 OS=Homo sapiens OX=9606 GN=DDX28 PE=1 SV=2	FALSE	25	12	23	12	59.5	537.6	820.8	1221.9	772.8	630.8	1102.2	1071.3	814.2	668.2	912.2	541.2	658.8	938.7	1108	841.9	796.78	913.62	817.72	1.14664	1.02628
High	P30260	Cell division cycle protein 27 homolog OS=Homo sapiens OX=9606 GN=CDC27 PE=1 SV=2	FALSE	3	2	3	2	91.8	71.3	58.6	70.5	57.9	59.9	87.8	67	63.7	76.4	69.6	63.2	64.9	70.5	77.4	66.9	63.64	72.9	68.58	1.14551	1.07762
High	O15145	Actin-related protein 2/3 complex subunit 3 OS=Homo sapiens OX=9606 GN=ARPC3 PE=1 SV=3	FALSE	8	2	4	2	20.5	197.4	144.8	209.8	165.1	197	169.1	176	233.6	256.2	212	167.1	212.9	111.4	173.9	184.9	182.82	209.38	170.04	1.14528	0.930095
High	Q9BRS2	Serine/threonine-protein kinase RIO1 OS=Homo sapiens OX=9606 GN=RIOK1 PE=1 SV=2	FALSE	2	1	1	1	65.5	83.2	72.8	93.4	80	82.2	88.6	104.9	98	106.9	72.8	85.1	115	77.2	92.2	97.4	82.32	94.24	93.38	1.1448	1.13435
High	Q15785	Mitochondrial import receptor subunit TOM34 OS=Homo sapiens OX=9606 GN=TOMM34 PE=1 SV=2	FALSE	6	1	1	1	34.5	35.4	30.5	38.5	26	29.9	34.8	44.8	45.9	36	22	37.1	47.3	33.9	38.2	27.5	32.06	36.7	36.8	1.14473	1.14785
High	Q9HCE1	Helicase MOV-10 OS=Homo sapiens OX=9606 GN=MOV10 PE=1 SV=2	FALSE	7	5	5	5	113.6	229.2	179.2	248.8	142.1	217	258.2	193.7	279.1	267.7	164.5	222.8	273.9	175.2	300.2	169.6	203.26	232.64	228.34	1.14454	1.12339
High	P29508	Serpin B3 OS=Homo sapiens OX=9606 GN=SERPINB3 PE=1 SV=2	FALSE	12	3	4	2	44.5	61.3	27	74.5	104	92.2	86	52.8	40.1	71.4	160.5	576.5	177.2	44.9	134.2	98.5	71.8	82.16	206.26	1.14429	2.8727
High	Q9Y265	RuvB-like 1 OS=Homo sapiens OX=9606 GN=RUVBL1 PE=1 SV=1	FALSE	7	3	3	3	50.2	541.7	478.8	478.8	420.8	616.8	671	557.5	461.8	722.6	489.9	631.4	741	690.1	879.9	550.6	507.38	580.56	698.6	1.14423	1.37688
High	Q9BXS6	Nucleolar and spindle-associated protein 1 OS=Homo sapiens OX=9606 GN=NUSAP1 PE=1 SV=1	FALSE	7	2	2	2	49.4	73.7	67.3	65.2	77	71.6	97	69.1	59.4	98.4	81.9	59.6	90.5	73.3	96.9	88.1	70.96	81.16	81.68	1.14374	1.15107
High	P30419	Glycylpeptide N-tetradecanoyltransferase 1 OS=Homo sapiens OX=9606 GN=NMT1 PE=1 SV=2	FALSE	7	3	6	3	56.8	172.8	124.9	91.9	92	126.1	106.6	118.9	183.7	189.6	96.1	194.8	200.4	141.9	128.1	98.4	121.54	138.98	152.72	1.14349	1.25654
High	P07203	Glutathione peroxidase 1 OS=Homo sapiens OX=9606 GN=GPX1 PE=1 SV=4	FALSE	9	1	1	1	22.1	79.4	65.9	85.2	52.7	90.7	102.8	93.5	91.5	85.3	54.2	114.5	95.7	79.4	123.5	68	74.78	85.46	96.22	1.14282	1.28671
High	P31153	S-adenosylmethionine synthase isoform type-2 OS=Homo sapiens OX=9606 GN=MAT2A PE=1 SV=1	FALSE	16	6	6	6	43.6	257.8	277.3	271.7	220.7	233.2	338.1	318.7	204.2	314.7	264.9	237.6	248.1	338.4	353.1	271.1	252.14	288.12	289.66	1.1427	1.14881
High	P63244	Receptor of activated protein C kinase 1 OS=Homo sapiens OX=9606 GN=RACK1 PE=1 SV=3	FALSE	13	5	7	5	35.1	99.1	95.1	106.7	89.5	92.7	125.9	120.7	89.4	110.3	105.7	96.7	95.2	128.2	139.4	127.5	96.62	110.4	117.4	1.14262	1.21507
High	Q86XJ1	GAS2-like protein 3 OS=Homo sapiens OX=9606 GN=GAS2L3 PE=1 SV=1	FALSE	6	3	6	3	75.2	155.8	172.9	145.4	168.2	223.4	241.7	192.4	189.9	173.1	191.9	109	206.5	166.4	227.3	171.7	173.14	197.8	176.18	1.14243	1.01756
High	P46821	Microtubule-associated protein 1B OS=Homo sapiens OX=9606 GN=MAP1B PE=1 SV=2	FALSE	6	11	12	11	270.5	817	819.6	480.4	579.6	1005.6	1326.1	1009.2	423.5	862.3	608.3	412.9	796.8	1004.2	1339.7	651.3	740.44	845.88	840.98	1.1424	1.13578
High	P07910	Heterogeneous nuclear ribonucleoproteins C1/C2 OS=Homo sapiens OX=9606 GN=HNRNPC PE=1 SV=4	FALSE	21	6	9	3	33.7	128.2	157.4	152.8	85.8	121.1	128	157	141	185.5	125.4	127.2	123.9	129.4	141.2	89.3	129.06	147.38	122.2	1.14195	0.946846
High	P06748	Nucleophosmin OS=Homo sapiens OX=9606 GN=NPM1 PE=1 SV=2	FALSE	28	7	15	7	32.6	708.6	458.6	630.3	661.4	695.3	867.7	610.7	422.2	840	860.7	442.5	639.3	611.2	865	917.8	630.84	720.26	695.16	1.14175	1.10196
High	Q8WU79	Stromal membrane-associated protein 2 OS=Homo sapiens OX=9606 GN=SMAP2 PE=1 SV=1	FALSE	3	1	1	1	46.8	39.4	36.6	31.9	44.2	42.2	64.6	46	34.7	38	38.4	25.6	34.3	42.9	57.4	38.7	38.86	44.34	39.78	1.14102	1.02367
High	Q13217	DnaJ homolog subfamily C member 3 OS=Homo sapiens OX=9606 GN=DNAJC3 PE=1 SV=1	FALSE	2	1	2	1	57.5	24.5	18.2	18.6	11.2	15.5	21.1	21.1	21.5	24	12.7	22.6	14.3	20.6	21.6	15.9	17.6	20.08	19	1.14091	1.07955
High	Q96D71	RalBP1-associated Eps domain-containing protein 1 OS=Homo sapiens OX=9606 GN=REPS1 PE=1 SV=3	FALSE	13	6	6	6	86.6	171.1	167.9	176.4	151.3	238.4	260.4	223.5	171.5	192.4	184.3	119.8	141.3	178.6	267.2	151.5	181.02	206.42	171.68	1.14032	0.948403
High	P04792	Heat shock protein beta-1 OS=Homo sapiens OX=9606 GN=HSPB1 PE=1 SV=2	FALSE	29	5	6	5	22.8	185.7	154.6	188.9	170.8	259.9	313.4	194.6	174.6	221.7	189.7	551.5	240.1	203.8	413.6	227.6	191.98	218.8	327.32	1.1397	1.70497
High	P07384	Calpain-1 catalytic subunit OS=Homo sapiens OX=9606 GN=CAPN1 PE=1 SV=1	FALSE	7	4	5	4	81.8	20.9	15.9	22.9	19.1	20.8	31	22.8	17.5	20.6	21.6	35.8	18.9	26.8	31.3	20.3	19.92	22.7	26.62	1.13956	1.33635
High	P61158	Actin-related protein 3 OS=Homo sapiens OX=9606 GN=ACTR3 PE=1 SV=3	FALSE	40	14	31	14	47.3	1249.1	946	1319.9	948.1	1302.4	1318.8	1149.1	1300.8	1544.4	1255	887.8	1217.5	791.9	1249.6	894.2	1153.1	1313.62	1008.2	1.13921	0.874339
High	P35250	Replication factor C subunit 2 OS=Homo sapiens OX=9606 GN=RFC2 PE=1 SV=3	FALSE	10	2	2	2	39.1	28.9	33.1	29.9	27.1	32.7	45	30.1	35.3	34.8	27.6	22.4	29.1	28.8	40.1	26.1	30.34	34.56	29.3	1.13909	0.965722
High	P39023	60S ribosomal protein L3 OS=Homo sapiens OX=9606 GN=RPL3 PE=1 SV=2	FALSE	21	8	15	8	46.1	567.6	481.4	682.2	533	664.7	761	614.2	588.9	710.3	660.5	500.9	645.9	638.7	911.1	659.1	585.78	666.98	671.14	1.13862	1.14572
High	O75616	GTPase Era, mitochondrial OS=Homo sapiens OX=9606 GN=ERAL1 PE=1 SV=2	FALSE	7	2	2	2	48.3	118.7	119.3	153.7	119.9	119.5	172.4	159.6	121.5	132.7	132.2	120.8	116.7	165.2	188.8	134.6	126.22	143.68	145.22	1.13833	1.15053
High	P82921	28S ribosomal protein S21, mitochondrial OS=Homo sapiens OX=9606 GN=MRPS21 PE=1 SV=3	FALSE	30	2	2	2	10.7	169.7	144.8	158.6	157.1	187.3	224.4	176	184.4	178.6	166.4	153.2	174.4	178.4	225.9	168.7	163.5	185.96	180.12	1.13737	1.10165
High	P63104	14-3-3 protein zeta/delta OS=Homo sapiens OX=9606 GN=YWHAZ PE=1 SV=1	FALSE	36	7	18	5	27.7	482.8	341.1	473.2	357.7	449.9	580.4	502.9	438	519.9	352.6	747.9	481.3	445.8	621.5	384.8	420.94	478.76	536.26	1.13736	1.27396
High	P46940	Ras GTPase-activating-like protein IQGAP1 OS=Homo sapiens OX=9606 GN=IQGAP1 PE=1 SV=1	FALSE	12	15	20	14	189.1	676.5	838.9	947.5	780.8	880.3	1180.1	1202.2	692.5	777.2	836.9	660.5	696.3	893.3	1237.9	783.6	824.8	937.78	854.32	1.13698	1.03579
High	Q96MN5	Transcription elongation factor A N-terminal and central domain-containing protein 2 OS=Homo sapiens OX=9606 GN=TCEANC2 PE=1 SV=1	FALSE	10	2	3	2	24.1	103.9	79.3	164.7	102.9	138.8	188.7	104.9	120.3	130.1	126.3	79.3	105.6	96.9	190	107.1	117.92	134.06	115.78	1.13687	0.981852
High	O14908	PDZ domain-containing protein GIPC1 OS=Homo sapiens OX=9606 GN=GIPC1 PE=1 SV=2	FALSE	4	1	2	1	36	22.4	24	20.5	14.5	28.2	37.2	26.8	16.5	26.3	17.8	24.6	26.2	23.6	33	28.5	21.92	24.92	27.18	1.13686	1.23996
High	O75052	Carboxyl-terminal PDZ ligand of neuronal nitric oxide synthase protein OS=Homo sapiens OX=9606 GN=NOS1AP PE=1 SV=3	FALSE	25	10	17	10	56.1	685.6	617.6	589.2	589	814	883.6	797.1	728.7	713.4	623.3	473.5	653.4	637.4	896.4	588.4	659.08	749.22	649.82	1.13677	0.98595
High	Q9Y2T1	Axin-2 OS=Homo sapiens OX=9606 GN=AXIN2 PE=1 SV=1	FALSE	2	1	1	1	93.5	41.4	27.7	37.8	27.7	39.1	50.9	27.2	52.8	37.1	29.4	40.3	46.5	31.2	52	29.8	34.74	39.48	39.96	1.13644	1.15026
High	Q15366	Poly(rC)-binding protein 2 OS=Homo sapiens OX=9606 GN=PCBP2 PE=1 SV=1	FALSE	19	6	17	2	38.6	162.5	156.6	160.7	149.2	162	217	177.7	160.8	197.8	145.5	169.8	180.5	179.4	221.8	159.2	158.2	179.76	182.14	1.13628	1.15133
High	P61160	Actin-related protein 2 OS=Homo sapiens OX=9606 GN=ACTR2 PE=1 SV=1	FALSE	20	6	17	6	44.7	555.5	475	605.2	489	541.8	604.4	570.7	588.2	654.8	611.6	477.7	535.2	436	588.9	503.3	533.3	605.94	508.22	1.13621	0.952972
High	P26368	Splicing factor U2AF 65 kDa subunit OS=Homo sapiens OX=9606 GN=U2AF2 PE=1 SV=4	FALSE	23	5	6	5	53.5	190.9	150.8	189.2	140.4	186.5	250.9	177.2	160.1	212.7	173.4	139.9	182.4	192.3	241.3	166.4	171.56	194.86	184.46	1.13581	1.07519
High	O60488	Long-chain-fatty-acid--CoA ligase 4 OS=Homo sapiens OX=9606 GN=ACSL4 PE=1 SV=2	FALSE	7	3	4	2	79.1	23.8	21.6	18.3	19.6	20.7	29.6	24.7	23.2	23.4	17.2	17.1	26.1	25.3	25.4	21.8	20.8	23.62	23.14	1.13558	1.1125
High	Q9Y4L1	Hypoxia up-regulated protein 1 OS=Homo sapiens OX=9606 GN=HYOU1 PE=1 SV=1	FALSE	4	3	3	3	111.3	76.2	54.8	64.6	57.2	68.7	84.7	86.2	60.7	75	58.4	83.9	76.4	81.2	88.7	68.1	64.3	73	79.66	1.1353	1.23888
High	P61981	14-3-3 protein gamma OS=Homo sapiens OX=9606 GN=YWHAG PE=1 SV=2	FALSE	34	8	22	5	28.3	829.4	673.2	779.4	692.6	796.4	1025.1	905.6	633.2	944.4	771.4	806.5	774.3	885.2	1154.8	828.4	754.2	855.94	889.84	1.1349	1.17985
High	Q86VI3	Ras GTPase-activating-like protein IQGAP3 OS=Homo sapiens OX=9606 GN=IQGAP3 PE=1 SV=2	FALSE	3	4	4	3	184.6	144.6	122	148	121.8	153.7	175.8	184.1	134.7	152	136.1	132.4	135.6	169.3	220.8	125.4	138.02	156.54	156.7	1.13418	1.13534
High	P63261	Actin, cytoplasmic 2 OS=Homo sapiens OX=9606 GN=ACTG1 PE=1 SV=1	FALSE	56	15	668	1	41.8	257.7	255.5	331.9	202.8	356.6	456.1	316.8	317.7	264.7	237	201.8	237.3	241.5	476.5	212.9	280.9	318.46	274	1.13371	0.975436
High	O94887	FERM, ARHGEF and pleckstrin domain-containing protein 2 OS=Homo sapiens OX=9606 GN=FARP2 PE=1 SV=3	FALSE	3	2	2	2	119.8	82	58.8	74.5	56.9	76.4	100.9	71.5	73.8	86.8	62.2	72.8	84	68.4	109.1	51.2	69.72	79.04	77.1	1.13368	1.10585
High	Q9Y450	HBS1-like protein OS=Homo sapiens OX=9606 GN=HBS1L PE=1 SV=1	FALSE	6	4	5	4	75.4	73	71.3	70.4	57.2	61.8	72.5	73.9	74.3	82.2	75.4	73.8	66.1	70.4	79.5	60.3	66.74	75.66	70.02	1.13365	1.04915
High	P63010	AP-2 complex subunit beta OS=Homo sapiens OX=9606 GN=AP2B1 PE=1 SV=1	FALSE	30	26	79	14	104.5	2148.6	1951.4	2156	1809	2635.2	3321.3	2470.9	2065.2	2236.1	2032.2	1105.7	2095.4	1727.7	3465.3	1768.1	2140.04	2425.14	2032.44	1.13322	0.949721
High	Q9H4A3	Serine/threonine-protein kinase WNK1 OS=Homo sapiens OX=9606 GN=WNK1 PE=1 SV=2	FALSE	1	3	4	3	250.6	129	129.1	136.6	142.8	192.1	190.7	167.3	132.4	173.7	162.5	109	163.7	124	201	154.8	145.92	165.32	150.5	1.13295	1.03139
High	P31946	14-3-3 protein beta/alpha OS=Homo sapiens OX=9606 GN=YWHAB PE=1 SV=3	FALSE	27	6	16	2	28.1	249.9	209.8	225.6	186.9	245.7	332.7	278.5	207.9	262.7	184.7	247.6	246.6	282.2	371.1	210.8	223.58	253.3	271.66	1.13293	1.21505
High	O75643	U5 small nuclear ribonucleoprotein 200 kDa helicase OS=Homo sapiens OX=9606 GN=SNRNP200 PE=1 SV=2	FALSE	14	24	40	24	244.4	1288.6	1026.7	1327.2	993.2	1179.5	1526.8	1409.1	1125.7	1442.1	1080.7	1080.9	1317.8	1459.8	1659.9	1025.5	1163.04	1316.88	1308.78	1.13227	1.12531
High	Q9BX40	Protein LSM14 homolog B OS=Homo sapiens OX=9606 GN=LSM14B PE=1 SV=1	FALSE	6	1	1	1	42	25.4	27.9	31.8	26.9	34.2	41.9	30.1	19.9	37.6	36	19	23.3	25.5	31.4	26.1	29.24	33.1	25.06	1.13201	0.857045
High	P59998	Actin-related protein 2/3 complex subunit 4 OS=Homo sapiens OX=9606 GN=ARPC4 PE=1 SV=3	FALSE	27	5	11	5	19.7	290.4	240.2	312.2	259.2	303.1	298.1	283.9	347	368.9	292.6	217.9	327.9	195.9	281	241.1	281.02	318.1	252.76	1.13195	0.899438
High	P38646	Stress-70 protein, mitochondrial OS=Homo sapiens OX=9606 GN=HSPA9 PE=1 SV=2	FALSE	37	21	42	20	73.6	875.9	1437.4	1263.1	1294.1	1434.3	2199.6	1682	1024.3	988	1235.3	1042.8	879.6	1940	2318.7	1390.8	1260.96	1425.84	1514.38	1.13076	1.20097
High	Q9UEU0	Vesicle transport through interaction with t-SNAREs homolog 1B OS=Homo sapiens OX=9606 GN=VTI1B PE=1 SV=3	FALSE	35	7	12	7	26.7	301.3	380.6	301.5	308.4	380.3	435.2	416.3	389.6	331	318.5	251.7	365.7	325.2	466.2	310.7	334.42	378.12	343.9	1.13067	1.02835
High	P08758	Annexin A5 OS=Homo sapiens OX=9606 GN=ANXA5 PE=1 SV=2	FALSE	12	2	2	2	35.9	34.8	17	21.2	14.1	27.7	38.4	25.3	22.9	21	22.2	36	31.7	25.5	35.8	24.4	22.96	25.96	30.68	1.13066	1.33624
High	P26373	60S ribosomal protein L13 OS=Homo sapiens OX=9606 GN=RPL13 PE=1 SV=4	FALSE	23	5	20	5	24.2	648.4	612.8	735.7	635	655.7	768.1	754.2	613.5	811.6	767.7	683.9	714.5	837.2	846.8	731.3	657.52	743.02	762.74	1.13003	1.16003
High	Q9Y5S2	Serine/threonine-protein kinase MRCK beta OS=Homo sapiens OX=9606 GN=CDC42BPB PE=1 SV=2	FALSE	2	3	3	3	194.2	54.9	42.9	56.7	55.4	71	70.2	53.8	76.7	65.3	51.4	92.8	70.3	46.3	68.1	48.7	56.18	63.48	65.24	1.12994	1.16127
High	Q9BYD2	39S ribosomal protein L9, mitochondrial OS=Homo sapiens OX=9606 GN=MRPL9 PE=1 SV=2	FALSE	23	6	9	6	30.2	456.6	437.9	616.5	493	401.1	517.4	511.5	527.8	498.6	660.8	619.9	441.8	618.8	537.3	584.3	481.02	543.22	560.42	1.12931	1.16507
High	Q2Q1W2	E3 ubiquitin-protein ligase TRIM71 OS=Homo sapiens OX=9606 GN=TRIM71 PE=1 SV=1	FALSE	5	3	3	3	93.3	43.7	38.8	40.7	35.1	41.7	56.3	47.9	37.1	41.8	42.6	37.2	61.2	49.8	62.5	38.6	40	45.14	49.86	1.1285	1.2465
High	Q15287	RNA-binding protein with serine-rich domain 1 OS=Homo sapiens OX=9606 GN=RNPS1 PE=1 SV=1	FALSE	5	1	1	1	34.2	51.4	48.9	52	36.3	66	59.6	48.1	60.7	75	43.7	47.4	53.5	38.1	60.5	37	50.92	57.42	47.3	1.12765	0.928908
High	Q13616	Cullin-1 OS=Homo sapiens OX=9606 GN=CUL1 PE=1 SV=2	FALSE	6	5	8	5	89.6	91.5	79.9	85.8	88.4	81.8	111.5	88.9	60.5	118.1	102.9	56.2	66.9	90.8	117.5	83.3	85.48	96.38	82.94	1.12752	0.970285
High	Q7L2E3	ATP-dependent RNA helicase DHX30 OS=Homo sapiens OX=9606 GN=DHX30 PE=1 SV=1	FALSE	4	3	3	3	133.9	27.6	19.6	24.2	16.6	26	31.3	20.3	23.2	33.7	20	12.4	20.1	18.1	37.9	15	22.8	25.7	20.7	1.12719	0.907895
High	P52565	Rho GDP-dissociation inhibitor 1 OS=Homo sapiens OX=9606 GN=ARHGDIA PE=1 SV=3	FALSE	7	1	1	1	23.2	65.9	51.1	53.1	28.4	48.1	66.7	57.9	61.6	57.4	34.2	119.3	74.3	63	67.6	42	49.32	55.56	73.24	1.12652	1.485
High	P28290	Protein ITPRID2 OS=Homo sapiens OX=9606 GN=ITPRID2 PE=1 SV=3	FALSE	19	17	27	17	138.3	856.3	787.4	961.5	913.3	1181.6	1651.9	1057.8	684	909.8	990.5	610.8	756.7	1064.3	1405.2	984.4	940.02	1058.8	964.28	1.12636	1.02581
High	P02765	Alpha-2-HS-glycoprotein OS=Homo sapiens OX=9606 GN=AHSG PE=1 SV=2	FALSE	5	2	3	2	39.3	181.5	207.2	165.7	183.2	208.6	240.7	224.1	146.3	231.7	222.5	185.1	206.7	322.5	258.9	243.7	189.24	213.06	243.38	1.12587	1.28609
High	O95429	BAG family molecular chaperone regulator 4 OS=Homo sapiens OX=9606 GN=BAG4 PE=1 SV=1	FALSE	7	2	4	2	49.6	165	166.8	161.3	114.9	184.3	223.3	155.2	173.7	197.6	141.8	121.9	206.4	166.5	261.9	151.5	158.46	178.32	181.64	1.12533	1.14628
High	O43813	Glutathione S-transferase LANCL1 OS=Homo sapiens OX=9606 GN=LANCL1 PE=1 SV=1	FALSE	5	2	2	2	45.3	38.3	21.7	36.9	29.9	26.4	32.3	27.3	34	44.4	34.4	33.9	38.8	29.8	42.1	27.4	30.64	34.48	34.4	1.12533	1.12272
High	Q9Y2W1	Thyroid hormone receptor-associated protein 3 OS=Homo sapiens OX=9606 GN=THRAP3 PE=1 SV=2	FALSE	10	8	12	8	108.6	401	351.6	435.3	373	423.7	474.3	417.5	340.8	561.4	438.2	294.2	316.8	311.6	421.3	370.2	396.92	446.44	342.82	1.12476	0.8637
High	O95819	Mitogen-activated protein kinase kinase kinase kinase 4 OS=Homo sapiens OX=9606 GN=MAP4K4 PE=1 SV=2	FALSE	5	4	4	4	142	118.8	125.3	156.4	106.4	140	166.2	137.6	121.5	172.9	129.4	89.1	120.8	131.9	189.2	115	129.38	145.52	129.2	1.12475	0.998609
High	P62937	Peptidyl-prolyl cis-trans isomerase A OS=Homo sapiens OX=9606 GN=PPIA PE=1 SV=2	FALSE	24	4	6	4	18	119.6	101.3	122.7	81.2	116.6	127.2	139.3	129.7	114.7	97.9	215.1	145.9	143.7	172.8	129.2	108.28	121.76	161.34	1.12449	1.49003
High	P14406	Cytochrome c oxidase subunit 7A2, mitochondrial OS=Homo sapiens OX=9606 GN=COX7A2 PE=1 SV=1	FALSE	28	2	2	2	9.4	69.1	82.6	90.4	68.4	102	79.8	78.8	160	80.2	65	124.7	109.9	85.9	110.2	93.1	82.5	92.76	104.76	1.12436	1.26982
High	Q9Y6M4	Casein kinase I isoform gamma-3 OS=Homo sapiens OX=9606 GN=CSNK1G3 PE=1 SV=2	FALSE	4	1	1	1	51.4	42	31.9	43	40.5	45.8	46.4	43.1	40.7	51	47.2	43.3	41.7	40.2	45.2	47.8	40.64	45.68	43.64	1.12402	1.07382
High	Q06830	Peroxiredoxin-1 OS=Homo sapiens OX=9606 GN=PRDX1 PE=1 SV=1	FALSE	46	9	28	8	22.1	1013.1	963.4	1200.3	947.8	1022.8	1484.9	1286.3	955.2	1011.4	1046.6	933.5	1007.4	1191.6	1523.1	1164.9	1029.48	1156.88	1164.1	1.12375	1.13077
High	Q9Y2R9	28S ribosomal protein S7, mitochondrial OS=Homo sapiens OX=9606 GN=MRPS7 PE=1 SV=2	FALSE	20	4	4	4	28.1	85.4	130.8	158.2	134.3	120.3	140.8	154.6	141	124.8	145.1	106.5	108.5	157.5	140.2	124.1	125.8	141.26	127.36	1.12289	1.0124
High	O14744	Protein arginine N-methyltransferase 5 OS=Homo sapiens OX=9606 GN=PRMT5 PE=1 SV=4	FALSE	10	5	5	5	72.6	367.8	276.1	304.9	231.4	301.6	335.3	302.3	342.2	415.8	268.3	320.2	369.8	283.2	337.8	240.5	296.36	332.78	310.3	1.12289	1.04704
High	Q96DT7	Zinc finger and BTB domain-containing protein 10 OS=Homo sapiens OX=9606 GN=ZBTB10 PE=1 SV=2	FALSE	12	5	7	5	94.8	181.1	163.7	138.3	138.7	220.8	246.9	190.6	179.3	170.4	158.9	167.9	154	166.5	238.3	139.5	168.52	189.22	173.24	1.12283	1.02801
High	Q86TG7	Retrotransposon-derived protein PEG10 OS=Homo sapiens OX=9606 GN=PEG10 PE=1 SV=2	FALSE	19	10	17	10	80.1	471.2	334.2	604.9	246.3	395.6	507	394.7	541.1	526.1	334.7	403.3	422.5	366	501.2	331.1	410.44	460.72	404.82	1.1225	0.986307
High	Q96GC5	39S ribosomal protein L48, mitochondrial OS=Homo sapiens OX=9606 GN=MRPL48 PE=1 SV=2	FALSE	11	2	2	2	23.9	80.2	73.4	88	60.4	98.6	115.1	90.9	76.8	92.6	74.2	67.7	91.3	129.4	139.6	74.2	80.12	89.92	100.44	1.12232	1.25362
High	Q9H8K7	ATPase PAAT OS=Homo sapiens OX=9606 GN=PAAT PE=1 SV=2	FALSE	8	2	2	2	49.2	68.1	65.4	65.1	64.6	84.8	104.7	86.8	46.2	82.2	70.6	27.3	62.7	62.6	120.9	63.4	69.6	78.1	67.38	1.12213	0.968103
High	Q15365	Poly(rC)-binding protein 1 OS=Homo sapiens OX=9606 GN=PCBP1 PE=1 SV=2	FALSE	40	10	27	6	37.5	464.2	378.6	444.6	429.1	490.8	612.5	469.3	425.9	515.4	452.8	446.2	543.3	555.4	671.6	482	441.46	495.18	539.7	1.12169	1.22253
High	O00571	ATP-dependent RNA helicase DDX3X OS=Homo sapiens OX=9606 GN=DDX3X PE=1 SV=3	FALSE	29	17	26	6	73.2	305.9	281.5	382.1	265.6	275.5	362.6	381.1	287.1	362.5	300.7	244.1	261.4	338.7	373.2	264.7	302.12	338.8	296.42	1.12141	0.981133
High	O95782	AP-2 complex subunit alpha-1 OS=Homo sapiens OX=9606 GN=AP2A1 PE=1 SV=3	FALSE	47	39	108	28	107.5	3237.6	2758.1	2822.8	2684.1	3621.7	4072	3618.8	2954.7	3377.1	2921.4	1645.8	3056.9	2622.2	4345.6	2579	3024.86	3388.8	2849.9	1.12032	0.942159
High	P11047	Laminin subunit gamma-1 OS=Homo sapiens OX=9606 GN=LAMC1 PE=1 SV=3	FALSE	3	3	4	3	177.5	141	181	128.5	140.2	188.2	169.1	170.5	119.9	252.5	160.4	177.7	152.3	215.1	155.7	155.3	155.78	174.48	171.22	1.12004	1.09911
High	Q6ZRV2	Protein FAM83H OS=Homo sapiens OX=9606 GN=FAM83H PE=1 SV=3	FALSE	14	12	17	12	127	165.3	197.9	122.3	116.1	193.3	240.1	225.1	119.6	177.7	127.7	105	155.9	171.5	240.7	115.7	158.98	178.04	157.76	1.11989	0.992326
High	O15042	U2 snRNP-associated SURP motif-containing protein OS=Homo sapiens OX=9606 GN=U2SURP PE=1 SV=2	FALSE	2	1	3	1	118.2	86.1	79.4	95.1	80.2	64.9	90.7	95	62.6	96.6	109.3	72.7	62	97.3	86.9	82.2	81.14	90.84	80.22	1.11955	0.988662
High	P01019	Angiotensinogen OS=Homo sapiens OX=9606 GN=AGT PE=1 SV=1	FALSE	3	1	2	1	53.1	260.4	278.2	259.8	250.7	304.1	323.8	353.2	249.7	300.3	287.6	322.2	344.7	441	386.2	334.4	270.64	302.92	365.7	1.11927	1.35124
High	Q96EK9	Protein KTI12 homolog OS=Homo sapiens OX=9606 GN=KTI12 PE=1 SV=1	FALSE	7	1	1	1	38.6	21.3	16.7	18.6	9.7	16.9	19.4	18.7	12.9	23.8	18.3	16.2	19.1	18.4	25.1	11.9	16.64	18.62	18.14	1.11899	1.09014
High	Q6NYC8	Phostensin OS=Homo sapiens OX=9606 GN=PPP1R18 PE=1 SV=1	FALSE	30	13	23	13	67.9	325.2	138.1	312.6	251.9	494.2	837.2	264.1	133.2	305.1	163.5	179.7	239.8	250.7	961.5	205.6	304.4	340.62	367.46	1.11899	1.20716
High	P61964	WD repeat-containing protein 5 OS=Homo sapiens OX=9606 GN=WDR5 PE=1 SV=1	FALSE	4	1	1	1	36.6	274.4	238.5	280	229	270.7	323.3	281.6	258.6	326	256.8	263.4	272.5	293.9	348.3	247.5	258.52	289.26	285.12	1.11891	1.10289
High	O14976	Cyclin-G-associated kinase OS=Homo sapiens OX=9606 GN=GAK PE=1 SV=2	FALSE	17	17	27	17	143.1	982.4	1058.2	936.1	786.5	1118.7	1298.9	1305.7	974	1049.7	832.5	587.9	946.7	983.5	1289.3	777.8	976.38	1092.16	917.04	1.11858	0.939224
High	Q9HC35	Echinoderm microtubule-associated protein-like 4 OS=Homo sapiens OX=9606 GN=EML4 PE=1 SV=3	FALSE	9	6	9	6	108.8	411	340.3	325.7	266.8	367.8	449.1	447.7	343.3	386.5	287.5	309.8	388.7	406.5	510.1	322.5	342.32	382.82	387.52	1.11831	1.13204
High	P25398	40S ribosomal protein S12 OS=Homo sapiens OX=9606 GN=RPS12 PE=1 SV=3	FALSE	14	2	3	2	14.5	264.1	282.4	283.3	394.6	325.3	435.4	281	256.8	362.9	396	250.7	305.9	318.8	436.5	430.5	309.94	346.42	348.48	1.1177	1.12435
High	Q9BY77	Polymerase delta-interacting protein 3 OS=Homo sapiens OX=9606 GN=POLDIP3 PE=1 SV=2	FALSE	18	5	7	5	46.1	150.9	144.5	186.2	144.5	179.9	220.6	148.9	137.4	202.7	190.9	117.5	139.9	139.9	170.6	189.9	161.2	180.1	151.56	1.11725	0.940199
High	P34932	Heat shock 70 kDa protein 4 OS=Homo sapiens OX=9606 GN=HSPA4 PE=1 SV=4	FALSE	3	2	2	1	94.3	47.3	27.8	30.8	27.5	39.1	47.9	47.4	31.8	36.6	29	41.7	39.2	37.9	56.5	26.4	34.5	38.54	40.34	1.1171	1.16928
High	Q13576	Ras GTPase-activating-like protein IQGAP2 OS=Homo sapiens OX=9606 GN=IQGAP2 PE=1 SV=4	FALSE	6	7	7	7	180.5	242.1	191	205.7	167.7	217.5	260.2	245.7	201.3	232	204.4	215.2	218.4	231.2	270.8	171.9	204.8	228.72	221.5	1.1168	1.08154
High	Q99714	3-hydroxyacyl-CoA dehydrogenase type-2 OS=Homo sapiens OX=9606 GN=HSD17B10 PE=1 SV=3	FALSE	15	2	3	2	26.9	96.2	83.4	73.3	69.4	76.4	109.8	97.9	81.1	97.2	59.1	125.4	113.7	88.5	135.6	85.8	79.74	89.02	109.8	1.11638	1.37698
High	Q00610	Clathrin heavy chain 1 OS=Homo sapiens OX=9606 GN=CLTC PE=1 SV=5	FALSE	41	56	300	47	191.5	9477.7	9194.9	8515.8	8530.6	11556.7	13030.2	11595.9	8886.9	10137.6	9093	4706.8	8544	8652.8	13821.1	8204.2	9455.14	10548.7	8785.78	1.11566	0.929207
High	Q8TB37	Iron-sulfur protein NUBPL OS=Homo sapiens OX=9606 GN=NUBPL PE=1 SV=3	FALSE	12	2	4	2	34.1	508.2	496.7	543.5	500.2	491.6	621.3	581.5	578.4	585.8	466.4	501.1	590.8	677.6	746.6	550.3	508.04	566.68	613.28	1.11542	1.20715
High	Q99832	T-complex protein 1 subunit eta OS=Homo sapiens OX=9606 GN=CCT7 PE=1 SV=2	FALSE	8	3	3	3	59.3	59.2	46.6	51.1	38.4	50.2	70.1	57.7	40.4	62.5	43.1	45.2	49.2	61.7	77.1	59	49.1	54.76	58.44	1.11527	1.19022
High	Q99459	Cell division cycle 5-like protein OS=Homo sapiens OX=9606 GN=CDC5L PE=1 SV=2	FALSE	13	6	8	6	92.2	392.4	300	362.1	284.6	340.5	472.2	335.1	337.8	415	312.8	381.7	400.3	364.2	521.2	339.3	335.92	374.58	401.34	1.11509	1.19475
High	Q15477	Helicase SKI2W OS=Homo sapiens OX=9606 GN=SKIV2L PE=1 SV=3	FALSE	3	2	2	2	137.7	17.1	15.3	19.4	14.5	23.3	25.1	17.3	17.6	18.2	21.7	12.4	21.7	21	25.6	25.8	17.92	19.98	21.3	1.11496	1.18862
High	Q06787	Synaptic functional regulator FMR1 OS=Homo sapiens OX=9606 GN=FMR1 PE=1 SV=1	FALSE	11	5	6	5	71.1	140.5	123.5	119.7	119.2	152.6	178.5	120.6	136.3	148.3	147.1	96.1	120.9	94.8	161.7	122.8	131.1	146.16	119.26	1.11487	0.909687
High	Q0VF96	Cingulin-like protein 1 OS=Homo sapiens OX=9606 GN=CGNL1 PE=1 SV=2	FALSE	2	2	4	2	149	289.2	173.8	243.1	239.1	238	357.6	202.9	213.9	280.5	263.6	188.5	284.1	223.5	314.3	255.5	236.64	263.7	253.18	1.11435	1.0699
High	Q2M2I8	AP2-associated protein kinase 1 OS=Homo sapiens OX=9606 GN=AAK1 PE=1 SV=3	FALSE	20	12	15	12	103.8	601.9	599.7	497.6	424.7	739.3	779.2	703.2	618.7	637.8	451.7	350.7	513.8	516.6	873	385.2	572.64	638.12	527.86	1.11435	0.921801
High	Q9BZL4	Protein phosphatase 1 regulatory subunit 12C OS=Homo sapiens OX=9606 GN=PPP1R12C PE=1 SV=1	FALSE	3	2	2	2	84.8	97.4	90.9	144.6	99.7	107.8	166.9	110.3	85.6	110.9	128.4	74.5	104.4	108	171.9	133.2	108.08	120.42	118.4	1.11417	1.09548
High	Q86SQ0	Pleckstrin homology-like domain family B member 2 OS=Homo sapiens OX=9606 GN=PHLDB2 PE=1 SV=2	FALSE	5	5	9	5	142.1	193.8	188.2	222.6	206.6	264	356.1	253.4	203.4	202.7	181.6	155.3	177.8	181.1	330.3	185.2	215.04	239.44	205.94	1.11347	0.957682
High	Q15311	RalA-binding protein 1 OS=Homo sapiens OX=9606 GN=RALBP1 PE=1 SV=3	FALSE	2	2	3	2	76	73.6	67.4	66.2	53	96.1	99.8	84.3	76.4	79.7	56.5	51.5	73.8	61.2	104.6	53.7	71.26	79.34	68.96	1.11339	0.967724
High	P21397	Amine oxidase [flavin-containing] A OS=Homo sapiens OX=9606 GN=MAOA PE=1 SV=1	FALSE	2	1	1	1	59.6	35.9	46.4	38.5	38.4	54.6	45.8	62.7	45.6	33.8	50.1	70.8	60.1	74.3	44.9	45.8	42.76	47.6	59.18	1.11319	1.384
High	P09874	Poly [ADP-ribose] polymerase 1 OS=Homo sapiens OX=9606 GN=PARP1 PE=1 SV=4	FALSE	6	5	7	5	113	227.3	216.1	217.4	179.8	207.5	231.2	255.6	216.7	249.2	213.8	171.4	178.6	201.8	242.8	199.8	209.62	233.3	198.88	1.11297	0.948764
High	Q9Y508	E3 ubiquitin-protein ligase RNF114 OS=Homo sapiens OX=9606 GN=RNF114 PE=1 SV=1	FALSE	9	1	1	1	25.7	37.9	34	32.3	40.9	40.4	43.9	37.9	37.9	45.8	40.9	22.2	37.5	29.3	49	52.7	37.1	41.28	38.14	1.11267	1.02803
High	Q9ULX3	RNA-binding protein NOB1 OS=Homo sapiens OX=9606 GN=NOB1 PE=1 SV=1	FALSE	26	9	17	9	46.6	708	587.4	677.6	565.2	674.2	798.3	749.2	604.7	828.5	592.1	562.5	693.7	674.9	769.7	533.7	642.48	714.56	646.9	1.11219	1.00688
High	Q92817	Envoplakin OS=Homo sapiens OX=9606 GN=EVPL PE=1 SV=3	FALSE	1	1	2	1	231.5	122	66.2	166.5	119.5	151.9	164	106.4	112.4	170.1	143.3	247.7	92.2	91.5	125.2	147.7	125.22	139.24	140.86	1.11196	1.1249
High	Q9BVG4	Protein PBDC1 OS=Homo sapiens OX=9606 GN=PBDC1 PE=1 SV=1	FALSE	16	3	3	3	26	106.3	84.1	122.5	85.5	92.5	133.5	104.1	99.8	117.8	90.6	89	112.6	125.6	135.7	89.5	98.18	109.16	110.48	1.11184	1.12528
High	Q8TB52	F-box only protein 30 OS=Homo sapiens OX=9606 GN=FBXO30 PE=1 SV=3	FALSE	2	1	1	1	82.3	13.8	14.5	12.8	8.1	17.1	18.1	11.3	18.6	15.4	10.3	11.3	13.9	10.7	19.8	11.8	13.26	14.74	13.5	1.11161	1.0181
High	Q5T5P2	Sickle tail protein homolog OS=Homo sapiens OX=9606 GN=KIAA1217 PE=1 SV=2	FALSE	3	5	6	5	214	25.2	23	33.2	25.5	38.8	41.9	30.9	26.3	33.9	28.9	22.6	35.1	28.4	44	27.5	29.14	32.38	31.52	1.11119	1.08167
High	Q92614	Unconventional myosin-XVIIIa OS=Homo sapiens OX=9606 GN=MYO18A PE=1 SV=3	FALSE	35	57	175	57	233	7304.6	6162.9	6940.9	7888.1	7938.2	10564.3	8413.6	5722.6	7595.2	7965.6	4548.7	6041.4	7418.7	9666.6	8133	7246.94	8052.26	7161.68	1.11113	0.988235
High	Q8TE67	Epidermal growth factor receptor kinase substrate 8-like protein 3 OS=Homo sapiens OX=9606 GN=EPS8L3 PE=1 SV=2	FALSE	2	1	2	1	66.8	47.7	39.1	34.6	29.8	43.5	48.8	38.2	43.4	50.2	35.6	45.7	51.8	36.6	60.2	36.8	38.94	43.24	46.22	1.11043	1.18695
High	Q8TDD1	ATP-dependent RNA helicase DDX54 OS=Homo sapiens OX=9606 GN=DDX54 PE=1 SV=2	FALSE	4	2	3	2	98.5	8.4	13.8	13.6	10.4	14.5	18.6	12.5	8.7	15.5	12.1	8.7	19.1	13.9	14.7	15.6	12.14	13.48	14.4	1.11038	1.18616
High	Q6S8J3	POTE ankyrin domain family member E OS=Homo sapiens OX=9606 GN=POTEE PE=2 SV=3	FALSE	6	5	215	1	121.3	222	197.7	222.4	209.2	290.3	331.4	261.9	249.4	218.2	206.6	180.7	215.6	204.3	365.6	184.8	228.32	253.5	230.2	1.11028	1.00823
High	Q9Y4K1	Beta/gamma crystallin domain-containing protein 1 OS=Homo sapiens OX=9606 GN=CRYBG1 PE=1 SV=3	FALSE	6	7	9	7	188.6	534.1	470.2	390.3	315.2	693.5	884.1	577.4	371.5	560.8	274.5	313.1	473.2	405	893.1	243.5	480.66	533.66	465.58	1.11027	0.968626
High	Q15811	Intersectin-1 OS=Homo sapiens OX=9606 GN=ITSN1 PE=1 SV=3	FALSE	2	2	2	1	195.3	54.7	52.1	56	37.1	88.1	81.1	72.1	66.6	52.8	47.1	44.5	49.8	45.9	98.9	44.6	57.6	63.94	56.74	1.11007	0.985069
High	Q8NFW8	N-acylneuraminate cytidylyltransferase OS=Homo sapiens OX=9606 GN=CMAS PE=1 SV=2	FALSE	4	2	2	2	48.3	71.3	60.7	63.9	52.3	48.4	71.1	69	56.7	71.4	61	54.1	66.7	83.8	76.3	58.5	59.32	65.84	67.88	1.10991	1.1443
High	Q99569	Plakophilin-4 OS=Homo sapiens OX=9606 GN=PKP4 PE=1 SV=2	FALSE	4	4	5	4	131.8	232.7	188.2	232	156.3	229.4	248.9	234.4	233.1	244	191	193.4	220.9	187.6	262.1	173.4	207.72	230.28	207.48	1.10861	0.998845
High	Q8WXX5	DnaJ homolog subfamily C member 9 OS=Homo sapiens OX=9606 GN=DNAJC9 PE=1 SV=1	FALSE	38	8	13	8	29.9	668.6	588.8	839.5	521.8	638.1	666	639.6	757.1	839.1	708.1	623.6	675.2	686.5	727	631.8	651.36	721.98	668.82	1.10842	1.02681
High	Q8NE71	ATP-binding cassette sub-family F member 1 OS=Homo sapiens OX=9606 GN=ABCF1 PE=1 SV=2	FALSE	12	7	13	7	95.9	457.6	328.8	438.6	301.9	386.7	484.5	428.1	346.5	472	389.3	302.3	376.5	411.5	507.3	339.6	382.72	424.08	387.44	1.10807	1.01233
High	P12268	Inosine-5'-monophosphate dehydrogenase 2 OS=Homo sapiens OX=9606 GN=IMPDH2 PE=1 SV=2	FALSE	4	2	2	2	55.8	21.8	19.8	21.5	13	14.7	17.8	22.1	18.8	18.8	23.1	17.8	23.9	18.7	18.6	15.6	18.16	20.12	18.92	1.10793	1.04185
High	Q08170	Serine/arginine-rich splicing factor 4 OS=Homo sapiens OX=9606 GN=SRSF4 PE=1 SV=2	FALSE	4	2	2	2	56.6	51.1	51.1	65.6	40.2	52.4	48.1	66.6	38.6	69.9	65.3	46.3	40.2	52.4	59	61.9	52.08	57.7	51.96	1.10791	0.997696
High	Q9Y5X1	Sorting nexin-9 OS=Homo sapiens OX=9606 GN=SNX9 PE=1 SV=1	FALSE	10	5	6	5	66.6	291.7	226.9	232.4	233.7	284.2	336.7	311.1	212.8	313.9	230.9	153.3	212.9	249.9	327.8	211.1	253.78	281.08	231	1.10757	0.910237
High	Q08379	Golgin subfamily A member 2 OS=Homo sapiens OX=9606 GN=GOLGA2 PE=1 SV=3	FALSE	1	1	1	1	113	47.7	42.7	44.6	45.5	57.6	58.3	48	51	58.7	47.7	60.6	53.1	54.5	59	57.4	47.62	52.74	56.92	1.10752	1.1953
High	P61966	AP-1 complex subunit sigma-1A OS=Homo sapiens OX=9606 GN=AP1S1 PE=1 SV=1	FALSE	16	2	3	2	18.7	156	171.7	109.5	141.6	180.4	201.3	206.6	133.4	161.8	137.7	95.2	154.8	130.3	193.6	124.1	151.84	168.16	139.6	1.10748	0.919389
High	O75146	Huntingtin-interacting protein 1-related protein OS=Homo sapiens OX=9606 GN=HIP1R PE=1 SV=2	FALSE	11	10	11	9	119.3	310.3	282.6	286.2	241.4	343	394.7	325.6	295.1	309.2	296	459.3	304.9	227.9	428.7	232.9	292.7	324.12	330.74	1.10735	1.12996
High	O94992	Protein HEXIM1 OS=Homo sapiens OX=9606 GN=HEXIM1 PE=1 SV=1	FALSE	13	4	5	4	40.6	97.2	92.4	113.4	94.1	114.6	116.6	93.3	145.1	117	94.6	131.9	99.1	99.6	125	88.9	102.34	113.32	108.9	1.10729	1.0641
High	Q9BZE1	39S ribosomal protein L37, mitochondrial OS=Homo sapiens OX=9606 GN=MRPL37 PE=1 SV=2	FALSE	4	1	1	1	48.1	25.4	31.9	29.5	25.1	32.7	37.1	37.1	26.4	29.3	30.2	25.9	34.9	30.5	46.8	28	28.92	32.02	33.22	1.10719	1.14869
High	P78524	DENN domain-containing protein 2B OS=Homo sapiens OX=9606 GN=DENND2B PE=1 SV=3	FALSE	3	2	2	2	126.4	87.7	62.4	105.5	83.1	111.1	143.5	79.4	84.5	113.1	77.2	64.3	101.4	83.9	117.1	73.9	89.96	99.54	88.12	1.10649	0.979546
High	O75147	Obscurin-like protein 1 OS=Homo sapiens OX=9606 GN=OBSL1 PE=1 SV=4	FALSE	5	6	7	6	206.8	417.8	357.6	427.8	424.1	455.6	585.5	465.4	329.2	479	445.6	288.8	389.2	454.3	528.3	415.3	416.58	460.94	415.18	1.10649	0.996639
High	Q9Y676	28S ribosomal protein S18b, mitochondrial OS=Homo sapiens OX=9606 GN=MRPS18B PE=1 SV=1	FALSE	18	3	3	3	29.4	43.3	36.1	49.3	35.6	44.8	51.2	51.3	42	40.6	46.2	44.8	47.7	54.5	63.3	49.8	41.82	46.26	52.02	1.10617	1.2439
High	O00299	Chloride intracellular channel protein 1 OS=Homo sapiens OX=9606 GN=CLIC1 PE=1 SV=4	FALSE	36	5	9	5	26.9	268.3	195.8	216.6	134.4	188.3	278	257.3	194.2	213.1	167.3	231.5	207.6	229.7	271.2	184.3	200.68	221.98	224.86	1.10614	1.12049
High	Q13823	Nucleolar GTP-binding protein 2 OS=Homo sapiens OX=9606 GN=GNL2 PE=1 SV=1	FALSE	6	4	5	4	83.6	88.7	86.9	105.3	86.8	108.6	121	101.6	98	114	92.2	89.3	103.3	98.1	116.8	77.4	95.26	105.36	96.98	1.10603	1.01806
High	Q15154	Pericentriolar material 1 protein OS=Homo sapiens OX=9606 GN=PCM1 PE=1 SV=5	FALSE	18	27	44	27	228.4	1657.6	1434.4	1625.1	1056.2	1638.9	1857.9	1663.5	1717.6	1730.7	1228.1	1057.9	1598.2	1350.4	1825.2	1149.9	1482.44	1639.56	1396.32	1.10599	0.941907
High	Q00341	Vigilin OS=Homo sapiens OX=9606 GN=HDLBP PE=1 SV=2	FALSE	2	2	2	2	141.4	174.6	143.2	155.1	132.3	158.2	194	181.4	153.5	163.4	151.9	156.5	190.1	146.2	219.8	153.4	152.68	168.84	173.2	1.10584	1.1344
High	Q0JRZ9	F-BAR domain only protein 2 OS=Homo sapiens OX=9606 GN=FCHO2 PE=1 SV=2	FALSE	24	14	21	14	88.9	688.8	718.2	531.5	648.7	839.9	989.4	893.6	572.4	701	632.5	343.1	612.9	699.3	946.9	615	685.42	757.78	643.44	1.10557	0.938753
High	Q9NVV4	Poly(A) RNA polymerase, mitochondrial OS=Homo sapiens OX=9606 GN=MTPAP PE=1 SV=1	FALSE	5	3	4	3	66.1	100.5	100.5	105.5	93.9	95.1	122.7	112.9	91.8	123	97.3	84.5	102.9	104.2	110.7	86.6	99.1	109.54	97.78	1.10535	0.98668
High	Q8NDV7	Trinucleotide repeat-containing gene 6A protein OS=Homo sapiens OX=9606 GN=TNRC6A PE=1 SV=2	FALSE	1	2	3	2	210.2	15.8	12.3	16.1	12	22.8	19.2	12.4	16.2	23.2	16.3	12.4	18	11.4	18.3	16.3	15.8	17.46	15.28	1.10506	0.967089
High	P09327	Villin-1 OS=Homo sapiens OX=9606 GN=VIL1 PE=1 SV=4	FALSE	44	32	88	32	92.6	3622	2835.3	3162.5	3005.9	3481.2	4451.2	4297.9	2565.8	3319.5	3158.5	1901.4	2851.3	3225.2	4389.6	3038.4	3221.38	3558.58	3081.18	1.10468	0.956478
High	P51654	Glypican-3 OS=Homo sapiens OX=9606 GN=GPC3 PE=1 SV=1	FALSE	10	6	10	6	65.5	683.9	341.3	370.8	313.7	592.8	782.6	449.7	308.5	670.3	331	388.4	491	612.7	762.6	365.6	460.5	508.42	524.06	1.10406	1.13802
High	P46783	40S ribosomal protein S10 OS=Homo sapiens OX=9606 GN=RPS10 PE=1 SV=1	FALSE	42	7	40	6	18.9	2454.3	2744.6	2842.1	2558.8	2490.7	2893.4	3353	2312.2	2962.2	2927.1	2184.2	2231.6	3166.7	3075	2844	2618.1	2889.58	2700.3	1.10369	1.0314
High	P10619	Lysosomal protective protein OS=Homo sapiens OX=9606 GN=CTSA PE=1 SV=2	FALSE	3	1	1	1	54.4	17.8	16.4	15.1	10.8	23	17.3	15.4	19	24.2	15.8	14.7	18.7	13.6	23.6	11.8	16.62	18.34	16.48	1.10349	0.991576
High	P62826	GTP-binding nuclear protein Ran OS=Homo sapiens OX=9606 GN=RAN PE=1 SV=3	FALSE	15	3	5	3	24.4	175.6	157.6	161.6	115	148	213.3	185.3	123.4	178.3	135.9	112.8	149.1	188.7	203.5	126.8	151.56	167.24	156.18	1.10346	1.03048
High	O43747	AP-1 complex subunit gamma-1 OS=Homo sapiens OX=9606 GN=AP1G1 PE=1 SV=5	FALSE	12	9	13	9	91.3	269.3	312	256.9	252.7	314.7	347.9	399.1	198.9	313.5	290.6	148.1	229.5	317	380	288.6	281.12	310	272.64	1.10273	0.969835
High	Q9H0M0	NEDD4-like E3 ubiquitin-protein ligase WWP1 OS=Homo sapiens OX=9606 GN=WWP1 PE=1 SV=1	FALSE	3	3	3	3	105.1	243.5	254.1	213.1	141.8	196.2	202.7	292.4	200	279.7	181.4	146.8	217.5	261.7	289.6	158.6	209.74	231.24	214.84	1.10251	1.02432
High	Q03001	Dystonin OS=Homo sapiens OX=9606 GN=DST PE=1 SV=4	FALSE	1	7	11	7	860.1	373.6	479.3	353.1	275.9	397.2	419.5	552.4	441.1	376.4	282	278.6	361.9	468.7	395.5	250.6	375.82	414.28	351.06	1.10234	0.934117
High	O43684	Mitotic checkpoint protein BUB3 OS=Homo sapiens OX=9606 GN=BUB3 PE=1 SV=1	FALSE	20	5	7	5	37.1	335.2	324.5	379.6	301.6	321.7	414.3	352.8	361.2	362.3	342	312.1	363.3	382.8	456.5	330.6	332.52	366.52	369.06	1.10225	1.10989
High	P13797	Plastin-3 OS=Homo sapiens OX=9606 GN=PLS3 PE=1 SV=4	FALSE	8	4	5	4	70.8	50	42.7	68.2	44.3	56.6	95.2	64.2	43.6	47.6	37.8	61	37.4	45	123	42.7	52.36	57.68	61.82	1.1016	1.18067
High	Q9Y295	Developmentally-regulated GTP-binding protein 1 OS=Homo sapiens OX=9606 GN=DRG1 PE=1 SV=1	FALSE	29	8	15	8	40.5	537.5	357.5	527.4	488.3	485.7	614.4	464	449.7	596.7	514.5	412.7	503	404.3	593.7	449.6	479.28	527.86	472.66	1.10136	0.986188
High	Q15369	Elongin-C OS=Homo sapiens OX=9606 GN=ELOC PE=1 SV=1	FALSE	30	2	4	2	12.5	111.3	84.7	99.4	102.4	111.4	128.8	97.2	100	124.2	110.6	93.1	124.8	94	124.4	105.8	101.84	112.16	108.42	1.10134	1.06461
High	P62249	40S ribosomal protein S16 OS=Homo sapiens OX=9606 GN=RPS16 PE=1 SV=2	FALSE	48	8	25	8	16.4	602.1	527.5	688.9	637.8	626.1	694.8	685.3	529.5	738.5	746.6	436.7	598.2	696.1	783.5	691.6	616.48	678.94	641.22	1.10132	1.04013
High	Q6UB35	Monofunctional C1-tetrahydrofolate synthase, mitochondrial OS=Homo sapiens OX=9606 GN=MTHFD1L PE=1 SV=1	FALSE	3	2	2	2	105.7	77.7	69.3	73.8	72.4	80.9	93.9	91.2	74.7	78.9	73.3	75.2	81.8	81.4	101.8	75.7	74.82	82.4	83.18	1.10131	1.11173
High	O60784	Target of Myb protein 1 OS=Homo sapiens OX=9606 GN=TOM1 PE=1 SV=2	FALSE	13	5	7	5	53.8	37.2	29.3	62	27.1	49.8	54.2	36.8	59	49.2	26.9	46.2	46.3	32.2	42.2	24	41.08	45.22	38.18	1.10078	0.929406
High	P35221	Catenin alpha-1 OS=Homo sapiens OX=9606 GN=CTNNA1 PE=1 SV=1	FALSE	5	3	3	3	100	159.8	127.2	148.6	118.3	177.8	178.1	154.5	166.5	194.3	112	166.1	167	140.6	199.9	117.3	146.34	161.08	158.18	1.10072	1.08091
High	Q9NZ32	Actin-related protein 10 OS=Homo sapiens OX=9606 GN=ACTR10 PE=1 SV=1	FALSE	8	2	3	2	46.3	83.7	64.2	79	64.3	124	134.5	94.3	71.5	91.4	65.3	47.8	89.6	60.7	140.5	57.7	83.04	91.4	79.26	1.10067	0.95448
High	Q9BW19	Kinesin-like protein KIFC1 OS=Homo sapiens OX=9606 GN=KIFC1 PE=1 SV=2	FALSE	2	1	1	1	73.7	65.3	57.4	62.1	55.2	63.2	83.1	63.2	52.8	76.8	57.8	51.4	62.8	76.8	80.2	51.2	60.64	66.74	64.48	1.10059	1.06332
High	O14757	Serine/threonine-protein kinase Chk1 OS=Homo sapiens OX=9606 GN=CHEK1 PE=1 SV=2	FALSE	4	2	2	2	54.4	45.4	35.7	46.4	40.1	64	54.4	43.2	46.7	57.8	52.7	42.3	47.3	38.9	68.7	52.4	46.32	50.96	49.92	1.10017	1.07772
High	Q969G3	SWI/SNF-related matrix-associated actin-dependent regulator of chromatin subfamily E member 1 OS=Homo sapiens OX=9606 GN=SMARCE1 PE=1 SV=2	FALSE	3	1	1	1	46.6	43.2	41.2	32.8	26.8	48.8	55.2	48.5	24.9	50.7	32.7	39.5	36.2	57.2	57.8	29.5	38.56	42.4	44.04	1.09959	1.14212
High	Q15388	Mitochondrial import receptor subunit TOM20 homolog OS=Homo sapiens OX=9606 GN=TOMM20 PE=1 SV=1	FALSE	14	2	8	2	16.3	550.2	557	604.1	508.6	523.7	618.6	734.4	615.9	599.5	447.9	562.9	679.1	739.5	826.9	489.6	548.72	603.26	659.6	1.09939	1.20207
High	P51114	Fragile X mental retardation syndrome-related protein 1 OS=Homo sapiens OX=9606 GN=FXR1 PE=1 SV=3	FALSE	24	12	20	12	69.7	1375.6	1084.1	1267.2	1211.4	1685.8	1808	1302.2	1275	1485.2	1408.7	1191.4	1288.8	1094.2	1861.3	1189	1324.82	1455.82	1324.94	1.09888	1.00009
High	Q9H6R4	Nucleolar protein 6 OS=Homo sapiens OX=9606 GN=NOL6 PE=1 SV=2	FALSE	3	2	4	2	127.5	167	115.1	139.5	138.4	153	165.1	131.5	121.1	189.4	176.4	126.8	156.5	130	146.5	152.2	142.6	156.7	142.4	1.09888	0.998597
High	Q07020	60S ribosomal protein L18 OS=Homo sapiens OX=9606 GN=RPL18 PE=1 SV=2	FALSE	29	5	10	5	21.6	226.7	184.2	217.4	211.2	229.5	305.3	213.9	159.3	245.7	250.4	114.6	217.2	224.2	317.8	236.7	213.8	234.92	222.1	1.09878	1.03882
High	O75116	Rho-associated protein kinase 2 OS=Homo sapiens OX=9606 GN=ROCK2 PE=1 SV=4	FALSE	4	5	6	5	160.8	139.7	128.2	165.2	113.8	154.7	182.7	176.3	128.5	149.3	134.1	118.1	131.1	143.7	192.1	127.8	140.32	154.18	142.56	1.09877	1.01596
High	O94973	AP-2 complex subunit alpha-2 OS=Homo sapiens OX=9606 GN=AP2A2 PE=1 SV=2	FALSE	31	27	74	16	103.9	1826.4	1788.2	1573.6	1563.8	2401.3	2509.3	2180.7	1819.9	1865.6	1681.2	1014.6	1833.2	1515.4	2431.7	1398.6	1830.66	2011.34	1638.7	1.0987	0.895142
High	Q9UEY8	Gamma-adducin OS=Homo sapiens OX=9606 GN=ADD3 PE=1 SV=1	FALSE	8	5	7	5	79.1	211.9	152.6	216.7	137.1	209.2	278.9	200.7	196.4	190.1	152.8	139.4	169.3	157.9	261.8	142.6	185.5	203.78	174.2	1.09854	0.939084
High	Q9H0A0	RNA cytidine acetyltransferase OS=Homo sapiens OX=9606 GN=NAT10 PE=1 SV=2	FALSE	9	9	11	9	115.7	880.4	726.7	939.6	699.6	900	1059.5	873.1	762.6	1000.2	858.4	877	892.2	891.1	1002.6	749	829.26	910.76	882.38	1.09828	1.06406
High	P04062	Lysosomal acid glucosylceramidase OS=Homo sapiens OX=9606 GN=GBA PE=1 SV=3	FALSE	2	1	1	1	59.7	89.5	61.4	86.4	98	109.5	109.4	83.3	85.9	122.4	87.5	181.8	95.6	82.3	107.6	116.1	88.96	97.7	116.68	1.09825	1.3116
High	P47755	F-actin-capping protein subunit alpha-2 OS=Homo sapiens OX=9606 GN=CAPZA2 PE=1 SV=3	FALSE	43	7	16	5	32.9	562.7	484.7	602	473.1	674.9	772.2	617.2	519.2	626.3	537.3	373.9	477	570.3	808.3	521.1	559.48	614.44	550.12	1.09823	0.98327
High	P60660	Myosin light polypeptide 6 OS=Homo sapiens OX=9606 GN=MYL6 PE=1 SV=2	FALSE	48	7	44	5	16.9	921.3	927	1200.6	1098	1792.3	2093.5	983.1	899.5	1208.8	1337	619.7	1192.7	1003.9	1693	1339.5	1187.84	1304.38	1169.76	1.09811	0.984779
High	Q9UHB6	LIM domain and actin-binding protein 1 OS=Homo sapiens OX=9606 GN=LIMA1 PE=1 SV=1	FALSE	49	31	68	31	85.2	3726.3	3062.5	3953.4	3434.6	5040.7	6507.2	3824.1	3534.3	3694.2	3532.8	2719.3	3248.7	3688.3	5815.9	3467.2	3843.5	4218.52	3787.88	1.09757	0.985529
High	P63208	S-phase kinase-associated protein 1 OS=Homo sapiens OX=9606 GN=SKP1 PE=1 SV=2	FALSE	37	4	5	4	18.6	309.4	220.4	304.8	230.7	237.8	422.9	241.2	167.2	354.6	243.9	138.3	212.6	278.1	408.5	252	260.62	285.96	257.9	1.09723	0.989563
High	P02792	Ferritin light chain OS=Homo sapiens OX=9606 GN=FTL PE=1 SV=2	FALSE	13	2	4	2	20	118.6	80.2	106.5	78.1	128.4	112.1	96	98.4	166.3	88.7	77.7	111.3	86.3	100.2	67.9	102.36	112.3	88.68	1.09711	0.866354
High	Q9BXS5	AP-1 complex subunit mu-1 OS=Homo sapiens OX=9606 GN=AP1M1 PE=1 SV=3	FALSE	17	6	7	6	48.6	344.4	390.4	280.2	323.3	414.2	458.1	462.5	287.7	379.4	334	180.9	321.2	328.5	535.7	344.9	350.5	384.34	342.24	1.09655	0.976434
High	Q9NSY1	BMP-2-inducible protein kinase OS=Homo sapiens OX=9606 GN=BMP2K PE=1 SV=2	FALSE	14	10	13	10	129.1	583.4	500.1	520.5	491.4	725.4	708.4	584.5	612.8	644.3	543.1	342.4	551.1	430.3	728.3	435.2	564.16	618.62	497.46	1.09653	0.881771
High	Q14596	Next to BRCA1 gene 1 protein OS=Homo sapiens OX=9606 GN=NBR1 PE=1 SV=3	FALSE	4	2	2	2	107.3	72.9	54	63.8	52.4	102.6	115.5	72.2	51.8	77.1	62.3	42.6	73.3	55	117.5	49.3	69.14	75.78	67.54	1.09604	0.976859
High	Q96FJ0	AMSH-like protease OS=Homo sapiens OX=9606 GN=STAMBPL1 PE=1 SV=2	FALSE	4	1	1	1	49.8	46	33.4	47.8	26.8	42.1	50.3	46.3	54.6	43.1	20.6	38	41.8	30.7	53.3	26.1	39.22	42.98	37.98	1.09587	0.968383
High	P62304	Small nuclear ribonucleoprotein E OS=Homo sapiens OX=9606 GN=SNRPE PE=1 SV=1	FALSE	13	1	2	1	10.8	213	190.2	229.7	189.4	218.6	255.1	235.2	242.5	220.9	186.3	281.7	213.2	218.9	281.4	177.8	208.18	228	234.6	1.09521	1.12691
High	O43670	BUB3-interacting and GLEBS motif-containing protein ZNF207 OS=Homo sapiens OX=9606 GN=ZNF207 PE=1 SV=1	FALSE	3	1	4	1	50.7	182	195	391.5	257.1	244.3	411.2	241.7	204.3	211.4	322.2	144.4	194.3	278	415.2	342.7	253.98	278.16	274.92	1.0952	1.08245
High	Q15436	Protein transport protein Sec23A OS=Homo sapiens OX=9606 GN=SEC23A PE=1 SV=2	FALSE	7	4	4	4	86.1	264.9	257.7	250.1	216.9	292.6	328.7	312.9	252.9	288.1	221.6	208.7	266	269.3	374.8	230.5	256.44	280.84	269.86	1.09515	1.05233
High	P41091	Eukaryotic translation initiation factor 2 subunit 3 OS=Homo sapiens OX=9606 GN=EIF2S3 PE=1 SV=3	FALSE	10	4	5	4	51.1	498.1	390	439.3	363.9	415.6	494.6	470.7	412.4	519.6	409.9	393.2	480.1	406.2	549.9	401	421.38	461.44	446.08	1.09507	1.05862
High	Q01433	AMP deaminase 2 OS=Homo sapiens OX=9606 GN=AMPD2 PE=1 SV=2	FALSE	2	1	2	1	100.6	54.9	39.4	40.4	33.3	50.3	52.4	53.2	46.3	47.1	40	34.2	39.1	49.3	49.3	37.7	43.66	47.8	41.92	1.09482	0.960147
High	P68400	Casein kinase II subunit alpha OS=Homo sapiens OX=9606 GN=CSNK2A1 PE=1 SV=1	FALSE	12	3	4	3	45.1	219.9	152.2	189.2	144.6	176.9	227.4	183.9	168.2	219.2	167.8	141.6	170.1	189.4	255.1	153.2	176.56	193.3	181.88	1.09481	1.03013
High	Q86VM9	Zinc finger CCCH domain-containing protein 18 OS=Homo sapiens OX=9606 GN=ZC3H18 PE=1 SV=2	FALSE	7	6	7	6	106.3	237.5	179.7	168	157.6	261.5	287.7	214.4	183.5	232.3	181.4	124.8	190.9	182.6	268.4	148.3	200.86	219.86	183	1.09459	0.911082
High	Q8N4B1	Sesquipedalian-1 OS=Homo sapiens OX=9606 GN=PHETA1 PE=1 SV=1	FALSE	8	2	3	2	27.2	73	101.7	102.7	71.6	87.4	119	96.7	75.9	90	95.9	54.1	62.5	85.8	98.9	91.9	87.28	95.5	78.64	1.09418	0.901008
High	Q9BX66	Sorbin and SH3 domain-containing protein 1 OS=Homo sapiens OX=9606 GN=SORBS1 PE=1 SV=3	FALSE	1	1	1	1	142.4	39.3	26.9	36.6	33.2	37.2	54.7	34.6	22.4	43.4	34.3	42.1	35.6	34	59.8	41.5	34.64	37.88	42.6	1.09353	1.22979
High	Q9UHR4	Brain-specific angiogenesis inhibitor 1-associated protein 2-like protein 1 OS=Homo sapiens OX=9606 GN=BAIAP2L1 PE=1 SV=2	FALSE	2	1	1	1	56.8	34.1	24.1	29.3	28.9	36.7	46.2	33.1	24.2	34.2	29.7	25	27.8	26.8	34.5	33.8	30.62	33.48	29.58	1.0934	0.966035
High	Q7Z3Y8	Keratin, type I cytoskeletal 27 OS=Homo sapiens OX=9606 GN=KRT27 PE=1 SV=2	FALSE	8	4	17	1	49.8	192.8	235.1	208.7	311.3	364.2	390.4	357.2	181.9	242.9	262	169.4	206.8	434.3	170.5	235.7	262.42	286.88	243.34	1.09321	0.927292
High	Q10567	AP-1 complex subunit beta-1 OS=Homo sapiens OX=9606 GN=AP1B1 PE=1 SV=2	FALSE	20	18	41	6	104.6	389.6	383.3	274.5	279.2	416.4	473.2	435.3	305.6	377.2	313.8	198.9	364.9	313.2	431.7	279.4	348.6	381.02	317.62	1.093	0.91113
High	Q9Y3B4	Splicing factor 3B subunit 6 OS=Homo sapiens OX=9606 GN=SF3B6 PE=1 SV=1	FALSE	34	4	6	4	14.6	212.8	146.3	226.3	177.9	196	240.3	167.3	188	240.5	212.3	179.6	200.2	150.3	232.9	186.4	191.86	209.68	189.88	1.09288	0.98968
High	Q96FJ2	Dynein light chain 2, cytoplasmic OS=Homo sapiens OX=9606 GN=DYNLL2 PE=1 SV=1	FALSE	25	1	1	1	10.3	48.2	32.3	45.7	38	45	60	42.8	35.4	54.9	35.3	29.4	37.9	33.8	50.3	35.3	41.84	45.68	37.34	1.09178	0.892447
High	Q06520	Bile salt sulfotransferase OS=Homo sapiens OX=9606 GN=SULT2A1 PE=1 SV=3	FALSE	7	1	1	1	33.8	20.6	22.7	25.2	23.2	29.4	33.3	28.8	25.8	25.5	18.8	19.5	33.3	25.6	30.1	21.6	24.22	26.44	26.02	1.09166	1.07432
High	P43487	Ran-specific GTPase-activating protein OS=Homo sapiens OX=9606 GN=RANBP1 PE=1 SV=1	FALSE	5	1	4	1	23.3	62.7	58.8	67.6	49.1	58.7	78.2	54.3	57.9	64.2	69.5	53.4	70.4	63.4	88.3	73.1	59.38	64.82	69.72	1.09161	1.17413
High	P35580	Myosin-10 OS=Homo sapiens OX=9606 GN=MYH10 PE=1 SV=3	FALSE	51	87	792	71	228.9	31563.3	24989	30489	31983.5	35123.1	43716.6	30526.3	28770.7	30928.1	34267.1	20781.4	27054.2	32618.4	38149.9	34387.9	30829.6	33641.8	30598.4	1.09122	0.9925
High	Q9NVA1	Ubiquinol-cytochrome-c reductase complex assembly factor 1 OS=Homo sapiens OX=9606 GN=UQCC1 PE=1 SV=3	FALSE	6	1	1	1	34.6	46.9	48.3	64.7	44.3	42.5	56.8	67.6	36.9	50.4	57.5	29.6	39	68.3	77.9	50.2	49.34	53.84	53	1.0912	1.07418
High	O60547	GDP-mannose 4,6 dehydratase OS=Homo sapiens OX=9606 GN=GMDS PE=1 SV=1	FALSE	10	4	6	4	41.9	48.1	40.9	41.5	32.6	43.3	60	53.8	38.9	42.1	30.4	38.7	51.1	49.8	65.8	35.6	41.28	45.04	48.2	1.09109	1.16764
High	Q8NEJ9	Neuroguidin OS=Homo sapiens OX=9606 GN=NGDN PE=1 SV=1	FALSE	9	2	3	2	35.9	59.2	58	90.3	42.5	62.2	66	60.3	72.2	79	63.1	81.2	73.8	70.1	80.6	39.6	62.44	68.12	69.06	1.09097	1.10602
High	Q96CW1	AP-2 complex subunit mu OS=Homo sapiens OX=9606 GN=AP2M1 PE=1 SV=2	FALSE	44	18	62	18	49.6	2683.8	2380.3	2287.1	2285.5	3324.3	3344.5	3055.9	2428	2877	2422.9	1391.7	2422.7	2220.5	3723.6	2096	2592.2	2825.66	2370.9	1.09006	0.914629
High	P05154	Plasma serine protease inhibitor OS=Homo sapiens OX=9606 GN=SERPINA5 PE=1 SV=3	FALSE	22	8	9	8	45.6	404.8	400.3	401.3	421.4	380.1	420	476.1	394.1	469.1	429.2	352.3	454.3	520.9	440.6	403.3	401.58	437.7	434.28	1.08994	1.08143
High	Q06323	Proteasome activator complex subunit 1 OS=Homo sapiens OX=9606 GN=PSME1 PE=1 SV=1	FALSE	10	2	3	2	28.7	179.8	97.4	131.3	117.5	132.1	196.5	139.6	133.6	131.4	116.1	223.3	159.5	147.8	205.3	146	131.62	143.44	176.38	1.0898	1.34007
High	P07237	Protein disulfide-isomerase OS=Homo sapiens OX=9606 GN=P4HB PE=1 SV=3	FALSE	16	8	12	8	57.1	996.4	600.2	680.3	531.2	762.8	971.7	873.4	631.8	762.3	651.1	820.8	909.8	839.8	1061.3	798.5	714.18	778.06	886.04	1.08945	1.24064
High	P53680	AP-2 complex subunit sigma OS=Homo sapiens OX=9606 GN=AP2S1 PE=1 SV=2	FALSE	43	6	21	6	17	1128.3	992.1	881.7	864.9	1143.7	1277.4	1273.2	955.6	1091.1	860	572.6	1010.7	937.9	1540.8	778	1002.14	1091.46	968	1.08913	0.965933
High	O95453	Poly(A)-specific ribonuclease PARN OS=Homo sapiens OX=9606 GN=PARN PE=1 SV=1	FALSE	2	1	1	1	73.4	54.1	37.5	36.5	39.3	46.8	51.2	50.5	40.2	45.8	45.5	50.7	45	47.1	50.3	39.2	42.84	46.64	46.46	1.0887	1.0845
High	P48729	Casein kinase I isoform alpha OS=Homo sapiens OX=9606 GN=CSNK1A1 PE=1 SV=2	FALSE	18	5	5	5	38.9	220.4	257.7	245.4	164.9	218	303.7	287.8	168.6	258.8	185	156.7	200	258	306.9	177.9	221.28	240.78	219.9	1.08812	0.993764
High	O00139	Kinesin-like protein KIF2A OS=Homo sapiens OX=9606 GN=KIF2A PE=1 SV=3	FALSE	4	3	4	2	79.9	105.4	87.1	103.9	81.8	100.5	104.9	101.1	108.6	113.4	92.8	88.2	135.6	100	120.2	97.2	95.74	104.16	108.24	1.08795	1.13056
High	P53355	Death-associated protein kinase 1 OS=Homo sapiens OX=9606 GN=DAPK1 PE=1 SV=6	FALSE	11	12	15	12	159.9	389.3	338.3	523.9	409	470	596.1	433.3	381.1	463.7	443.2	260.3	358.6	375.1	535.5	400.8	426.1	463.48	386.06	1.08773	0.906031
High	Q9Y294	Histone chaperone ASF1A OS=Homo sapiens OX=9606 GN=ASF1A PE=1 SV=1	FALSE	11	2	5	2	23	135.4	122.1	159.6	137.8	127.7	121.3	135.7	120.8	185.3	179.3	96.9	122.4	152.1	137.4	140.2	136.52	148.48	129.8	1.08761	0.950776
High	Q14247	Src substrate cortactin OS=Homo sapiens OX=9606 GN=CTTN PE=1 SV=2	FALSE	31	15	19	15	61.5	1207.4	944.6	1368.6	1190.4	1249.1	1295.2	893.1	1227.4	1498.9	1567.2	837.4	1199.1	902.6	1305.6	1200.9	1192.02	1296.36	1089.12	1.08753	0.913676
High	Q9UBC2	Epidermal growth factor receptor substrate 15-like 1 OS=Homo sapiens OX=9606 GN=EPS15L1 PE=1 SV=1	FALSE	19	13	24	13	94.2	1408.5	1263.3	1224	1326	1537.7	1970.9	1601.4	1051.2	1406.4	1321.2	1112.4	1147.8	1374.9	1902	1275.1	1351.9	1470.22	1362.44	1.08752	1.0078
High	Q96N67	Dedicator of cytokinesis protein 7 OS=Homo sapiens OX=9606 GN=DOCK7 PE=1 SV=4	FALSE	24	41	77	36	242.4	3008.1	2438.8	3047.9	2050	4232.1	4972.9	3161.5	2875.7	2915.5	2143.6	1932.1	2461.1	2658	4956.3	2256.7	2955.38	3213.84	2852.84	1.08745	0.965304
High	Q9H307	Pinin OS=Homo sapiens OX=9606 GN=PNN PE=1 SV=5	FALSE	7	5	9	5	81.6	150.3	135.3	116.7	98.6	151.7	176.6	128.6	114.1	174.2	116	74.3	118.3	104.2	164.7	104.2	130.52	141.9	113.14	1.08719	0.86684
High	Q9P1Z2	Calcium-binding and coiled-coil domain-containing protein 1 OS=Homo sapiens OX=9606 GN=CALCOCO1 PE=1 SV=2	FALSE	2	1	1	1	77.3	58.6	57.5	60.7	40.8	78.9	89.6	48.4	70.7	63.2	50.4	55.7	61.9	40.7	83.7	40	59.3	64.46	56.4	1.08702	0.951096
High	P42566	Epidermal growth factor receptor substrate 15 OS=Homo sapiens OX=9606 GN=EPS15 PE=1 SV=2	FALSE	26	19	30	19	98.6	1748.3	1652.3	1458.6	1671.8	2206.2	2433.2	2042.3	1563	1724.4	1733.3	959.5	1426.7	1637.4	2379.2	1589.8	1747.44	1899.24	1598.52	1.08687	0.914778
High	P19883	Follistatin OS=Homo sapiens OX=9606 GN=FST PE=1 SV=2	FALSE	8	2	2	2	38	83.3	108.8	147	84.4	52	68.5	95.2	146.5	96.5	110.1	136.2	88.8	103.8	67.5	91.4	95.1	103.36	97.54	1.08686	1.02566
High	Q99961	Endophilin-A2 OS=Homo sapiens OX=9606 GN=SH3GL1 PE=1 SV=1	FALSE	9	2	4	2	41.5	261.2	223.2	285.8	190	260.8	354.2	226.7	258.8	294.5	192.6	277.7	290.6	227.5	370.4	212.3	244.2	265.36	275.7	1.08665	1.12899
High	Q9UER7	Death domain-associated protein 6 OS=Homo sapiens OX=9606 GN=DAXX PE=1 SV=2	FALSE	3	1	3	1	81.3	73.7	51.5	75.5	54.8	55.3	69.4	62.8	55.7	77.1	72.7	60.3	59.8	68.4	78.6	53.4	62.16	67.54	64.1	1.08655	1.03121
High	P49757	Protein numb homolog OS=Homo sapiens OX=9606 GN=NUMB PE=1 SV=2	FALSE	12	7	12	7	70.8	531.1	441	491.5	560.4	641.8	705.2	540.2	518.6	511.1	621.2	347.9	605.1	438.7	715.5	549.8	533.16	579.26	531.4	1.08647	0.996699
High	P46778	60S ribosomal protein L21 OS=Homo sapiens OX=9606 GN=RPL21 PE=1 SV=2	FALSE	29	5	8	5	18.6	264.3	285.7	342.8	304.2	322	348	292.8	309.5	327.4	372.5	276.4	333.5	299.3	395.9	373.4	303.8	330.04	335.7	1.08637	1.105
High	Q9H089	Large subunit GTPase 1 homolog OS=Homo sapiens OX=9606 GN=LSG1 PE=1 SV=2	FALSE	3	2	2	2	75.2	79.5	80.1	84	72.4	96.9	97.7	97.2	90.9	95.5	67.2	67.3	99.5	77.2	101.1	62.7	82.58	89.7	81.56	1.08622	0.987648
High	P60709	Actin, cytoplasmic 1 OS=Homo sapiens OX=9606 GN=ACTB PE=1 SV=1	TRUE	56	15	670	1	41.7	330.3	370.8	383.5	361.6	512.5	663.1	451.3	301.6	340.2	370.1	237.7	277.8	330.5	611	357.8	391.74	425.26	362.96	1.08557	0.926533
High	O14950	Myosin regulatory light chain 12B OS=Homo sapiens OX=9606 GN=MYL12B PE=1 SV=2	FALSE	52	7	84	3	19.8	1241.2	895	1130.6	1216.2	1327.8	1633.5	1129.4	889.2	1295.5	1358.2	605.2	987.3	1223	1566.7	1362.9	1162.16	1261.16	1149.02	1.08519	0.988693
High	A1L170	Uncharacterized protein C1orf226 OS=Homo sapiens OX=9606 GN=C1orf226 PE=1 SV=1	FALSE	14	2	4	2	29	355	359.5	319.1	350.7	477	529.9	445.1	264.8	401.8	377.7	162.3	256	354.7	534.7	374.6	372.26	403.86	336.46	1.08489	0.903831
High	Q9Y6A4	Cilia- and flagella-associated protein 20 OS=Homo sapiens OX=9606 GN=CFAP20 PE=1 SV=1	FALSE	17	3	6	3	22.8	759.9	746.9	782.3	747.4	993.9	1249.9	875.2	801.3	798	646.4	564.6	683.9	689.3	1110	621.6	806.08	874.16	733.88	1.08446	0.910431
High	Q9P2Y4	Zinc finger protein 219 OS=Homo sapiens OX=9606 GN=ZNF219 PE=1 SV=2	FALSE	5	2	2	2	76.8	23.8	17.8	19.2	24.9	27.2	28.8	21.5	22	26.1	24	23.4	27.9	29.2	23.2	22.9	22.58	24.48	25.32	1.08415	1.12135
High	Q92759	General transcription factor IIH subunit 4 OS=Homo sapiens OX=9606 GN=GTF2H4 PE=1 SV=1	FALSE	5	2	2	2	52.2	128.7	108	149.3	101.9	103.8	133.1	142	123	144.1	98.8	111.4	115.7	130.7	169.6	92.4	118.34	128.2	123.96	1.08332	1.04749
High	P21980	Protein-glutamine gamma-glutamyltransferase 2 OS=Homo sapiens OX=9606 GN=TGM2 PE=1 SV=2	FALSE	9	5	8	5	77.3	224.7	299.3	224.1	149.2	419.2	345.6	305.9	188	356.2	230.3	191.3	235.1	284.4	391.3	106.4	263.3	285.2	241.7	1.08318	0.917964
High	O15213	WD repeat-containing protein 46 OS=Homo sapiens OX=9606 GN=WDR46 PE=1 SV=3	FALSE	4	1	3	1	68	51.1	34.7	47.1	34.7	45.7	63.6	36	30.6	63.3	37.5	30.7	34.6	40.9	45.8	30.6	42.66	46.2	36.52	1.08298	0.856071
High	Q9Y5B6	PAX3- and PAX7-binding protein 1 OS=Homo sapiens OX=9606 GN=PAXBP1 PE=1 SV=2	FALSE	2	1	1	1	104.7	33.7	43	47.9	31.3	37	54	44.9	34.4	42.5	33.1	38.5	42.2	52.7	44.3	32.3	38.58	41.78	42	1.08294	1.08865
High	Q9P258	Protein RCC2 OS=Homo sapiens OX=9606 GN=RCC2 PE=1 SV=2	FALSE	11	6	10	6	56	611.1	558.6	786.2	525.7	679	825.9	659.3	553.1	731.3	650.1	572.1	574	660.1	828.4	618.3	632.12	683.94	650.58	1.08198	1.0292
High	Q9HCS7	Pre-mRNA-splicing factor SYF1 OS=Homo sapiens OX=9606 GN=XAB2 PE=1 SV=2	FALSE	2	1	1	1	99.9	11.8	10.8	13.4	7.4	11.9	14.4	9	12.6	14.8	9	11.4	12.3	15.3	19.1	7.7	11.06	11.96	13.16	1.08137	1.18987
High	Q15014	Mortality factor 4-like protein 2 OS=Homo sapiens OX=9606 GN=MORF4L2 PE=1 SV=1	FALSE	11	3	6	3	32.3	188.4	195.7	232.5	158.2	198	196.1	215.8	216.7	228.1	195.1	189.7	192.4	209.1	195.3	174.7	194.56	210.36	192.24	1.08121	0.988076
High	Q9NPJ6	Mediator of RNA polymerase II transcription subunit 4 OS=Homo sapiens OX=9606 GN=MED4 PE=1 SV=1	FALSE	5	1	1	1	29.7	137.4	122.1	119.6	89.8	153.1	168.9	109.4	149.2	145.7	99.2	80.3	155.1	94.5	164.3	84.4	124.4	134.48	115.72	1.08103	0.930225
High	Q9BV40	Vesicle-associated membrane protein 8 OS=Homo sapiens OX=9606 GN=VAMP8 PE=1 SV=1	FALSE	18	2	2	2	11.4	213.7	272.6	161.4	219.2	240.9	312.4	286	166.9	212.5	219.7	124	215.9	255.7	309	248.2	221.56	239.5	230.56	1.08097	1.04062
High	Q8WYL5	Protein phosphatase Slingshot homolog 1 OS=Homo sapiens OX=9606 GN=SSH1 PE=1 SV=2	FALSE	9	6	8	6	115.4	333.2	265.7	324.5	244.8	369.5	427.4	302.9	328.1	349.1	254.7	203.3	288.6	240.1	407.8	232.7	307.54	332.44	274.5	1.08097	0.892567
High	Q9P265	Disco-interacting protein 2 homolog B OS=Homo sapiens OX=9606 GN=DIP2B PE=1 SV=3	FALSE	1	1	1	1	171.4	59.1	48.6	42.3	48.2	62.8	61.9	58.9	56.2	54.6	50.5	53.8	53.5	50.6	64.6	45.5	52.2	56.42	53.6	1.08084	1.02682
High	Q6IBS0	Twinfilin-2 OS=Homo sapiens OX=9606 GN=TWF2 PE=1 SV=2	FALSE	22	7	8	6	39.5	321.9	291.6	291.4	240.1	360.4	431.3	344.1	293.8	302.7	255.2	201.2	248.8	285.1	443.4	226.7	301.08	325.42	281.04	1.08084	0.93344
High	Q9UPN4	Centrosomal protein of 131 kDa OS=Homo sapiens OX=9606 GN=CEP131 PE=1 SV=3	FALSE	13	11	17	11	122.1	273.8	253.4	259.6	189.1	271	320.6	251	316.2	260	199.6	181.2	283.7	233.5	327.3	199.2	249.38	269.48	244.98	1.0806	0.982356
High	Q14677	Clathrin interactor 1 OS=Homo sapiens OX=9606 GN=CLINT1 PE=1 SV=1	FALSE	28	15	49	15	68.2	3722	3605.1	2775.3	3342.9	3867	4579.7	4144.4	3070.5	3467.3	3438.6	1951.3	3046.5	3321	4453.3	3491.1	3462.46	3740.1	3252.64	1.08019	0.939401
High	O15143	Actin-related protein 2/3 complex subunit 1B OS=Homo sapiens OX=9606 GN=ARPC1B PE=1 SV=3	FALSE	24	7	11	7	40.9	224.6	174.6	217.1	170.4	234.8	216.3	196.6	187.5	261.8	241.2	126.5	168.3	143.3	236.3	232.6	204.3	220.68	181.4	1.08018	0.88791
High	Q6P4F7	Rho GTPase-activating protein 11A OS=Homo sapiens OX=9606 GN=ARHGAP11A PE=1 SV=2	FALSE	5	5	5	5	113.8	84.8	40.1	75.5	80.7	71	100.2	67.5	60	83.9	68.7	45.6	68.5	63.4	84.3	62.5	70.42	76.06	64.86	1.08009	0.921045
High	O43143	Pre-mRNA-splicing factor ATP-dependent RNA helicase DHX15 OS=Homo sapiens OX=9606 GN=DHX15 PE=1 SV=2	FALSE	15	10	15	10	90.9	1136.8	1071.4	1197.4	996.2	1220.6	1424	1190.5	1243.1	1126.4	1087.3	1143.9	1129.9	1112.7	1378.4	922.7	1124.48	1214.26	1137.52	1.07984	1.0116
High	O15020	Spectrin beta chain, non-erythrocytic 2 OS=Homo sapiens OX=9606 GN=SPTBN2 PE=1 SV=3	FALSE	5	11	24	2	271.2	90	50.6	111.6	99.3	132.5	124.6	100.2	71	102.8	124	261.2	99.4	74.9	147.8	100.7	96.8	104.52	136.8	1.07975	1.41322
High	O43822	Cilia- and flagella-associated protein 410 OS=Homo sapiens OX=9606 GN=CFAP410 PE=1 SV=1	FALSE	27	6	13	6	28.3	472.8	411	481.8	623.7	483	532.8	502.4	436.1	585.6	612.2	421.1	437.8	565.1	438.4	556.2	494.46	533.82	483.72	1.0796	0.978279
High	Q08J23	RNA cytosine C(5)-methyltransferase NSUN2 OS=Homo sapiens OX=9606 GN=NSUN2 PE=1 SV=2	FALSE	11	5	9	5	86.4	86.6	72.8	101.5	75	94.6	98.9	85.9	78.6	100	101	91.9	76.6	84.8	84.3	94	86.1	92.88	86.32	1.07875	1.00256
High	Q9NV31	U3 small nucleolar ribonucleoprotein protein IMP3 OS=Homo sapiens OX=9606 GN=IMP3 PE=1 SV=1	FALSE	8	1	2	1	21.8	37.5	23.9	44	21.9	29.1	38.8	31.9	32.9	33.2	31.9	29.3	25.4	31.3	36.3	27.8	31.28	33.74	30.02	1.07864	0.959719
High	P53992	Protein transport protein Sec24C OS=Homo sapiens OX=9606 GN=SEC24C PE=1 SV=3	FALSE	1	1	1	1	118.2	24.1	9.7	7.8	10	8.2	13.5	12.7	9	16.3	13	12.9	13.7	14	17.7	11.7	11.96	12.9	14	1.0786	1.17057
High	Q9NP92	39S ribosomal protein S30, mitochondrial OS=Homo sapiens OX=9606 GN=MRPS30 PE=1 SV=2	FALSE	4	2	3	2	50.3	21.7	38.7	35.2	39.3	35.6	33.3	34.3	26.5	38.6	51.2	23.1	26.8	46.7	47.7	42	34.1	36.78	37.26	1.07859	1.09267
High	P49419	Alpha-aminoadipic semialdehyde dehydrogenase OS=Homo sapiens OX=9606 GN=ALDH7A1 PE=1 SV=5	FALSE	10	3	3	3	58.5	74.4	68.7	73.1	73.2	78	93.4	83.5	70.8	76.4	72.1	102.5	66.3	94.6	91.8	83.4	73.48	79.24	87.72	1.07839	1.19379
High	Q96II8	DISP complex protein LRCH3 OS=Homo sapiens OX=9606 GN=LRCH3 PE=1 SV=2	FALSE	23	15	27	13	86	1118.3	1007.6	1130.7	809.8	1698.7	1838.3	1159	1246.6	1181.3	791.4	753	1049.6	1019	1818.7	855.8	1153.02	1243.32	1099.22	1.07832	0.95334
High	Q13724	Mannosyl-oligosaccharide glucosidase OS=Homo sapiens OX=9606 GN=MOGS PE=1 SV=5	FALSE	11	7	9	7	91.9	287.8	257.5	322.5	241.6	270.2	315.8	316.2	281.1	348.9	225.4	274.3	304.5	321.9	340.1	208.6	275.92	297.48	289.88	1.07814	1.05059
High	P27635	60S ribosomal protein L10 OS=Homo sapiens OX=9606 GN=RPL10 PE=1 SV=4	FALSE	42	7	21	7	24.6	1801.1	1360	1769.8	1752	1656.8	1960.3	1598.9	1400.4	2087.8	1942.7	1207.6	1658.8	1709.7	1904.4	1662	1667.94	1798.02	1628.5	1.07799	0.976354
High	P39019	40S ribosomal protein S19 OS=Homo sapiens OX=9606 GN=RPS19 PE=1 SV=2	FALSE	53	8	43	8	16.1	1780.9	1881.7	1925.1	1787.2	1804.3	2010.6	2043.6	1982.9	2020.2	1837.2	1758.3	1861.4	1882.6	2009.1	1814.7	1835.84	1978.9	1865.22	1.07793	1.016
High	Q9H4M9	EH domain-containing protein 1 OS=Homo sapiens OX=9606 GN=EHD1 PE=1 SV=2	FALSE	24	11	12	11	60.6	245.6	247.4	287.2	213.4	252.3	308.4	284.7	241	286.5	222.1	285.4	278.7	290	349.3	204.2	249.18	268.54	281.52	1.07769	1.12979
High	Q15029	116 kDa U5 small nuclear ribonucleoprotein component OS=Homo sapiens OX=9606 GN=EFTUD2 PE=1 SV=1	FALSE	12	10	17	9	109.4	706.5	557.3	736.8	522.5	748	866.5	664.9	620.3	813	559.5	619.2	727.4	675.9	931.3	515.4	654.22	704.84	693.84	1.07737	1.06056
High	P13489	Ribonuclease inhibitor OS=Homo sapiens OX=9606 GN=RNH1 PE=1 SV=2	FALSE	7	3	4	3	49.9	124.1	147.4	126.2	97.8	190	175.3	169	125.3	147.7	121.2	166	131.2	158.7	238.9	126.7	137.1	147.7	164.3	1.07732	1.1984
High	Q15149	Plectin OS=Homo sapiens OX=9606 GN=PLEC PE=1 SV=3	FALSE	35	146	260	140	531.5	11341.7	13616.5	9847.3	7209.1	13051.3	16998.7	17044	7251.1	11577.1	6442.4	7700.2	9728.5	12607.8	15937.1	6038	11013.2	11862.7	10402.3	1.07713	0.944534
High	Q9H3K6	BolA-like protein 2 OS=Homo sapiens OX=9606 GN=BOLA2 PE=1 SV=1	FALSE	19	1	2	1	10.1	69.4	83.9	63.1	69.2	81.6	106.3	85.3	48.3	76.4	79.2	54	64.9	66	86.7	61.2	73.44	79.1	66.56	1.07707	0.906318
High	Q9NX58	Cell growth-regulating nucleolar protein OS=Homo sapiens OX=9606 GN=LYAR PE=1 SV=2	FALSE	30	9	15	9	43.6	829.2	566.8	837.8	772.5	737.9	1013.2	729.1	495.2	898.6	896.3	632.9	701.1	877.9	1028.3	1017.7	748.84	806.48	851.58	1.07697	1.1372
High	Q69YQ0	Cytospin-A OS=Homo sapiens OX=9606 GN=SPECC1L PE=1 SV=2	FALSE	41	40	93	39	124.5	3848.4	2575.5	4082.8	3618.5	3684.5	4445.2	3247.2	2665.8	4351.9	4466.8	2458.9	3142.6	3474.3	4825.4	4121.4	3561.94	3835.38	3604.52	1.07677	1.01195
High	P52907	F-actin-capping protein subunit alpha-1 OS=Homo sapiens OX=9606 GN=CAPZA1 PE=1 SV=3	FALSE	64	11	38	9	32.9	1309.4	1131.8	1365.4	1105.8	1623.6	1933.2	1328.9	1213.1	1356.9	1204.7	890.8	1118.3	1242	1850.1	1166.8	1307.2	1407.36	1253.6	1.07662	0.958996
High	Q96CB9	5-methylcytosine rRNA methyltransferase NSUN4 OS=Homo sapiens OX=9606 GN=NSUN4 PE=1 SV=2	FALSE	15	6	9	6	43.1	422	438.3	427.8	350.1	386.9	480.8	519	338.9	463.7	377.2	360	382.3	531.4	513.3	359.2	405.02	435.92	429.24	1.07629	1.0598
High	Q155Q3	Dixin OS=Homo sapiens OX=9606 GN=DIXDC1 PE=1 SV=2	FALSE	12	7	7	7	77.4	300.7	228.8	329.6	286.8	366.4	454.2	288.5	231.7	364.2	288.9	216.3	278.7	273.8	435.3	271.4	302.46	325.5	295.1	1.07618	0.975666
High	Q9Y266	Nuclear migration protein nudC OS=Homo sapiens OX=9606 GN=NUDC PE=1 SV=1	FALSE	9	3	5	3	38.2	116.3	89.7	92.2	71.7	87.9	111.5	110.7	95.2	100.5	74.6	101.2	119	103.9	143.2	84.4	91.56	98.5	110.34	1.0758	1.20511
High	Q7KZI7	Serine/threonine-protein kinase MARK2 OS=Homo sapiens OX=9606 GN=MARK2 PE=1 SV=2	FALSE	6	4	7	4	87.9	169.3	138.3	185.6	132.2	172.5	196.9	157.3	173.6	187.7	142.6	127.4	141.9	159.6	198.1	131.1	159.58	171.62	151.62	1.07545	0.950119
High	Q13523	Serine/threonine-protein kinase PRP4 homolog OS=Homo sapiens OX=9606 GN=PRPF4B PE=1 SV=3	FALSE	2	2	4	2	116.9	400.5	358.4	413.4	356.4	454.5	506.6	407.9	364.2	471.8	381.3	381.4	441.8	448.7	488.7	428.5	396.64	426.36	437.82	1.07493	1.10382
High	P06396	Gelsolin OS=Homo sapiens OX=9606 GN=GSN PE=1 SV=1	FALSE	15	9	10	9	85.6	369.4	271.9	389.1	298.1	379.2	427.1	359	389	352.9	306.9	702.3	379.6	322.7	417.4	316.6	341.54	366.98	427.72	1.07449	1.25233
High	Q12965	Unconventional myosin-Ie OS=Homo sapiens OX=9606 GN=MYO1E PE=1 SV=2	FALSE	28	24	45	21	127	1647.7	1566.6	1484.1	1890.8	2581	2525.8	1749.9	1791.2	1768.2	2016.8	1231.2	1578.6	1477.4	2282.5	1519.3	1834.04	1970.38	1617.8	1.07434	0.882096
High	P19387	DNA-directed RNA polymerase II subunit RPB3 OS=Homo sapiens OX=9606 GN=POLR2C PE=1 SV=2	FALSE	9	2	2	2	31.4	28.8	23.7	25.5	23.2	26.8	34.3	28.8	17.4	34.4	22.6	25.1	27.1	26.5	30.3	28.8	25.6	27.5	27.56	1.07422	1.07656
High	P46781	40S ribosomal protein S9 OS=Homo sapiens OX=9606 GN=RPS9 PE=1 SV=3	FALSE	34	8	25	8	22.6	841.6	617.5	819.1	791.2	749.4	921	793.7	685.3	902.7	799.1	575.6	761.1	829.4	917.9	755	763.76	820.36	767.8	1.07411	1.00529
High	O00443	Phosphatidylinositol 4-phosphate 3-kinase C2 domain-containing subunit alpha OS=Homo sapiens OX=9606 GN=PIK3C2A PE=1 SV=2	FALSE	26	39	71	39	190.6	3656.2	4352.7	3217.2	3061.2	5080.6	5002.6	5061.5	3600.7	3945.9	3189	2012.3	3425.4	3483.2	5212	2854.2	3873.58	4159.94	3397.42	1.07393	0.877075
High	P49207	60S ribosomal protein L34 OS=Homo sapiens OX=9606 GN=RPL34 PE=1 SV=3	FALSE	42	6	16	6	13.3	444.5	384.8	456.2	403.9	458.8	506.6	447.2	398.8	495.9	458.5	425.1	496.7	445.7	556	419.9	429.64	461.4	468.68	1.07392	1.09087
High	Q9Y697	Cysteine desulfurase, mitochondrial OS=Homo sapiens OX=9606 GN=NFS1 PE=1 SV=3	FALSE	20	6	7	6	50.2	576.9	597.5	637.6	487.9	556.8	690.1	636.5	579.4	629.9	531.7	522.8	571.8	610.8	731.1	548.5	571.34	613.52	597	1.07383	1.04491
High	P05198	Eukaryotic translation initiation factor 2 subunit 1 OS=Homo sapiens OX=9606 GN=EIF2S1 PE=1 SV=3	FALSE	17	5	7	5	36.1	240.3	204.6	244.3	205	264.4	262.6	242.2	244.8	266.5	227.7	211	243	245.2	326.6	218.2	231.72	248.76	248.8	1.07354	1.07371
High	O00160	Unconventional myosin-If OS=Homo sapiens OX=9606 GN=MYO1F PE=1 SV=3	FALSE	3	4	11	1	124.8	185.4	216	156.3	222.7	304.6	285.2	186.7	231.6	205.3	255.9	122.6	192.2	159.6	257.7	178	217	232.94	182.02	1.07346	0.838802
High	Q9NYF8	Bcl-2-associated transcription factor 1 OS=Homo sapiens OX=9606 GN=BCLAF1 PE=1 SV=2	FALSE	12	10	19	10	106.1	348.2	312.3	366.1	347.6	446.1	453.5	354	320.2	422.8	403.4	233	320	245.4	444.9	323.3	364.06	390.78	313.32	1.07339	0.860627
High	Q7Z406	Myosin-14 OS=Homo sapiens OX=9606 GN=MYH14 PE=1 SV=2	FALSE	51	86	480	78	227.7	12907.2	11477.3	13126.7	13680.5	16776.2	18635	13809	13602.4	13006.2	13900.2	9883.7	12948.8	13277.6	17693.2	13962.9	13593.6	14590.6	13553.2	1.07334	0.997032
High	P47756	F-actin-capping protein subunit beta OS=Homo sapiens OX=9606 GN=CAPZB PE=1 SV=4	FALSE	40	10	36	10	31.3	1382.1	1311.3	1391.5	1337.8	1762.8	1938.5	1529.3	1376.3	1477.5	1386.7	1138.7	1216	1318.1	1890.4	1413.4	1437.1	1541.66	1395.32	1.07276	0.970928
High	Q9UHA3	Probable ribosome biogenesis protein RLP24 OS=Homo sapiens OX=9606 GN=RSL24D1 PE=1 SV=1	FALSE	17	2	3	2	19.6	324	254.3	303.5	271.7	349.3	406.8	273.7	326.2	318.5	286.9	245.1	329.9	292.1	392.5	284.6	300.56	322.42	308.84	1.07273	1.02755
High	Q01968	Inositol polyphosphate 5-phosphatase OCRL OS=Homo sapiens OX=9606 GN=OCRL PE=1 SV=3	FALSE	5	4	4	4	104.1	106.8	112.9	123.7	106.6	123.6	146.4	136.5	110.2	108.3	113.9	94.9	97.3	127.7	140.1	93.8	114.72	123.06	110.76	1.0727	0.965481
High	Q9Y3C6	Peptidyl-prolyl cis-trans isomerase-like 1 OS=Homo sapiens OX=9606 GN=PPIL1 PE=1 SV=1	FALSE	22	3	4	3	18.2	337.2	296	351.4	251.7	373.3	383.1	349.7	344.1	366	283.7	298.9	353.2	288.9	438.3	255.2	321.92	345.32	326.9	1.07269	1.01547
High	O60237	Protein phosphatase 1 regulatory subunit 12B OS=Homo sapiens OX=9606 GN=PPP1R12B PE=1 SV=2	FALSE	8	6	9	6	110.3	259.1	197.1	252.4	234.1	241.7	316.2	216.4	220.3	264.2	253.2	167.4	233.8	220.7	295.8	256.1	236.88	254.06	234.76	1.07253	0.99105
High	Q13402	Unconventional myosin-VIIa OS=Homo sapiens OX=9606 GN=MYO7A PE=1 SV=2	FALSE	1	1	1	1	254.2	64.4	56.4	43.6	39.4	107.2	107.3	57.8	79	56.7	32.7	42	58.1	56.1	101.9	34.5	62.2	66.7	58.52	1.07235	0.940836
High	Q9NPI1	Bromodomain-containing protein 7 OS=Homo sapiens OX=9606 GN=BRD7 PE=1 SV=1	FALSE	3	1	2	1	74.1	34	29.2	41.1	27.3	38.5	47.5	27.7	36.4	38.1	32.7	28	38.7	31.9	43.7	25.3	34.02	36.48	33.52	1.07231	0.985303
High	Q9NUP9	Protein lin-7 homolog C OS=Homo sapiens OX=9606 GN=LIN7C PE=1 SV=1	FALSE	13	2	2	2	21.8	33.9	33.9	32.5	37	34.7	47.1	29.5	29.3	35.8	42.7	30.4	47.5	33.5	51.4	42.6	34.4	36.88	41.08	1.07209	1.19419
High	Q9H4F8	SPARC-related modular calcium-binding protein 1 OS=Homo sapiens OX=9606 GN=SMOC1 PE=1 SV=1	FALSE	9	4	6	4	48.1	145.3	135.9	172	143.4	152.8	176.7	171	128.4	173.5	153.8	121.8	159.9	189.1	228.9	173.3	149.88	160.68	174.6	1.07206	1.16493
High	P41743	Protein kinase C iota type OS=Homo sapiens OX=9606 GN=PRKCI PE=1 SV=2	FALSE	5	2	4	2	68.2	123.8	93	128.6	109.1	107.9	129.1	111	121.9	135	105.8	102.4	117.6	118.8	127.6	97	112.48	120.56	112.68	1.07183	1.00178
High	Q8NC60	Nitric oxide-associated protein 1 OS=Homo sapiens OX=9606 GN=NOA1 PE=1 SV=2	FALSE	15	7	12	7	78.4	447.6	509.2	536	487.3	481.3	566.2	575.7	481.3	479.3	535.2	461.8	441.7	570.9	569.3	490.2	492.28	527.54	506.78	1.07163	1.02945
High	Q9GZT3	SRA stem-loop-interacting RNA-binding protein, mitochondrial OS=Homo sapiens OX=9606 GN=SLIRP PE=1 SV=1	FALSE	22	2	2	2	12.3	61.5	84.3	77.1	71.3	73.2	107	72.1	36.9	79.2	98.5	46.2	78.7	74.9	114.9	132.1	73.48	78.74	89.36	1.07158	1.21611
High	Q9Y3A4	Ribosomal RNA-processing protein 7 homolog A OS=Homo sapiens OX=9606 GN=RRP7A PE=1 SV=2	FALSE	13	4	9	4	32.3	150.6	116.9	142.7	121.9	121.2	129.9	141.9	120.8	175.2	132.1	116.1	142.3	128.1	146.2	135.2	130.66	139.98	133.58	1.07133	1.02235
High	P21589	5'-nucleotidase OS=Homo sapiens OX=9606 GN=NT5E PE=1 SV=1	FALSE	6	3	3	3	63.3	105.6	62.5	58.9	72.3	141.5	174.2	81.2	43.3	104.8	68.7	64.9	75.9	96.5	121	69.5	88.16	94.44	85.56	1.07123	0.970508
High	O00566	U3 small nucleolar ribonucleoprotein protein MPP10 OS=Homo sapiens OX=9606 GN=MPHOSPH10 PE=1 SV=2	FALSE	7	4	6	4	78.8	385.5	269.6	447.3	295.1	305.1	408.4	336.9	287.5	434.9	356.1	309.2	358	416.7	393.6	318.5	340.52	364.76	359.2	1.07119	1.05486
High	Q8NBS9	Thioredoxin domain-containing protein 5 OS=Homo sapiens OX=9606 GN=TXNDC5 PE=1 SV=2	FALSE	4	2	2	2	47.6	39.7	26.5	36.5	23.3	38.5	40.1	42.4	30.5	34.9	28.3	42.9	36.3	38.6	59.5	33.8	32.9	35.24	42.22	1.07112	1.28328
High	Q8N1G4	Leucine-rich repeat-containing protein 47 OS=Homo sapiens OX=9606 GN=LRRC47 PE=1 SV=1	FALSE	17	9	13	9	63.4	500.3	472.7	519.1	427.8	478.3	564.4	495.9	445.2	576.8	485.5	404.8	444.1	487	569.6	482.4	479.64	513.56	477.58	1.07072	0.995705
High	Q9NRX1	RNA-binding protein PNO1 OS=Homo sapiens OX=9606 GN=PNO1 PE=1 SV=1	FALSE	13	3	4	3	27.9	274.6	231.9	304.2	238.8	360.4	372.9	280.5	307.3	289.3	258.1	201.2	273	270.4	385.3	256.7	281.98	301.62	277.32	1.06965	0.983474
High	Q9BWS9	Chitinase domain-containing protein 1 OS=Homo sapiens OX=9606 GN=CHID1 PE=1 SV=1	FALSE	4	1	2	1	44.9	101.2	100.8	95.2	85.4	90.8	129.1	114.2	68.9	112.7	81.4	60.1	72.3	134.4	128.5	99.6	94.68	101.26	98.98	1.0695	1.04542
High	Q6UXN9	WD repeat-containing protein 82 OS=Homo sapiens OX=9606 GN=WDR82 PE=1 SV=1	FALSE	6	1	1	1	35.1	59.1	39.8	57.4	38.8	60.1	71.3	56	52.3	57.4	35.9	41	73.1	57.9	92.7	45.7	51.04	54.58	62.08	1.06936	1.2163
High	Q9H223	EH domain-containing protein 4 OS=Homo sapiens OX=9606 GN=EHD4 PE=1 SV=1	FALSE	8	3	3	3	61.1	224	202.5	200.7	165.1	214.8	246.7	248.9	206.7	213.1	161.5	242.1	238.1	222	312.1	154.8	201.42	215.38	233.82	1.06931	1.16086
High	O43426	Synaptojanin-1 OS=Homo sapiens OX=9606 GN=SYNJ1 PE=1 SV=2	FALSE	10	12	17	12	173	1406.6	1260.1	1192.5	1112.3	1795.7	1738.9	1462.3	1363.5	1493.6	1177	807.7	1247.9	1036.3	1779.9	958.4	1353.44	1447.06	1166.04	1.06917	0.861538
High	P62851	40S ribosomal protein S25 OS=Homo sapiens OX=9606 GN=RPS25 PE=1 SV=1	FALSE	37	5	37	5	13.7	2921.2	2660.5	3049.8	3119.1	2934.5	3139.5	2936.9	2688.1	3254.9	3669.4	2563.1	2904	3088.5	3157.3	3168.6	2937.02	3137.76	2976.3	1.06835	1.01337
High	Q5M9Q1	NKAP-like protein OS=Homo sapiens OX=9606 GN=NKAPL PE=1 SV=3	FALSE	2	1	1	1	46.3	99.8	114.4	94.8	102.6	127.5	122.9	137.3	92.4	111.9	111.4	81.9	89.3	118.2	135.4	90.3	107.82	115.18	103.02	1.06826	0.955481
High	O75128	Protein cordon-bleu OS=Homo sapiens OX=9606 GN=COBL PE=1 SV=2	FALSE	3	2	2	2	135.5	17.9	35	12.2	36.9	35	36.4	43.2	14	23.3	29.4	10.3	20.5	39.5	29.4	32.2	27.4	29.26	26.38	1.06788	0.962774
High	P82914	28S ribosomal protein S15, mitochondrial OS=Homo sapiens OX=9606 GN=MRPS15 PE=1 SV=1	FALSE	19	6	6	6	29.8	340.3	351.5	369.9	367	353.3	405.6	396.8	285.4	382	433.1	248.8	324.9	394.5	470.3	362.9	356.4	380.58	360.28	1.06785	1.01089
High	Q6ZSR9	Uncharacterized protein FLJ45252 OS=Homo sapiens OX=9606 PE=2 SV=2	FALSE	23	6	11	6	38	425.7	402.4	338.1	281.1	534.3	524.6	456.2	441.1	418.5	275.6	230.7	387.9	325.5	557	279.1	396.32	423.2	356.04	1.06782	0.898365
High	Q14145	Kelch-like ECH-associated protein 1 OS=Homo sapiens OX=9606 GN=KEAP1 PE=1 SV=2	FALSE	2	1	1	1	69.6	28.7	32.4	46.8	24.3	46.9	43.2	36.3	31.5	42.5	37.7	28.1	41	37.2	63.2	38.4	35.82	38.24	41.58	1.06756	1.1608
High	P27816	Microtubule-associated protein 4 OS=Homo sapiens OX=9606 GN=MAP4 PE=1 SV=3	FALSE	2	2	2	2	120.9	40.5	35.3	44.5	33.8	50.6	55.9	51.7	43.1	38.2	29.6	37.9	52.7	38.6	69.2	35.4	40.94	43.7	46.76	1.06742	1.14216
High	Q9NP64	Nucleolar protein of 40 kDa OS=Homo sapiens OX=9606 GN=ZCCHC17 PE=1 SV=1	FALSE	11	2	3	2	27.6	123.6	118.2	139.7	145.6	105.2	143.3	138.9	77.4	143.4	171.9	82.2	86.5	151.5	135.7	142.6	126.46	134.98	119.7	1.06737	0.946544
High	P62736	Actin, aortic smooth muscle OS=Homo sapiens OX=9606 GN=ACTA2 PE=1 SV=1	FALSE	38	12	523	1	42	37.1	35.4	37.9	34.7	45.2	53.9	47.9	30.5	40.4	30.4	29.4	32.5	39	55.2	24.3	38.06	40.62	36.08	1.06726	0.947977
High	P35080	Profilin-2 OS=Homo sapiens OX=9606 GN=PFN2 PE=1 SV=3	FALSE	10	1	2	1	15	145.5	97.7	158.1	111.8	165.8	233.9	113.2	91.7	150.8	134.7	109.2	135.3	119.8	220.3	156.4	135.78	144.86	148.2	1.06687	1.09147
High	P47895	Aldehyde dehydrogenase family 1 member A3 OS=Homo sapiens OX=9606 GN=ALDH1A3 PE=1 SV=2	FALSE	4	2	2	1	56.1	42.2	11.7	34	35.6	40.1	42	28.1	35.8	37.6	30.9	411.7	26.3	20.5	40.3	27.6	32.72	34.88	105.28	1.06601	3.2176
High	P35268	60S ribosomal protein L22 OS=Homo sapiens OX=9606 GN=RPL22 PE=1 SV=2	FALSE	30	3	33	3	14.8	821.3	789.5	888.5	776.9	832.9	906.9	953.3	772.2	938.9	808.9	712.8	809.2	867.5	1010.6	774	821.82	876.04	834.82	1.06598	1.01582
High	P29279	CCN family member 2 OS=Homo sapiens OX=9606 GN=CCN2 PE=1 SV=2	FALSE	12	4	6	4	38.1	113.5	124.1	123.9	87.5	107.9	142.9	132.9	89.6	125.9	102.3	94.1	106.4	124.8	119.2	106.3	111.38	118.72	110.16	1.0659	0.989047
High	Q9UM54	Unconventional myosin-VI OS=Homo sapiens OX=9606 GN=MYO6 PE=1 SV=4	FALSE	33	39	96	39	149.6	4557.7	4303.1	4150.6	3698.1	5756.9	6018.2	5011.8	4574.8	4544.8	3791.6	2676	4128.2	3975.6	6140.1	3575.9	4493.28	4788.24	4099.16	1.06564	0.912287
High	O43709	Probable 18S rRNA (guanine-N(7))-methyltransferase OS=Homo sapiens OX=9606 GN=BUD23 PE=1 SV=2	FALSE	27	5	9	5	31.9	458.6	451	535.4	380.8	440.4	477.2	494	511.9	537.3	394	436.5	459.4	462.7	496.3	345.2	453.24	482.88	440.02	1.0654	0.970832
High	P23284	Peptidyl-prolyl cis-trans isomerase B OS=Homo sapiens OX=9606 GN=PPIB PE=1 SV=2	FALSE	13	3	5	3	23.7	680.5	471.9	549	445.3	482.4	632.5	609	458.9	587.5	512.1	605	611.8	606	701.3	510.2	525.82	560	606.86	1.065	1.15412
High	P30153	Serine/threonine-protein phosphatase 2A 65 kDa regulatory subunit A alpha isoform OS=Homo sapiens OX=9606 GN=PPP2R1A PE=1 SV=4	FALSE	9	5	6	5	65.3	308	237.1	262.4	225.5	298.5	363.7	304.7	231.4	287.5	230.3	288.8	264.8	325.3	381.2	251.5	266.3	283.52	302.32	1.06466	1.13526
High	Q86V48	Leucine zipper protein 1 OS=Homo sapiens OX=9606 GN=LUZP1 PE=1 SV=2	FALSE	39	35	72	35	120.2	3803.7	2423.6	3292	3711.4	3378.3	4562.4	2780	2512.8	3982.3	3840.6	2011.1	3173.4	3286	4473.5	4401.6	3321.8	3535.62	3469.12	1.06437	1.04435
High	P62273	40S ribosomal protein S29 OS=Homo sapiens OX=9606 GN=RPS29 PE=1 SV=2	FALSE	32	2	4	2	6.7	77.8	153.4	207.8	187.5	114.6	142.9	151	150.9	130.7	213.3	129	140.4	142.3	162.4	223.5	148.22	157.76	159.52	1.06436	1.07624
High	P62330	ADP-ribosylation factor 6 OS=Homo sapiens OX=9606 GN=ARF6 PE=1 SV=2	FALSE	21	2	2	2	20.1	119.9	106.9	136.8	92.8	117.7	126.7	131.1	87.4	153.7	111.9	95.8	102.4	149.2	183.3	119.6	114.82	122.16	130.06	1.06393	1.13273
High	Q9ULV4	Coronin-1C OS=Homo sapiens OX=9606 GN=CORO1C PE=1 SV=1	FALSE	12	6	8	6	53.2	648.3	382.1	743	437.9	533.2	755.7	493.3	303.3	802.5	565.1	264.8	497.5	422.5	713.3	505	548.9	583.98	480.62	1.06391	0.875606
High	P11387	DNA topoisomerase 1 OS=Homo sapiens OX=9606 GN=TOP1 PE=1 SV=2	FALSE	18	14	19	14	90.7	1701.1	1418.9	1416.8	1504.9	1516.4	1659.8	1636.1	1345.1	1764.3	1635.4	1274.3	1478.1	1706.6	1817.5	1501.6	1511.62	1608.14	1555.62	1.06385	1.02911
High	P06753	Tropomyosin alpha-3 chain OS=Homo sapiens OX=9606 GN=TPM3 PE=1 SV=2	FALSE	35	10	36	3	32.9	337.9	263.2	444.9	369.5	636.6	653.8	224.3	417.9	494.7	392.1	312.9	485.9	395.4	725.6	486.9	410.42	436.56	481.34	1.06369	1.1728
High	P62979	Ubiquitin-40S ribosomal protein S27a OS=Homo sapiens OX=9606 GN=RPS27A PE=1 SV=2	FALSE	40	5	25	5	18	1221.5	1127.9	1408.3	1065.3	1487.4	1385.5	1246	1431.3	1429	1219.7	1069.7	1252	1117.3	1708.2	1292.4	1262.08	1342.3	1287.92	1.06356	1.02047
High	Q04828	Aldo-keto reductase family 1 member C1 OS=Homo sapiens OX=9606 GN=AKR1C1 PE=1 SV=1	FALSE	16	5	6	5	36.8	203.2	96.7	143.4	93.8	122.3	159.3	140.9	123.5	156.6	121	98.8	185	120.5	173.4	134.6	131.88	140.26	142.46	1.06354	1.08022
High	Q562R1	Beta-actin-like protein 2 OS=Homo sapiens OX=9606 GN=ACTBL2 PE=1 SV=2	FALSE	22	6	193	2	42	1072.5	1004.8	1026.9	960.9	1465.1	1666.8	1221.7	1111	1022.8	857.6	709	954.6	829.5	1574	807.8	1106.04	1175.98	974.98	1.06323	0.881505
High	P62277	40S ribosomal protein S13 OS=Homo sapiens OX=9606 GN=RPS13 PE=1 SV=2	FALSE	56	9	44	9	17.2	1500.2	1904.5	2252.1	2104	1366.1	1882.9	2124	1707.6	1636.9	2349.2	1736.3	1444.6	2194.2	1901.5	2267.8	1825.38	1940.12	1908.88	1.06286	1.04574
High	B1AK53	Espin OS=Homo sapiens OX=9606 GN=ESPN PE=1 SV=1	FALSE	14	9	16	9	91.7	496.5	277.8	426.5	589	620.2	985.4	420.6	198.7	532.1	424.3	246.7	426.6	431	966.1	580.1	482	512.22	530.1	1.0627	1.09979
High	P23396	40S ribosomal protein S3 OS=Homo sapiens OX=9606 GN=RPS3 PE=1 SV=2	FALSE	73	17	76	17	26.7	2730.7	2420.7	2766.7	2596.5	2655.6	3023.6	2780.6	2398.7	3082.5	2705.2	2172.7	2779.4	2956.5	3162.8	2490.5	2634.04	2798.12	2712.38	1.06229	1.02974
High	Q13492	Phosphatidylinositol-binding clathrin assembly protein OS=Homo sapiens OX=9606 GN=PICALM PE=1 SV=2	FALSE	20	11	20	11	70.7	950.2	841.6	788.3	868.2	1277.4	1334.4	1050.1	822.7	958.7	852.8	478.9	825.3	790.3	1353.4	782.6	945.14	1003.74	846.1	1.062	0.895211
High	P13639	Elongation factor 2 OS=Homo sapiens OX=9606 GN=EEF2 PE=1 SV=4	FALSE	14	11	19	10	95.3	709.4	546.7	600.6	436.3	673.8	865.8	716	464.5	673.6	430.2	646.2	648.4	670.5	984.9	522.6	593.36	630.02	694.52	1.06178	1.17049
High	Q53HL2	Borealin OS=Homo sapiens OX=9606 GN=CDCA8 PE=1 SV=2	FALSE	11	2	4	2	31.3	212.1	158.3	217.4	177.7	170.2	202.9	192.7	175.2	227	195	171.2	219.1	175.2	185.9	179.3	187.14	198.56	186.14	1.06102	0.994656
High	P61962	DDB1- and CUL4-associated factor 7 OS=Homo sapiens OX=9606 GN=DCAF7 PE=1 SV=1	FALSE	17	4	4	4	38.9	54.9	42.7	51.9	44.7	52.6	63.5	45	47.9	53.6	51.8	37.9	52.6	47	57.6	45.6	49.36	52.36	48.14	1.06078	0.975284
High	O75909	Cyclin-K OS=Homo sapiens OX=9606 GN=CCNK PE=1 SV=2	FALSE	12	4	4	4	64.2	134	104.7	120.3	128.8	163.7	166.8	115.8	108.1	141.6	158.4	111	118	119.7	135.6	129.9	130.3	138.14	122.84	1.06017	0.942748
High	Q9NYL9	Tropomodulin-3 OS=Homo sapiens OX=9606 GN=TMOD3 PE=1 SV=1	FALSE	45	14	53	13	39.6	2619.6	2436.6	2754.9	2636.5	3215.1	3892.3	2755.1	2407.5	2713.6	2712	1723.5	2468	2750.3	3837.6	2736.3	2732.54	2896.1	2703.14	1.05986	0.989241
High	Q9UL40	Zinc finger protein 346 OS=Homo sapiens OX=9606 GN=ZNF346 PE=1 SV=1	FALSE	7	2	2	2	32.9	354.2	267	374.4	322.4	320.5	371	295.9	299.8	408.3	361	323.9	339.2	342	402.6	344.1	327.7	347.2	350.36	1.05951	1.06915
High	P22234	Multifunctional protein ADE2 OS=Homo sapiens OX=9606 GN=PAICS PE=1 SV=3	FALSE	11	4	4	4	47	248.8	222	196.6	152	197.3	260.8	236.5	207.4	225.1	146.8	208.1	222.6	221.6	269.3	183.5	203.34	215.32	221.02	1.05892	1.08695
High	Q9GZZ9	Ubiquitin-like modifier-activating enzyme 5 OS=Homo sapiens OX=9606 GN=UBA5 PE=1 SV=1	FALSE	13	4	5	4	44.8	262.6	245.4	293.7	237.8	256.4	294.4	275.2	205	315.2	282	188.7	255.4	296.4	306	221.4	259.18	274.36	253.58	1.05857	0.978393
High	P16403	Histone H1.2 OS=Homo sapiens OX=9606 GN=H1-2 PE=1 SV=2	FALSE	46	10	48	5	21.4	225.1	283.4	302.6	290.5	302.6	287.5	279.8	203.6	291	423.8	185.5	237.4	248.4	295.8	321.1	280.84	297.14	257.64	1.05804	0.917391
High	O75319	RNA/RNP complex-1-interacting phosphatase OS=Homo sapiens OX=9606 GN=DUSP11 PE=1 SV=2	FALSE	4	1	1	1	43.7	86.7	53.2	104.1	75.7	82.4	90.4	77.6	75.3	87	95	66.3	72.4	72.1	100.2	83.5	80.42	85.06	78.9	1.0577	0.981099
High	Q13561	Dynactin subunit 2 OS=Homo sapiens OX=9606 GN=DCTN2 PE=1 SV=4	FALSE	4	1	2	1	44.2	31.7	14.5	14.8	12.6	20.9	22.3	15.8	26.4	24.4	11	23	29.5	13.9	15.6	16.3	18.9	19.98	19.66	1.05714	1.04021
High	P22090	40S ribosomal protein S4, Y isoform 1 OS=Homo sapiens OX=9606 GN=RPS4Y1 PE=1 SV=2	FALSE	50	12	43	7	29.4	639.8	672.9	859.1	798.1	576.9	762.4	802.4	630.7	704.9	848.6	571.1	580.6	859.3	805.3	762.2	709.36	749.8	715.7	1.05701	1.00894
High	O95248	Myotubularin-related protein 5 OS=Homo sapiens OX=9606 GN=SBF1 PE=1 SV=4	FALSE	2	2	2	2	208.3	41.1	41.9	47.8	33.3	36.4	51	38.3	39.4	41.3	41.7	32.7	42.4	45.3	50.6	32.6	40.1	42.34	40.72	1.05586	1.01546
High	Q13889	General transcription factor IIH subunit 3 OS=Homo sapiens OX=9606 GN=GTF2H3 PE=1 SV=2	FALSE	6	1	1	1	34.4	58.9	59.2	68.6	45.3	75.6	70.9	57.6	62.5	92.6	41.1	61.5	69	63	75.1	44.8	61.52	64.94	62.68	1.05559	1.01886
High	Q12792	Twinfilin-1 OS=Homo sapiens OX=9606 GN=TWF1 PE=1 SV=3	FALSE	15	5	9	4	40.3	847.2	746.9	857.6	556.1	1039.7	1192.3	900	834.3	816.1	529.2	592.9	801.3	643.7	1309.2	549.1	809.5	854.38	779.24	1.05544	0.962619
High	Q8IUF8	Ribosomal oxygenase 2 OS=Homo sapiens OX=9606 GN=RIOX2 PE=1 SV=1	FALSE	15	5	6	5	52.8	222.4	206.3	298.2	224	197.4	286.8	258.6	190.3	253.4	222.8	174.3	217.1	271.5	273.1	221.1	229.66	242.38	231.42	1.05539	1.00766
High	P61247	40S ribosomal protein S3a OS=Homo sapiens OX=9606 GN=RPS3A PE=1 SV=2	FALSE	55	15	78	15	29.9	4174.6	4786.1	5582.8	4712.9	4004.2	4336.2	5363.4	4901.6	4594.8	5350.4	5126.9	4099.7	5551.7	4749.7	5185.7	4652.12	4909.28	4942.74	1.05528	1.06247
High	Q6P2Q9	Pre-mRNA-processing-splicing factor 8 OS=Homo sapiens OX=9606 GN=PRPF8 PE=1 SV=2	FALSE	8	15	19	15	273.4	1160.7	949.8	1361	943.4	1212.1	1388.6	1130.1	1029.1	1322.2	1068	1264.6	1185	1236.3	1437.4	1003.1	1125.4	1187.6	1225.28	1.05527	1.08875
High	Q96GM8	Target of EGR1 protein 1 OS=Homo sapiens OX=9606 GN=TOE1 PE=1 SV=1	FALSE	10	3	3	3	56.5	80.5	62.2	65.7	78.1	86.4	94.9	75.8	71.8	79	71.9	82.6	76.4	73.7	101.5	70.8	74.58	78.68	81	1.05497	1.08608
High	P51659	Peroxisomal multifunctional enzyme type 2 OS=Homo sapiens OX=9606 GN=HSD17B4 PE=1 SV=3	FALSE	10	5	6	5	79.6	55.1	43.4	114.7	51.1	71.8	107.8	55.9	80.2	49.7	60.9	68	57.3	58.9	69.5	43.9	67.22	70.9	59.52	1.05475	0.885451
High	Q9Y5X3	Sorting nexin-5 OS=Homo sapiens OX=9606 GN=SNX5 PE=1 SV=1	FALSE	6	2	8	2	46.8	553.6	470.4	538	452.7	474.7	616.4	602.3	382.1	579.6	445.2	420.8	433.3	645.3	607.6	453.2	497.88	525.12	512.04	1.05471	1.02844
High	P98082	Disabled homolog 2 OS=Homo sapiens OX=9606 GN=DAB2 PE=1 SV=3	FALSE	26	13	29	13	82.4	1387.8	1590.4	1111.6	1366.6	1778.4	1914.6	1582.3	1233.2	1493	1404.4	794.9	1315.7	1433	1951.8	1360.4	1446.96	1525.5	1371.16	1.05428	0.947614
High	Q9NQX4	Unconventional myosin-Vc OS=Homo sapiens OX=9606 GN=MYO5C PE=1 SV=2	FALSE	19	29	37	25	202.7	1666.4	1329.6	1602.9	1514.3	1650	1934.6	1539.4	1534.2	1640.1	1535.6	1111.5	1412.1	1368	1858.8	1448.6	1552.64	1636.78	1439.8	1.05419	0.927324
High	P18583	Protein SON OS=Homo sapiens OX=9606 GN=SON PE=1 SV=4	FALSE	3	4	6	4	263.7	335.1	305.4	322.4	351.9	318.5	458.2	334.5	226.5	355.9	346.3	289.6	279	404.7	421.1	377.9	326.66	344.28	354.46	1.05394	1.0851
High	P61626	Lysozyme C OS=Homo sapiens OX=9606 GN=LYZ PE=1 SV=1	FALSE	14	2	2	2	16.5	65.6	35.4	197.6	68.1	84	83.4	83.5	54.3	89.5	164.3	465.3	123.7	55.8	110.1	89.8	90.14	95	168.94	1.05392	1.8742
High	O00515	Ladinin-1 OS=Homo sapiens OX=9606 GN=LAD1 PE=1 SV=2	FALSE	45	23	79	23	57.1	1383.5	1176	1298.4	1337.3	1579.3	1896.4	1426.9	1177.3	1413.2	1225.7	791.9	1281.7	1134.6	1911.5	1288.5	1354.9	1427.9	1281.64	1.05388	0.94593
High	Q9BY89	Uncharacterized protein KIAA1671 OS=Homo sapiens OX=9606 GN=KIAA1671 PE=1 SV=2	FALSE	7	10	13	10	196.6	384.1	309.9	396	238.5	363.2	442.7	332.1	316.9	433.3	257.3	244.8	349.8	277.2	432.8	265.3	338.34	356.46	313.98	1.05356	0.928001
High	P61289	Proteasome activator complex subunit 3 OS=Homo sapiens OX=9606 GN=PSME3 PE=1 SV=1	FALSE	6	1	2	1	29.5	129.6	136.9	133.7	102.5	141.3	165.3	158.3	118.3	124.3	112	111.7	121.3	130.7	176.7	103.2	128.8	135.64	128.72	1.05311	0.999379
High	Q9H479	Fructosamine-3-kinase OS=Homo sapiens OX=9606 GN=FN3K PE=1 SV=1	FALSE	9	2	3	2	35.1	264.1	232.6	244.7	227.5	283.6	328.1	262.8	245.5	275	207.6	211	251.5	278.7	316.5	212.9	250.5	263.8	254.12	1.05309	1.01445
High	P12814	Alpha-actinin-1 OS=Homo sapiens OX=9606 GN=ACTN1 PE=1 SV=2	FALSE	30	21	35	11	103	932.4	653.9	846.4	815.6	972.8	1229.3	1068.9	497.9	958.5	690.5	543.8	683.2	780.1	1330.5	711.5	844.22	889.02	809.82	1.05307	0.959252
High	Q96P11	28S rRNA (cytosine-C(5))-methyltransferase OS=Homo sapiens OX=9606 GN=NSUN5 PE=1 SV=2	FALSE	21	7	9	7	46.7	269.4	228.7	273.3	220.8	275.2	303.2	277.4	208.9	313.1	232	210.6	262.5	268.1	323.7	206.5	253.48	266.92	254.28	1.05302	1.00316
High	Q9H8M2	Bromodomain-containing protein 9 OS=Homo sapiens OX=9606 GN=BRD9 PE=1 SV=2	FALSE	13	5	8	5	67	982.4	891	1084.8	697.4	937.1	1099.9	932.2	910.5	1106.1	784.4	805.9	984.2	989.9	1145.7	728.7	918.54	966.62	930.88	1.05234	1.01343
High	O95232	Luc7-like protein 3 OS=Homo sapiens OX=9606 GN=LUC7L3 PE=1 SV=2	FALSE	3	1	1	1	51.4	106.6	113.1	109.2	107.9	120.4	135.7	113.9	99.2	125.9	111.5	90.5	103.2	128.5	129.4	113.8	111.44	117.24	113.08	1.05205	1.01472
High	P29372	DNA-3-methyladenine glycosylase OS=Homo sapiens OX=9606 GN=MPG PE=1 SV=3	FALSE	19	4	6	4	32.8	370.4	369.8	402.6	304.6	338.9	317.2	392.1	417.2	394.9	357.3	344.4	376.2	371.5	338	291.3	357.26	375.74	344.28	1.05173	0.963668
High	O60812	Heterogeneous nuclear ribonucleoprotein C-like 1 OS=Homo sapiens OX=9606 GN=HNRNPCL1 PE=1 SV=1	FALSE	16	4	5	1	32.1	59.7	60.5	62.1	53.2	57.1	59	59.5	56.7	83.3	49.2	49.4	53.7	53.8	52	47.7	58.52	61.54	51.32	1.05161	0.876965
High	P84098	60S ribosomal protein L19 OS=Homo sapiens OX=9606 GN=RPL19 PE=1 SV=1	FALSE	21	4	12	4	23.5	715.1	697.4	817.2	577.7	692.9	799.9	770.2	726.1	768.7	615.6	642.3	715.6	739.4	826.4	559.8	700.06	736.1	696.7	1.05148	0.9952
High	P55036	26S proteasome non-ATPase regulatory subunit 4 OS=Homo sapiens OX=9606 GN=PSMD4 PE=1 SV=1	FALSE	14	3	5	3	40.7	176.6	174.9	204.1	161.4	211.7	234.1	159.6	204.9	211.6	166.1	206.2	215.1	222	280.5	193.2	185.74	195.26	223.4	1.05125	1.20276
High	Q9H0S4	Probable ATP-dependent RNA helicase DDX47 OS=Homo sapiens OX=9606 GN=DDX47 PE=1 SV=1	FALSE	10	4	7	4	50.6	207.3	205.7	248.5	193.3	245	267.7	229.4	202	257.8	199.1	212	220.2	226.4	272.5	202	219.96	231.2	226.62	1.0511	1.03028
High	P62140	Serine/threonine-protein phosphatase PP1-beta catalytic subunit OS=Homo sapiens OX=9606 GN=PPP1CB PE=1 SV=3	FALSE	26	7	11	4	37.2	275.8	146.7	277.5	229	273.5	334.9	216.1	166.9	308.7	236.9	145.7	260.5	217.4	354.2	230.9	240.5	252.7	241.74	1.05073	1.00516
High	P19474	E3 ubiquitin-protein ligase TRIM21 OS=Homo sapiens OX=9606 GN=TRIM21 PE=1 SV=1	FALSE	29	14	50	14	54.1	1802.3	2013.1	2748.6	1555.6	1766.1	2737.9	2459	1742.7	1843.9	1602.8	1503.2	1552.4	2506.4	3027.4	1619	1977.14	2077.26	2041.68	1.05064	1.03264
High	Q9NX20	39S ribosomal protein L16, mitochondrial OS=Homo sapiens OX=9606 GN=MRPL16 PE=1 SV=1	FALSE	27	6	12	6	28.4	264.5	297	346.2	313.4	293.2	324.8	326.5	324.8	266.6	348.2	264	247.9	341.1	318.7	347.5	302.86	318.18	303.84	1.05058	1.00324
High	Q96T17	MAP7 domain-containing protein 2 OS=Homo sapiens OX=9606 GN=MAP7D2 PE=1 SV=2	FALSE	5	3	3	3	81.9	124.3	190.3	220.4	167.9	173.5	221	211.1	119.2	192.3	176.9	98.3	123.5	183.6	187	173.1	175.28	184.1	153.1	1.05032	0.87346
High	O00291	Huntingtin-interacting protein 1 OS=Homo sapiens OX=9606 GN=HIP1 PE=1 SV=5	FALSE	15	14	20	13	116.1	1634.1	510.8	939.8	1028.4	1392.8	1408.7	747.5	840.6	1741.3	1044.4	648.4	1533.3	530.5	1433.1	900.5	1101.18	1156.5	1009.16	1.05024	0.916435
High	Q9BVP2	Guanine nucleotide-binding protein-like 3 OS=Homo sapiens OX=9606 GN=GNL3 PE=1 SV=2	FALSE	34	16	68	16	62	3193.5	2190	3667.8	3232.1	2817.1	3882.1	2828.5	2106.6	3578	3462.2	2360.3	2869	3184.9	3705.7	3184.8	3020.1	3171.48	3060.94	1.05012	1.01352
High	Q9ULJ8	Neurabin-1 OS=Homo sapiens OX=9606 GN=PPP1R9A PE=1 SV=2	FALSE	20	16	24	16	123.3	1094.3	713.1	1247.7	778	1068.8	1270.6	840.2	885.5	1278	872.9	737.5	943	945.2	1280.7	851.9	980.38	1029.44	951.66	1.05004	0.970705
High	Q8WWI1	LIM domain only protein 7 OS=Homo sapiens OX=9606 GN=LMO7 PE=1 SV=3	FALSE	38	51	150	51	192.6	5690.9	3253.1	5144.3	5305.2	5315.9	6321.2	3891.6	3342.8	6348.3	6040	4023.3	5039.6	4085.2	6486.5	5990.4	4941.88	5188.78	5125	1.04996	1.03705
High	Q9NS86	LanC-like protein 2 OS=Homo sapiens OX=9606 GN=LANCL2 PE=1 SV=1	FALSE	6	2	2	2	50.8	298.7	341.7	387.2	382.4	368.1	343	396.5	304.3	374.4	448.7	276.6	308.3	399.8	410.6	468.3	355.62	373.38	372.72	1.04994	1.04809
High	Q92838	Ectodysplasin-A OS=Homo sapiens OX=9606 GN=EDA PE=1 SV=2	FALSE	3	1	2	1	41.3	74.2	87	102	54.5	83.4	92.5	100.1	68.9	87.7	71.9	69.6	62.8	99.7	92.9	57.9	80.22	84.22	76.58	1.04986	0.954625
High	P06733	Alpha-enolase OS=Homo sapiens OX=9606 GN=ENO1 PE=1 SV=2	FALSE	22	7	9	6	47.1	605	290.2	433.7	273.8	335.1	539.1	486.6	332.4	356.6	319.1	1465.6	449.9	511.6	588.5	473.2	387.56	406.76	697.76	1.04954	1.80039
High	P22061	Protein-L-isoaspartate(D-aspartate) O-methyltransferase OS=Homo sapiens OX=9606 GN=PCMT1 PE=1 SV=4	FALSE	31	6	13	6	24.6	439.2	409.1	450.8	378.4	458.7	522.7	430.8	411.9	463.7	412.6	398.9	437.9	480.7	553	396.1	427.24	448.34	453.32	1.04939	1.06104
High	P56945	Breast cancer anti-estrogen resistance protein 1 OS=Homo sapiens OX=9606 GN=BCAR1 PE=1 SV=2	FALSE	36	23	46	23	93.3	1842.5	1473.3	1792.8	1180.8	1894.5	2112.2	1642.4	1560.9	2011	1259.4	1571.1	1872.8	1764.7	2417.5	1214.8	1636.78	1717.18	1768.18	1.04912	1.08028
High	Q96CM3	Mitochondrial RNA pseudouridine synthase RPUSD4 OS=Homo sapiens OX=9606 GN=RPUSD4 PE=1 SV=1	FALSE	4	2	2	2	42.2	175.3	149.6	190.2	176.4	158.1	184.7	170.7	150.1	178.5	207.1	151.4	132.4	201.4	199.5	190.5	169.92	178.22	175.04	1.04885	1.03013
High	Q14151	Scaffold attachment factor B2 OS=Homo sapiens OX=9606 GN=SAFB2 PE=1 SV=1	FALSE	6	5	9	3	107.4	175.3	435.4	329.8	70	445.6	115.4	298.1	338.9	454.8	319.8	212.3	134.8	221.9	124.5	41.9	291.22	305.4	147.08	1.04869	0.505048
High	Q8IVH8	Mitogen-activated protein kinase kinase kinase kinase 3 OS=Homo sapiens OX=9606 GN=MAP4K3 PE=1 SV=1	FALSE	5	4	7	4	101.3	115.2	101.1	107.5	91.6	108.2	132.9	108.3	95.1	110.2	102.4	81.2	103.5	100.4	127.9	91.9	104.72	109.78	100.98	1.04832	0.964286
High	O43293	Death-associated protein kinase 3 OS=Homo sapiens OX=9606 GN=DAPK3 PE=1 SV=1	FALSE	11	5	12	5	52.5	631.4	405.6	592	626	680	738.7	559	463.3	673.1	641.9	401.6	617	520	689.6	709	587	615.2	587.44	1.04804	1.00075
High	Q9BVS4	Serine/threonine-protein kinase RIO2 OS=Homo sapiens OX=9606 GN=RIOK2 PE=1 SV=2	FALSE	6	2	3	2	63.2	63.8	41.6	64	60.6	53.2	70.7	51.8	55.5	73.8	45	40.8	69.9	56	71.3	42	56.64	59.36	56	1.04802	0.988701
High	P46776	60S ribosomal protein L27a OS=Homo sapiens OX=9606 GN=RPL27A PE=1 SV=2	FALSE	34	5	18	5	16.6	802.3	721.7	878.6	723	677.7	898.5	925.4	432.5	886	843	393.6	571.4	1006.1	908.1	777.2	760.66	797.08	731.28	1.04788	0.961376
High	O95478	Ribosome biogenesis protein NSA2 homolog OS=Homo sapiens OX=9606 GN=NSA2 PE=1 SV=1	FALSE	7	2	4	2	30	77.3	47.3	84	63.7	72.6	82.5	67.8	52.7	74.7	83.7	61.6	71.1	64.2	76.4	63.2	68.98	72.28	67.3	1.04784	0.975645
High	Q14764	Major vault protein OS=Homo sapiens OX=9606 GN=MVP PE=1 SV=4	FALSE	25	17	26	17	99.3	1347.9	2348.9	1280.3	941	1967	1907.8	1707.3	1134.3	2195.7	1312.5	1079.9	1331.2	879.5	1988.6	1311.5	1577.02	1651.52	1318.14	1.04724	0.835842
High	Q2NL82	Pre-rRNA-processing protein TSR1 homolog OS=Homo sapiens OX=9606 GN=TSR1 PE=1 SV=1	FALSE	32	20	77	20	91.8	3259.8	3491.3	4055.8	3610.1	3051.1	3284.5	3961.9	3189.4	3650.3	4202.8	2927.8	2925.7	4145.4	3363.6	3313.4	3493.62	3657.78	3335.18	1.04699	0.954649
High	Q9NZM3	Intersectin-2 OS=Homo sapiens OX=9606 GN=ITSN2 PE=1 SV=3	FALSE	8	11	17	10	193.3	589.2	514.2	551.2	454.3	756.4	849	610.3	502.5	595	442.8	313	498.1	479.8	871.7	423.3	573.06	599.92	517.18	1.04687	0.902488
High	Q9H3U1	Protein unc-45 homolog A OS=Homo sapiens OX=9606 GN=UNC45A PE=1 SV=1	FALSE	31	26	52	26	103	1263.6	997.4	1204.7	1201.4	1597.4	1542.4	1163.8	1139.3	1392	1320.3	783.4	1325.8	1137.6	1685.5	1230.1	1252.9	1311.56	1232.48	1.04682	0.983702
High	Q92979	Ribosomal RNA small subunit methyltransferase NEP1 OS=Homo sapiens OX=9606 GN=EMG1 PE=1 SV=4	FALSE	16	4	4	4	26.7	355.4	315.5	371.2	262.5	266.5	343.7	415.8	241.8	367.2	276.1	264.9	263.2	370.5	390.7	270.9	314.22	328.92	312.04	1.04678	0.993062
High	P23526	Adenosylhomocysteinase OS=Homo sapiens OX=9606 GN=AHCY PE=1 SV=4	FALSE	7	2	2	2	47.7	145.3	112	109.7	104.6	146.3	152.1	136.8	122.5	124.3	111	173.4	141.2	123.1	170.5	150.1	123.58	129.34	151.66	1.04661	1.22722
High	Q8NHQ9	ATP-dependent RNA helicase DDX55 OS=Homo sapiens OX=9606 GN=DDX55 PE=1 SV=3	FALSE	8	4	7	4	68.5	205.4	160	211.3	214.5	206.7	243.8	205.2	179.1	223.5	192.5	209	197.3	222.6	221.7	181.9	199.58	208.82	206.5	1.0463	1.03467
High	Q96EY4	Translation machinery-associated protein 16 OS=Homo sapiens OX=9606 GN=TMA16 PE=1 SV=2	FALSE	23	5	10	5	23.8	439.5	406.2	511.2	387.6	451.9	484.4	406.1	445.4	513	448.6	455.2	441.9	441.2	533	434.8	439.28	459.5	461.22	1.04603	1.04995
High	Q14690	Protein RRP5 homolog OS=Homo sapiens OX=9606 GN=PDCD11 PE=1 SV=3	FALSE	3	3	5	3	208.6	69.4	44.5	58.8	46.7	68.6	73.2	54.3	41	69.2	63.5	41.4	66.4	53.7	85.4	55	57.6	60.24	60.38	1.04583	1.04826
High	Q9BQ67	Glutamate-rich WD repeat-containing protein 1 OS=Homo sapiens OX=9606 GN=GRWD1 PE=1 SV=1	FALSE	15	4	7	4	49.4	55.3	62.4	76.3	47.7	47.7	64.9	60.6	53.5	68	55.6	50.4	46.3	56.7	71.5	47.6	57.88	60.52	54.5	1.04561	0.941603
High	O43707	Alpha-actinin-4 OS=Homo sapiens OX=9606 GN=ACTN4 PE=1 SV=2	FALSE	30	22	37	14	104.8	1341.7	824	1298.2	1373.8	1451.1	1762.7	1553.5	709.2	1452.7	1096.3	943.5	1134	1050.6	1806.5	1080.4	1257.76	1314.88	1203	1.04541	0.956462
High	P10412	Histone H1.4 OS=Homo sapiens OX=9606 GN=H1-4 PE=1 SV=2	FALSE	41	9	53	3	21.9	708.2	681.6	1396.9	1154.4	1328.9	800	873.5	932.6	1402	1500.3	821.8	1054.5	967.4	1368.9	1317.9	1054	1101.68	1106.1	1.04524	1.04943
High	O75815	Breast cancer anti-estrogen resistance protein 3 OS=Homo sapiens OX=9606 GN=BCAR3 PE=1 SV=1	FALSE	3	2	4	2	92.5	46	33.8	40.4	18.4	35.3	40.8	38.9	39.1	39.8	23.1	29.5	33	24.6	39.6	19.2	34.78	36.34	29.18	1.04485	0.838988
High	Q7L0Y3	tRNA methyltransferase 10 homolog C OS=Homo sapiens OX=9606 GN=TRMT10C PE=1 SV=2	FALSE	5	2	3	2	47.3	400.5	480.5	554.2	409	403.8	556.5	575.8	395.8	385	434.5	396	310.8	624.6	552	494.3	449.6	469.52	475.54	1.04431	1.0577
High	P19447	General transcription and DNA repair factor IIH helicase subunit XPB OS=Homo sapiens OX=9606 GN=ERCC3 PE=1 SV=1	FALSE	13	8	10	8	89.2	474.2	466.6	561.7	369.4	451.6	556.2	485.9	365.6	550.3	467.6	340.8	419.3	523.1	529.1	412.2	464.7	485.12	444.9	1.04394	0.957392
High	Q8WVM0	Dimethyladenosine transferase 1, mitochondrial OS=Homo sapiens OX=9606 GN=TFB1M PE=1 SV=1	FALSE	38	12	24	12	39.5	736.5	688.2	761.9	637.1	727.1	807.8	830.4	567.8	841.9	658.4	514.2	616.4	814.7	887.3	594.6	710.16	741.26	685.44	1.04379	0.965191
High	Q6WCQ1	Myosin phosphatase Rho-interacting protein OS=Homo sapiens OX=9606 GN=MPRIP PE=1 SV=3	FALSE	29	25	40	25	116.5	1716.6	1193.5	1651.7	1654.3	1723.7	2109.1	1323.9	1252.4	1745.2	1855.3	1099.6	1436.8	1506.7	2073.1	1798.8	1587.96	1657.18	1583	1.04359	0.996876
High	Q9ULW0	Targeting protein for Xklp2 OS=Homo sapiens OX=9606 GN=TPX2 PE=1 SV=2	FALSE	7	4	5	4	85.6	132.2	85.6	109.1	115.8	116.4	138.9	108.6	85.9	122.4	127.6	75.2	96.2	115.6	134.6	129.6	111.82	116.68	110.24	1.04346	0.98587
High	Q9P0K7	Ankycorbin OS=Homo sapiens OX=9606 GN=RAI14 PE=1 SV=2	FALSE	25	23	32	23	110	2586.4	1679.5	2457.2	2262.6	2680.3	2967.5	1945.9	1902.6	2734.3	2621.9	2216.7	2438.8	2202.6	3183.3	2479.5	2333.2	2434.44	2504.18	1.04339	1.07328
High	P08865	40S ribosomal protein SA OS=Homo sapiens OX=9606 GN=RPSA PE=1 SV=4	FALSE	25	6	16	6	32.8	369.9	305.8	372	294.2	326.5	385.5	356.2	316.5	378.3	304	307.9	336.9	335.7	409.1	276.4	333.68	348.1	333.2	1.04322	0.998561
High	Q6NUK4	Receptor expression-enhancing protein 3 OS=Homo sapiens OX=9606 GN=REEP3 PE=1 SV=1	FALSE	13	3	3	3	29.2	270	231.7	256.9	175.1	305.3	319.1	249.2	243.7	281.5	198.7	233.9	253.9	218.5	330.1	175.9	247.8	258.44	242.46	1.04294	0.97845
High	Q14498	RNA-binding protein 39 OS=Homo sapiens OX=9606 GN=RBM39 PE=1 SV=2	FALSE	12	5	9	5	59.3	280.6	273.4	340	297.8	269.2	362.7	314.6	254.2	295.8	296.2	258.6	286.5	316	333.7	313.4	292.2	304.7	301.64	1.04278	1.03231
High	P21333	Filamin-A OS=Homo sapiens OX=9606 GN=FLNA PE=1 SV=4	FALSE	38	74	144	67	280.6	5254.7	5032	5796.2	6596.7	6996.5	8588	7701.4	3840.6	5554.4	5260.7	3487.3	4584.5	5722.5	9456.2	5443	5935.22	6189.02	5738.7	1.04276	0.966889
High	Q9UJV9	Probable ATP-dependent RNA helicase DDX41 OS=Homo sapiens OX=9606 GN=DDX41 PE=1 SV=2	FALSE	49	27	75	27	69.8	3909.5	3227.3	3515.5	3320.3	3678.8	3975.6	3611.7	3088.1	4350.3	3380	2716	3761.3	3534.7	3832.7	3119.9	3530.28	3681.14	3392.92	1.04273	0.961091
High	Q9UI30	Multifunctional methyltransferase subunit TRM112-like protein OS=Homo sapiens OX=9606 GN=TRMT112 PE=1 SV=1	FALSE	38	4	15	4	14.2	590.2	574	621.4	537.3	564.9	577.7	614.6	621.7	587.5	609	693.2	615.1	576.8	637.9	515.6	577.56	602.1	607.72	1.04249	1.05222
High	Q96HP0	Dedicator of cytokinesis protein 6 OS=Homo sapiens OX=9606 GN=DOCK6 PE=1 SV=3	FALSE	5	8	12	3	229.4	84.8	66.4	71	54	100.5	116.3	79.5	77.1	71.3	48.5	63.1	74.9	69	128.4	63.6	75.34	78.54	79.8	1.04247	1.0592
High	P07093	Glia-derived nexin OS=Homo sapiens OX=9606 GN=SERPINE2 PE=1 SV=1	FALSE	2	1	1	1	44	55	89	58	47.4	93.4	88.3	100.8	53.6	64.5	50.1	57.8	65.2	83	96.2	55.7	68.56	71.46	71.58	1.0423	1.04405
High	Q8IXS6	Paralemmin-2 OS=Homo sapiens OX=9606 GN=PALM2 PE=1 SV=3	FALSE	8	2	2	2	42.2	24.1	17.4	36	10.2	16.7	19.7	28.5	16.3	28.2	16.1	14.8	20.9	23.5	18.1	13.9	20.88	21.76	18.24	1.04215	0.873563
High	Q9UMS4	Pre-mRNA-processing factor 19 OS=Homo sapiens OX=9606 GN=PRPF19 PE=1 SV=1	FALSE	5	2	2	2	55.1	114.5	94.5	123.7	96.1	117.9	144.3	114.4	84.9	128.5	97.4	96.6	113	120.2	155.2	102.5	109.34	113.9	117.5	1.0417	1.07463
High	P62081	40S ribosomal protein S7 OS=Homo sapiens OX=9606 GN=RPS7 PE=1 SV=1	FALSE	31	7	54	7	22.1	1852	1909.3	2105.1	1786.5	1676.9	1855.2	2045.3	1756.6	2049.6	2009.2	1780.2	1678.2	2116	2112.8	1814.9	1865.96	1943.18	1900.42	1.04138	1.01847
High	Q9NQ50	39S ribosomal protein L40, mitochondrial OS=Homo sapiens OX=9606 GN=MRPL40 PE=1 SV=1	FALSE	13	2	2	2	24.5	110.8	91.1	94.2	89	122.4	154.9	84.4	96.6	98.9	93.6	93.4	116.6	97.6	125.6	104.3	101.5	105.68	107.5	1.04118	1.05911
High	P78549	Endonuclease III-like protein 1 OS=Homo sapiens OX=9606 GN=NTHL1 PE=1 SV=2	FALSE	5	1	2	1	34.4	95.1	69.6	99.4	67.3	90.5	112.5	80.3	86.4	89.8	70.2	80.9	87.2	89	111.1	55.6	84.38	87.84	84.76	1.041	1.0045
High	Q13596	Sorting nexin-1 OS=Homo sapiens OX=9606 GN=SNX1 PE=1 SV=3	FALSE	6	3	4	3	59	292.8	240.9	264.6	218.9	235	305	280.4	237.6	273.5	206.7	298.5	225.8	331.5	344.5	208	250.44	260.64	281.66	1.04073	1.12466
High	Q99661	Kinesin-like protein KIF2C OS=Homo sapiens OX=9606 GN=KIF2C PE=1 SV=2	FALSE	7	4	5	3	81.3	204.1	162.8	189.5	172.5	197.2	211.7	200.2	170.5	218.7	162.6	129.2	191.9	152.7	234	162.9	185.22	192.74	174.14	1.0406	0.940179
High	Q9NW61	Pleckstrin homology domain-containing family J member 1 OS=Homo sapiens OX=9606 GN=PLEKHJ1 PE=1 SV=1	FALSE	26	3	7	3	17.5	157.7	187.9	195.5	174	207.9	208.4	198.5	170.3	187.2	196	199.4	147.8	222.8	196.6	194.1	184.6	192.08	192.14	1.04052	1.04085
High	P83731	60S ribosomal protein L24 OS=Homo sapiens OX=9606 GN=RPL24 PE=1 SV=1	FALSE	40	7	29	7	17.8	1087	974.4	1182.5	997.5	1120	1075.3	1131	1110	1237.4	1024.1	1027.7	1199.6	1128.3	1263.7	901.1	1072.28	1115.56	1104.08	1.04036	1.02966
High	Q5T160	Probable arginine--tRNA ligase, mitochondrial OS=Homo sapiens OX=9606 GN=RARS2 PE=1 SV=1	FALSE	2	1	1	1	65.5	163.2	130.8	206.1	154.3	166.4	226.4	162.3	134	163.5	167.7	125.5	170.9	156.7	276.6	171.8	164.16	170.78	180.3	1.04033	1.09832
High	Q13435	Splicing factor 3B subunit 2 OS=Homo sapiens OX=9606 GN=SF3B2 PE=1 SV=2	FALSE	14	10	12	10	100.2	641.9	575.5	717.9	649.7	630.7	780.7	651.3	549.6	636.6	726.3	542.3	522.4	675.5	728.6	650.8	643.14	668.9	623.92	1.04005	0.970115
High	Q9NV06	DDB1- and CUL4-associated factor 13 OS=Homo sapiens OX=9606 GN=DCAF13 PE=1 SV=2	FALSE	17	6	11	6	51.4	736.1	720.6	834.2	706.1	743.3	825.8	799.5	652.4	845.5	766.9	521.7	697.1	718.3	829.6	678.1	748.06	778.02	688.96	1.04005	0.920996
High	O43809	Cleavage and polyadenylation specificity factor subunit 5 OS=Homo sapiens OX=9606 GN=NUDT21 PE=1 SV=1	FALSE	25	5	7	5	26.2	356.7	335.8	384.2	357.6	365.2	459.9	426.7	356.8	309.4	318.4	308.2	299.8	440.3	438.1	346.7	359.9	374.24	366.62	1.03984	1.01867
High	Q9H6F5	Coiled-coil domain-containing protein 86 OS=Homo sapiens OX=9606 GN=CCDC86 PE=1 SV=1	FALSE	11	3	4	3	40.2	48.5	31	52.6	46.2	42.7	51.4	43.6	41.2	42.3	51.3	44.3	46.2	39	43.8	59.5	44.2	45.96	46.56	1.03982	1.05339
High	Q15746	Myosin light chain kinase, smooth muscle OS=Homo sapiens OX=9606 GN=MYLK PE=1 SV=4	FALSE	16	26	45	26	210.6	2527.4	1943.6	2382.3	3145	2559.3	3613.1	2789.3	1645	2386.9	2613.3	1346.2	1909.5	2269.1	3122.2	2605.4	2511.52	2609.52	2250.48	1.03902	0.896063
High	O95630	STAM-binding protein OS=Homo sapiens OX=9606 GN=STAMBP PE=1 SV=1	FALSE	2	1	1	1	48	20.1	22.7	17.5	17.1	30.6	28.7	23	23.1	19.7	17.7	15.9	18	17.2	33.9	20.2	21.6	22.44	21.04	1.03889	0.974074
High	Q05682	Caldesmon OS=Homo sapiens OX=9606 GN=CALD1 PE=1 SV=3	FALSE	23	14	39	14	93.2	1499.4	1119.4	1646.4	2042.6	1664.1	2509.9	1643.6	964.4	1551.2	1611.7	707.4	1412.5	1614.2	2608.7	1922.5	1594.38	1656.16	1653.06	1.03875	1.0368
High	Q15424	Scaffold attachment factor B1 OS=Homo sapiens OX=9606 GN=SAFB PE=1 SV=4	FALSE	10	9	12	7	102.6	403.8	1180.1	747.7	145.6	1035.7	229.1	819.6	905.5	1055.7	639	606.3	282.9	521.1	265	72	702.58	729.78	349.46	1.03871	0.497395
High	Q9NWT1	p21-activated protein kinase-interacting protein 1 OS=Homo sapiens OX=9606 GN=PAK1IP1 PE=1 SV=2	FALSE	12	4	8	4	43.9	375.9	301.5	384.2	371.5	378.4	483.1	341.1	288.2	369.4	399.5	329.7	350.3	370	406.5	373.8	362.3	376.26	366.06	1.03853	1.01038
High	O43824	Putative GTP-binding protein 6 OS=Homo sapiens OX=9606 GN=GTPBP6 PE=2 SV=4	FALSE	11	4	5	4	56.9	497.7	603.8	677.7	540.7	622.3	734	678.1	562.3	516.4	562.9	492.5	425.1	630.5	731	536.2	588.44	610.74	563.06	1.0379	0.956869
High	Q07157	Tight junction protein ZO-1 OS=Homo sapiens OX=9606 GN=TJP1 PE=1 SV=3	FALSE	18	23	43	23	195.3	2476.8	1790.2	2829.6	2454.9	3002.2	3752.3	2792.3	1518	2824.7	2140.4	1525.9	2016.1	2023.8	4116.1	2280.3	2510.74	2605.54	2392.44	1.03776	0.952882
High	P27797	Calreticulin OS=Homo sapiens OX=9606 GN=CALR PE=1 SV=1	FALSE	6	3	5	3	48.1	177.8	67.8	86.7	50.6	70.2	113.1	111.1	83.2	97	65.8	184.6	104.8	88.3	122.4	96.9	90.62	94.04	119.4	1.03774	1.31759
High	Q16643	Drebrin OS=Homo sapiens OX=9606 GN=DBN1 PE=1 SV=4	FALSE	37	15	73	15	71.4	2410.4	1971.4	2723.2	1952	3277.8	3278.9	2235.8	2442.6	2728.9	2109.9	1651.4	2135	1897	3424.6	2064.9	2466.96	2559.22	2234.58	1.0374	0.905803
High	O00159	Unconventional myosin-Ic OS=Homo sapiens OX=9606 GN=MYO1C PE=1 SV=4	FALSE	38	36	127	36	121.6	3512.2	3420.3	3294.6	4669.5	5869.6	6002.8	3902.1	3431.8	3766.7	4436.7	1987.2	3421.7	3050.5	5895.6	4111	4153.24	4308.02	3693.2	1.03727	0.889233
High	P33992	DNA replication licensing factor MCM5 OS=Homo sapiens OX=9606 GN=MCM5 PE=1 SV=5	FALSE	14	9	11	9	82.2	529.4	557.5	548	500.8	591.5	604	614.3	546.9	586.2	476.9	456.4	506.4	595.5	682.9	431.3	545.44	565.66	534.5	1.03707	0.979943
High	O43795	Unconventional myosin-Ib OS=Homo sapiens OX=9606 GN=MYO1B PE=1 SV=3	FALSE	34	36	102	33	131.9	4316.7	4157.8	4935.8	4367.1	5147.6	5703	4777.6	3968.3	4714.5	4610.7	2441.3	3792.8	3784.7	5223.5	3962.2	4585	4754.82	3840.9	1.03704	0.83771
High	Q5BKY9	Protein FAM133B OS=Homo sapiens OX=9606 GN=FAM133B PE=1 SV=1	FALSE	12	3	3	3	28.4	259.5	255.3	273.5	264.5	205.7	242.8	260.9	263.6	259.9	277.8	243.6	233.7	264.1	235	254.6	251.7	261	246.2	1.03695	0.978149
High	Q13765	Nascent polypeptide-associated complex subunit alpha OS=Homo sapiens OX=9606 GN=NACA PE=1 SV=1	FALSE	7	1	1	1	23.4	159.5	135.3	160.8	119.2	141.7	181	129.6	140.6	158.9	132.8	159.5	158.6	134.4	168.1	138.4	143.3	148.58	151.8	1.03685	1.05932
High	P09493	Tropomyosin alpha-1 chain OS=Homo sapiens OX=9606 GN=TPM1 PE=1 SV=2	FALSE	48	14	47	9	32.7	955.3	980.8	1390.5	1536.5	2320	2345.7	893.8	1067.7	1446.5	1692.2	763.1	1255.2	1595.1	2483.5	1932.8	1436.62	1489.18	1605.94	1.03659	1.11786
High	Q13126	S-methyl-5'-thioadenosine phosphorylase OS=Homo sapiens OX=9606 GN=MTAP PE=1 SV=2	FALSE	6	1	1	1	31.2	24.2	14.7	20	23.3	27.6	23.3	20.8	24.3	22.3	23.1	29.4	30.2	18.8	28	22.3	21.96	22.76	25.74	1.03643	1.17213
High	O15085	Rho guanine nucleotide exchange factor 11 OS=Homo sapiens OX=9606 GN=ARHGEF11 PE=1 SV=1	FALSE	6	5	6	5	167.6	83.8	56.4	70.4	62.5	86.8	83.8	70.3	80.9	78.8	59.2	84.7	78.9	51.9	75.7	52	71.98	74.6	68.64	1.0364	0.953598
High	P42285	Exosome RNA helicase MTR4 OS=Homo sapiens OX=9606 GN=MTREX PE=1 SV=3	FALSE	4	4	4	4	117.7	57.6	48.6	50.4	36.6	57.2	71.9	42.7	49.3	51.1	44.2	56.5	45.6	53.4	58.5	45.9	50.08	51.84	51.98	1.03514	1.03794
High	Q9NWU5	39S ribosomal protein L22, mitochondrial OS=Homo sapiens OX=9606 GN=MRPL22 PE=1 SV=1	FALSE	42	8	16	8	23.6	801.5	921.2	1155.9	790.9	736.8	967.4	1045.9	922.3	793.9	831	887.9	759.3	1026.4	1021.9	821.4	881.26	912.1	903.38	1.035	1.0251
High	Q96RT1	Erbin OS=Homo sapiens OX=9606 GN=ERBIN PE=1 SV=2	FALSE	2	2	2	2	158.2	62.7	52.6	70.1	60.9	54	67.1	72	56.2	48.6	66.9	49.6	45	70.1	61.9	63.2	60.06	62.16	57.96	1.03497	0.965035
High	Q9BSC4	Nucleolar protein 10 OS=Homo sapiens OX=9606 GN=NOL10 PE=1 SV=1	FALSE	4	2	2	2	80.3	47.2	36.4	55.4	17.3	30.1	38.5	30.9	44.5	55.3	23.7	46.4	50	35.9	40.6	23.1	37.28	38.58	39.2	1.03487	1.0515
High	Q9UPN3	Microtubule-actin cross-linking factor 1, isoforms 1/2/3/5 OS=Homo sapiens OX=9606 GN=MACF1 PE=1 SV=4	FALSE	5	23	32	22	837.8	833.4	727.7	867.8	769.2	1100.7	1229.5	973.2	700	792.4	748.3	745.2	715.4	782.8	1190.2	689.5	859.76	888.68	824.62	1.03364	0.959128
High	P13929	Beta-enolase OS=Homo sapiens OX=9606 GN=ENO3 PE=1 SV=5	FALSE	8	2	3	1	47	138.7	86.8	121.1	85.6	107.4	132.5	115.8	89.4	112.8	107.1	220	121.4	111.3	140	107.7	107.92	111.52	140.08	1.03336	1.298
High	O75369	Filamin-B OS=Homo sapiens OX=9606 GN=FLNB PE=1 SV=2	FALSE	42	85	175	76	278	7197.8	6481.7	7449.2	8415.2	8687.7	11860.9	9739.1	4503.4	7081.1	6303.9	4305.3	5782.7	7180.6	11874.8	6939.7	7646.32	7897.68	7216.62	1.03287	0.943803
High	Q9NVP1	ATP-dependent RNA helicase DDX18 OS=Homo sapiens OX=9606 GN=DDX18 PE=1 SV=2	FALSE	30	16	29	16	75.4	816.8	759.8	974.6	826.7	748.2	925.1	906.4	605.8	935.7	888.5	748.8	763.3	1038	974.4	813.6	825.22	852.3	867.62	1.03282	1.05138
High	Q9NVZ3	Adaptin ear-binding coat-associated protein 2 OS=Homo sapiens OX=9606 GN=NECAP2 PE=1 SV=1	FALSE	10	1	2	1	28.3	137.4	106.9	119.1	90.2	156.9	196.3	127.1	95.3	132.3	79.5	56.5	105.9	99	192.2	83	122.1	126.1	107.32	1.03276	0.878952
High	P62280	40S ribosomal protein S11 OS=Homo sapiens OX=9606 GN=RPS11 PE=1 SV=3	FALSE	55	9	50	9	18.4	1959.3	1898.6	2155.4	2243.5	1800.3	2015.2	2080.8	1852.9	2135.2	2298.2	1817	1804	2207.8	2057.6	2089	2011.42	2076.46	1995.08	1.03234	0.991876
High	O00214	Galectin-8 OS=Homo sapiens OX=9606 GN=LGALS8 PE=1 SV=4	FALSE	3	1	1	1	35.8	85.4	59.9	70	49.6	89.8	90	58.2	49.9	106.1	61.8	46	65.5	43.7	100.6	58.4	70.94	73.2	62.84	1.03186	0.885819
High	A1L390	Pleckstrin homology domain-containing family G member 3 OS=Homo sapiens OX=9606 GN=PLEKHG3 PE=1 SV=1	FALSE	8	6	9	6	134.3	198.5	125.1	207.3	175.9	197.6	258.8	162.4	153.6	188.1	170.3	129.2	159.3	161.7	214.2	148.8	180.88	186.64	162.64	1.03184	0.89916
High	P40937	Replication factor C subunit 5 OS=Homo sapiens OX=9606 GN=RFC5 PE=1 SV=1	FALSE	8	2	2	2	38.5	25.1	17.4	22	20.4	25.1	24	19.9	18.8	33.5	17.3	16	25.1	28.4	33.6	32.5	22	22.7	27.12	1.03182	1.23273
High	P62841	40S ribosomal protein S15 OS=Homo sapiens OX=9606 GN=RPS15 PE=1 SV=2	FALSE	30	3	35	3	17	939.1	1001.1	1112.1	1045.1	912	1056.2	1073.3	895.1	961.6	1181.9	937.2	880.3	1153.6	1129.9	1130.4	1001.88	1033.62	1046.28	1.03168	1.04432
High	P07148	Fatty acid-binding protein, liver OS=Homo sapiens OX=9606 GN=FABP1 PE=1 SV=1	FALSE	17	2	2	2	14.2	304.7	207.1	221	227.6	215	320.6	263.9	205.4	178.6	243.8	179.4	310.1	255.4	259.2	444.5	235.08	242.46	289.72	1.03139	1.23243
High	Q9Y6I3	Epsin-1 OS=Homo sapiens OX=9606 GN=EPN1 PE=1 SV=2	FALSE	16	7	9	7	60.3	438.4	360	376.2	397.1	520.7	641.3	389.9	306.5	424.9	395.4	195.1	358.1	330.8	633.6	409.6	418.48	431.6	385.44	1.03135	0.921048
High	P57772	Selenocysteine-specific elongation factor OS=Homo sapiens OX=9606 GN=EEFSEC PE=1 SV=4	FALSE	5	3	4	3	65.3	178.9	171.3	197.5	148.1	182.4	202.3	191.2	180.7	176.3	154.7	164.7	163.8	188.6	212.7	134.2	175.64	181.04	172.8	1.03074	0.983831
High	Q9Y4F1	FERM, ARHGEF and pleckstrin domain-containing protein 1 OS=Homo sapiens OX=9606 GN=FARP1 PE=1 SV=1	FALSE	16	14	22	14	118.6	846	797.4	925.9	766.8	991.4	1085.3	939.4	690.5	953	792.1	765.8	797.5	950	1090.9	770.8	865.5	892.06	875	1.03069	1.01098
High	Q9C035	Tripartite motif-containing protein 5 OS=Homo sapiens OX=9606 GN=TRIM5 PE=1 SV=1	FALSE	2	1	1	1	56.3	34.6	41.7	40.8	39.9	41.3	42.8	36	51.6	35.5	38.4	56	50.4	38.5	58	38	39.66	40.86	48.18	1.03026	1.21483
High	P62854	40S ribosomal protein S26 OS=Homo sapiens OX=9606 GN=RPS26 PE=1 SV=3	FALSE	27	3	11	3	13	341.1	286.5	456.7	298.7	379.1	378.4	311.1	338.8	387.7	399.3	261.6	386.7	308	453.2	370.3	352.42	363.06	355.96	1.03019	1.01004
High	O75874	Isocitrate dehydrogenase [NADP] cytoplasmic OS=Homo sapiens OX=9606 GN=IDH1 PE=1 SV=2	FALSE	7	3	4	3	46.6	91.8	53.7	67.5	64.5	70.6	82.8	71.1	68.8	67.9	68	84.7	81.2	87	94.7	89.3	69.62	71.72	87.38	1.03016	1.2551
High	Q4KMQ1	Taperin OS=Homo sapiens OX=9606 GN=TPRN PE=1 SV=2	FALSE	26	13	21	13	75.5	686.5	669.2	649.8	687.8	743.4	889.9	715.4	610.8	684.6	639.6	424	567.6	607.8	829.9	607.5	687.34	708.06	607.36	1.03015	0.883638
High	Q96FS4	Signal-induced proliferation-associated protein 1 OS=Homo sapiens OX=9606 GN=SIPA1 PE=1 SV=1	FALSE	5	4	8	4	112.1	336.6	251.8	329.9	199.4	488.2	624.4	366	178.8	311.2	173.9	151.2	229.5	227.2	749.5	183.1	321.18	330.86	308.1	1.03014	0.959275
High	Q9UKV8	Protein argonaute-2 OS=Homo sapiens OX=9606 GN=AGO2 PE=1 SV=3	FALSE	5	4	4	4	97.1	160.6	122.1	156.9	106.6	156.1	149.2	132.1	152	174.8	115	125.3	140.2	120.8	187.6	101.2	140.46	144.62	135.02	1.02962	0.96127
High	P09661	U2 small nuclear ribonucleoprotein A' OS=Homo sapiens OX=9606 GN=SNRPA1 PE=1 SV=2	FALSE	18	4	5	4	28.4	163.1	153.2	175.4	146.3	150.2	220.6	164.7	120.2	160.5	145.3	113.5	123.7	165.6	175.4	150	157.64	162.26	145.64	1.02931	0.923877
High	Q32MZ4	Leucine-rich repeat flightless-interacting protein 1 OS=Homo sapiens OX=9606 GN=LRRFIP1 PE=1 SV=2	FALSE	5	3	3	2	89.2	176	191.8	209.2	184.8	264.3	288.3	174.9	199.5	188.7	204.6	164.9	205.5	203.2	313.6	183.6	205.22	211.2	214.16	1.02914	1.04356
High	Q9BPX6	Calcium uptake protein 1, mitochondrial OS=Homo sapiens OX=9606 GN=MICU1 PE=1 SV=1	FALSE	8	3	3	3	54.3	159.8	126.9	181.2	153.6	160.6	171.9	147.4	164.1	174.2	146.9	142.4	143	140.1	176.5	135.1	156.42	160.9	147.42	1.02864	0.942463
High	Q12959	Disks large homolog 1 OS=Homo sapiens OX=9606 GN=DLG1 PE=1 SV=2	FALSE	2	2	2	2	100.4	70.1	66.2	69	71.5	95.5	81.8	82	52.9	98.5	67.7	69.6	70.4	91.2	90.7	70.4	74.46	76.58	78.46	1.02847	1.05372
High	Q00059	Transcription factor A, mitochondrial OS=Homo sapiens OX=9606 GN=TFAM PE=1 SV=1	FALSE	10	3	5	3	29.1	40.5	154.8	67.5	72.1	88.2	56.2	93	128.4	66.8	90.6	77.1	69.3	57.6	50.7	64.7	84.62	87	63.88	1.02813	0.754904
High	Q9ULW3	Activator of basal transcription 1 OS=Homo sapiens OX=9606 GN=ABT1 PE=1 SV=1	FALSE	16	2	2	2	31.1	36.5	45.5	48.8	41.8	38.9	42.5	44.4	34.4	46.2	49.8	36.3	33.7	48.6	43.3	44.1	42.3	43.46	41.2	1.02742	0.973995
High	Q92828	Coronin-2A OS=Homo sapiens OX=9606 GN=CORO2A PE=1 SV=2	FALSE	19	11	17	11	59.7	499.6	338.9	455.1	541.6	524.8	787.3	452	327.6	436.5	420.7	282.8	384.8	390.8	707	477.7	472	484.82	448.62	1.02716	0.950466
High	Q9UNQ2	Probable dimethyladenosine transferase OS=Homo sapiens OX=9606 GN=DIMT1 PE=1 SV=1	FALSE	43	12	29	12	35.2	728.3	640.8	764.8	549.9	661.4	797.5	733.3	495.6	795.3	613.9	605.2	658.3	743.2	782.3	565.4	669.04	687.12	670.88	1.02702	1.00275
High	P62701	40S ribosomal protein S4, X isoform OS=Homo sapiens OX=9606 GN=RPS4X PE=1 SV=2	FALSE	57	14	74	9	29.6	4011.8	4448	4929	4522.5	3330	4069.6	5059.8	3712.9	4262.4	4692.7	3506.9	3423	5117.4	4074.5	4203.3	4248.26	4359.48	4065.02	1.02618	0.956867
High	Q8WVP5	Tumor necrosis factor alpha-induced protein 8-like protein 1 OS=Homo sapiens OX=9606 GN=TNFAIP8L1 PE=1 SV=2	FALSE	11	2	2	2	20.8	95.3	71.7	84.6	92.7	85.3	84.5	79.7	89	106.4	81.2	69.6	81.5	84.9	82.1	68	85.92	88.16	77.22	1.02607	0.898743
High	Q9GZR7	ATP-dependent RNA helicase DDX24 OS=Homo sapiens OX=9606 GN=DDX24 PE=1 SV=1	FALSE	6	2	2	2	96.3	17.9	12.3	12.1	14.2	16.8	22.8	12.5	8.2	16.2	15.5	6.1	11.3	10.8	20.1	16.8	14.66	15.04	13.02	1.02592	0.888131
High	Q9BZE4	Nucleolar GTP-binding protein 1 OS=Homo sapiens OX=9606 GN=GTPBP4 PE=1 SV=3	FALSE	6	4	8	4	73.9	393.4	386.6	422.9	330.8	356.9	453.3	424.6	284.5	429.1	343.2	318.3	349.3	443	450.3	308.7	378.12	386.94	373.92	1.02333	0.988892
High	P32969	60S ribosomal protein L9 OS=Homo sapiens OX=9606 GN=RPL9 PE=1 SV=1	FALSE	43	7	30	7	21.9	2444.3	2396.6	2510.8	1981.3	2207.8	2444.6	2470.9	2303.5	2558	2029.1	1949.7	2342.2	2502.2	2666.6	2010.9	2308.16	2361.22	2294.32	1.02299	0.994004
High	P14678	Small nuclear ribonucleoprotein-associated proteins B and B' OS=Homo sapiens OX=9606 GN=SNRPB PE=1 SV=2	FALSE	10	2	3	2	24.6	139.5	163.3	207.7	178.7	198.2	199.1	166	166.2	178.2	198.2	183.7	177.2	151.3	233	196.5	177.48	181.54	188.34	1.02288	1.06119
High	A4D1E9	GTP-binding protein 10 OS=Homo sapiens OX=9606 GN=GTPBP10 PE=1 SV=1	FALSE	19	5	5	5	42.9	95.1	101.5	108.2	89.1	93.1	102.6	99.1	96.6	106.5	93.3	78	100.2	100.2	107.5	97	97.4	99.62	96.58	1.02279	0.991581
High	Q15393	Splicing factor 3B subunit 3 OS=Homo sapiens OX=9606 GN=SF3B3 PE=1 SV=4	FALSE	12	11	23	11	135.5	792.2	670.6	844.3	636.1	763.4	913.7	788.8	658.3	775.3	654.6	623.6	604.7	684.7	853.1	599.6	741.32	758.14	673.14	1.02269	0.908029
High	P42766	60S ribosomal protein L35 OS=Homo sapiens OX=9606 GN=RPL35 PE=1 SV=2	FALSE	28	4	34	4	14.5	1316.8	1606.9	1710.9	1672.5	1380.9	1479.3	1766.6	1201.9	1545	1869.3	1260.6	1154.7	1691.4	1650.1	1648.4	1537.6	1572.42	1481.04	1.02265	0.963215
High	Q99988	Growth/differentiation factor 15 OS=Homo sapiens OX=9606 GN=GDF15 PE=1 SV=3	FALSE	17	4	5	4	34.1	129.8	194.6	183.6	101.8	129.3	139.1	188.5	173.5	141.9	112.8	171.3	147.7	163.3	145.2	100.5	147.82	151.16	145.6	1.0226	0.984982
High	P61513	60S ribosomal protein L37a OS=Homo sapiens OX=9606 GN=RPL37A PE=1 SV=2	FALSE	28	2	3	2	10.3	194.6	234.7	273.1	265.9	225.3	201.5	259.5	263.5	223.6	272	283	216.4	255.4	250.5	287.4	238.72	244.02	258.54	1.0222	1.08303
High	Q9BQC6	Ribosomal protein 63, mitochondrial OS=Homo sapiens OX=9606 GN=MRPL57 PE=1 SV=1	FALSE	13	1	1	1	12.3	51.3	91.7	99.5	97.6	80.4	74.7	96.1	102.9	65.1	91	75.5	60.7	101.6	84.5	89.7	84.1	85.96	82.4	1.02212	0.979786
High	Q9UDY2	Tight junction protein ZO-2 OS=Homo sapiens OX=9606 GN=TJP2 PE=1 SV=2	FALSE	34	33	72	33	133.9	2085.4	1672.7	3066.5	1838.7	2547.7	3216.2	2457.3	1646.7	2412.6	1724.8	1551.5	1845.1	1802.7	3560.6	1748.1	2242.2	2291.52	2101.6	1.022	0.937294
High	Q8WU90	Zinc finger CCCH domain-containing protein 15 OS=Homo sapiens OX=9606 GN=ZC3H15 PE=1 SV=1	FALSE	3	1	3	1	48.6	190	123.5	152.9	159.2	187.6	179.6	148.4	139.4	190.1	173	128.6	166.8	138.6	190.5	162.3	162.64	166.1	157.36	1.02127	0.967536
High	P62269	40S ribosomal protein S18 OS=Homo sapiens OX=9606 GN=RPS18 PE=1 SV=3	FALSE	47	8	72	8	17.7	3109.7	3604.4	3880	3323	2783.8	3045.1	3856.2	3425.5	3422.3	3304.5	3088.9	3136	3773.4	3528.1	3030.7	3340.18	3410.72	3311.42	1.02112	0.99139
High	P16401	Histone H1.5 OS=Homo sapiens OX=9606 GN=H1-5 PE=1 SV=3	FALSE	32	7	28	5	22.6	290.2	505.3	1030.6	654.7	1554.3	1347.3	537.2	830.5	510.6	894.5	679.6	478.5	477.2	1519.9	750.2	807.02	824.02	781.08	1.02107	0.967857
High	Q04837	Single-stranded DNA-binding protein, mitochondrial OS=Homo sapiens OX=9606 GN=SSBP1 PE=1 SV=1	FALSE	16	2	3	2	17.2	279.6	210.1	175.7	194.5	327.2	428.5	158	90	320.6	214.8	96.5	230.4	124	377.1	210.1	237.42	242.38	207.62	1.02089	0.874484
High	Q9UQ35	Serine/arginine repetitive matrix protein 2 OS=Homo sapiens OX=9606 GN=SRRM2 PE=1 SV=2	FALSE	7	13	19	13	299.4	465.4	408.4	459.4	418	566	627.2	490.4	353.8	465	429.2	266.1	411.5	400.4	574.6	384.3	463.44	473.12	407.38	1.02089	0.879035
High	Q6P1X5	Transcription initiation factor TFIID subunit 2 OS=Homo sapiens OX=9606 GN=TAF2 PE=1 SV=3	FALSE	4	3	4	3	136.9	231.3	208.9	224.3	221.8	202.6	235.5	222.6	216.4	225.8	211.3	174.3	165.8	214.9	234.1	179.1	217.78	222.32	193.64	1.02085	0.889154
High	Q14241	Elongin-A OS=Homo sapiens OX=9606 GN=ELOA PE=1 SV=2	FALSE	6	3	5	3	89.9	274.8	224.6	231.7	229.3	258.4	315.2	222	182.5	283.2	241.3	157.2	210.4	213.9	284.2	231.6	243.76	248.84	219.46	1.02084	0.900312
High	Q8TAV0	Protein FAM76A OS=Homo sapiens OX=9606 GN=FAM76A PE=2 SV=1	FALSE	3	1	1	1	35	25.5	24.4	26.4	27	24	28.8	26.6	19.3	24.6	30.6	23.7	22.2	37.4	28.6	38.2	25.46	25.98	30.02	1.02042	1.1791
High	Q5XUX0	F-box only protein 31 OS=Homo sapiens OX=9606 GN=FBXO31 PE=1 SV=2	FALSE	14	6	10	6	60.6	174	149.8	152.1	156.2	149.5	170	158.2	136.7	185.7	146.9	134.1	146.1	173.3	160	122.3	156.32	159.5	147.16	1.02034	0.941402
High	Q96S44	EKC/KEOPS complex subunit TP53RK OS=Homo sapiens OX=9606 GN=TP53RK PE=1 SV=2	FALSE	8	1	2	1	28.1	21.9	22.4	29.4	23.3	25.2	24.6	22.9	26.3	28.4	22.3	29	25.5	28.2	22.3	20.7	24.44	24.9	25.14	1.01882	1.02864
High	O14639	Actin-binding LIM protein 1 OS=Homo sapiens OX=9606 GN=ABLIM1 PE=1 SV=3	FALSE	20	14	22	14	87.6	1512.8	1000.5	1536.9	1320.9	1452.4	1632.5	1316.4	747.7	1743	1509.7	798.9	1319.6	1260.4	1929.2	1501.3	1364.7	1389.86	1361.88	1.01844	0.997934
High	Q9Y2L9	Leucine-rich repeat and calponin homology domain-containing protein 1 OS=Homo sapiens OX=9606 GN=LRCH1 PE=1 SV=3	FALSE	10	6	8	4	80.8	377.7	266.3	417.1	247.8	489.2	511.1	322	334.3	362.7	301.1	302.4	368	314.6	488.4	259.9	359.62	366.24	346.66	1.01841	0.963962
High	Q9Y324	rRNA-processing protein FCF1 homolog OS=Homo sapiens OX=9606 GN=FCF1 PE=1 SV=1	FALSE	10	2	6	2	23.4	299.9	224.9	332.9	273.4	276	335.9	258.1	238.2	310.9	289.9	265.2	232.7	302.7	332.1	260.3	281.42	286.6	278.6	1.01841	0.989979
High	O75533	Splicing factor 3B subunit 1 OS=Homo sapiens OX=9606 GN=SF3B1 PE=1 SV=3	FALSE	16	16	23	16	145.7	1030.6	954.8	1163.9	991.6	1134.6	1273.6	1047.4	987.1	1025.9	1037.9	976.8	851.8	1009	1205.6	879.7	1055.1	1074.38	984.58	1.01827	0.933163
High	Q99959	Plakophilin-2 OS=Homo sapiens OX=9606 GN=PKP2 PE=1 SV=2	FALSE	7	5	7	5	97.4	23.7	24.5	23.7	32.5	34.6	41.4	29.6	15.9	26.8	27.8	18.9	22.3	25.2	35.3	30	27.8	28.3	26.34	1.01799	0.947482
High	Q14554	Protein disulfide-isomerase A5 OS=Homo sapiens OX=9606 GN=PDIA5 PE=1 SV=1	FALSE	5	1	1	1	59.6	38.1	20.6	29.2	15.6	24.5	32.2	20.9	22.8	25.8	28.5	21.4	13.9	20.8	28.4	25.3	25.6	26.04	21.96	1.01719	0.857812
High	P62847	40S ribosomal protein S24 OS=Homo sapiens OX=9606 GN=RPS24 PE=1 SV=1	FALSE	30	4	48	4	15.4	2131.6	2407.7	2957.5	2476	2025.9	2295.5	2608.8	2060.2	2376.2	2864.1	1853	1982.5	2651.5	2418.5	2566.4	2399.74	2440.96	2294.38	1.01718	0.956095
High	Q16594	Transcription initiation factor TFIID subunit 9 OS=Homo sapiens OX=9606 GN=TAF9 PE=1 SV=1	FALSE	16	3	4	3	29	141.6	120.4	157.5	120.3	151.1	154	136.1	116.8	151.9	142.6	110.3	123.4	139.3	141.1	136.2	138.18	140.28	130.06	1.0152	0.941236
High	P35625	Metalloproteinase inhibitor 3 OS=Homo sapiens OX=9606 GN=TIMP3 PE=1 SV=2	FALSE	13	3	3	3	24.1	53.8	122.6	94.6	151.2	62.1	80.6	151.5	73.9	51.6	134	81.4	48	141.2	73.7	131.4	96.86	98.32	95.14	1.01507	0.982242
High	O75427	Leucine-rich repeat and calponin homology domain-containing protein 4 OS=Homo sapiens OX=9606 GN=LRCH4 PE=1 SV=2	FALSE	4	2	2	2	73.4	8	9.5	11	7.2	18	22	9.5	6.7	7.1	9.2	7	11.9	8.6	19.1	6.7	10.74	10.9	10.66	1.0149	0.992551
High	Q96PY5	Formin-like protein 2 OS=Homo sapiens OX=9606 GN=FMNL2 PE=1 SV=3	FALSE	11	12	15	12	123.2	1107	845.5	1116.5	866.3	1157.6	1410.9	1001	751.3	1112	893	974.2	889	1089	1307.3	759.8	1018.58	1033.64	1003.86	1.01479	0.985549
High	Q9BZF9	Uveal autoantigen with coiled-coil domains and ankyrin repeats OS=Homo sapiens OX=9606 GN=UACA PE=1 SV=2	FALSE	9	13	16	13	162.4	315	200	290.9	330.7	338.3	349.9	229.9	280.8	322.5	312.9	218.7	291	245.9	346.6	322	294.98	299.2	284.84	1.01431	0.965625
High	P62913	60S ribosomal protein L11 OS=Homo sapiens OX=9606 GN=RPL11 PE=1 SV=2	FALSE	33	5	23	5	20.2	1433.9	1213.4	1532.6	1491.8	1459	1531.8	1373.3	1230.1	1492	1604.7	1156.1	1337.9	1458	1424.9	1487.6	1426.14	1446.38	1372.9	1.01419	0.962668
High	Q96QZ7	Membrane-associated guanylate kinase, WW and PDZ domain-containing protein 1 OS=Homo sapiens OX=9606 GN=MAGI1 PE=1 SV=3	FALSE	1	1	1	1	164.5	32.8	28.7	37.3	34	45.5	42.4	28.6	31.6	47.8	30.4	24.7	32.5	26.9	52.3	32.2	35.66	36.16	33.72	1.01402	0.945597
High	Q9Y383	Putative RNA-binding protein Luc7-like 2 OS=Homo sapiens OX=9606 GN=LUC7L2 PE=1 SV=2	FALSE	19	7	18	4	46.5	475.7	477.7	512	548.5	627.3	709.8	481.7	490.8	486.7	509.2	433.2	432.6	550.4	517.2	513.2	528.24	535.64	489.32	1.01401	0.926321
High	Q6DD87	Zinc finger protein 787 OS=Homo sapiens OX=9606 GN=ZNF787 PE=1 SV=4	FALSE	7	2	4	2	40.4	108	123.6	153	127.6	127	140.4	117.9	109.9	134.2	145.7	122	131.7	122.3	159.6	149.9	127.84	129.62	137.1	1.01392	1.07243
High	Q8N5A5	Zinc finger CCCH-type with G patch domain-containing protein OS=Homo sapiens OX=9606 GN=ZGPAT PE=1 SV=3	FALSE	6	2	3	2	57.3	74.6	69	56.7	93	100.9	95	98.4	62.3	70.5	73.3	76.4	61.5	86.2	98.2	66.8	78.84	79.9	77.82	1.01344	0.987062
High	P35579	Myosin-9 OS=Homo sapiens OX=9606 GN=MYH9 PE=1 SV=4	FALSE	46	78	440	63	226.4	18200.5	14408.2	17360.6	16620.2	19707.7	22621.7	15856.7	12247.9	18116.8	18603.6	10905.8	15608.4	16245.7	21928.2	17702.9	17259.4	17489.3	16478.2	1.01332	0.954735
High	Q96GQ7	Probable ATP-dependent RNA helicase DDX27 OS=Homo sapiens OX=9606 GN=DDX27 PE=1 SV=2	FALSE	22	17	26	17	89.8	754.6	617.9	859.2	579.6	708.3	790.1	690.9	602.9	816	666.5	603.3	677.5	695.1	792.7	589.3	703.92	713.28	671.58	1.0133	0.954057
High	Q9Y4I1	Unconventional myosin-Va OS=Homo sapiens OX=9606 GN=MYO5A PE=1 SV=2	FALSE	18	28	42	23	215.3	1339.7	1569.8	2308.9	1497.3	1678.9	1571.2	1578.5	2313.2	1556.2	1484.8	1508.1	1242.6	1301.5	1452.8	1367.7	1678.92	1700.78	1374.54	1.01302	0.818705
High	P62241	40S ribosomal protein S8 OS=Homo sapiens OX=9606 GN=RPS8 PE=1 SV=2	FALSE	45	8	57	8	24.2	3690.7	2808.6	3659.4	3245	3377.4	3872.5	3159.7	3020.8	3808.5	3134.6	2993.3	3341.4	3363.6	4053.4	2839.9	3356.22	3399.22	3318.32	1.01281	0.988708
High	Q8N5I2	Arrestin domain-containing protein 1 OS=Homo sapiens OX=9606 GN=ARRDC1 PE=1 SV=1	FALSE	3	1	1	1	46	231.1	214.9	202.9	186	200.3	249.4	222.5	165.7	216.4	194.4	171.9	202.9	201.8	234.8	181.6	207.04	209.68	198.6	1.01275	0.959235
High	Q6DKI1	60S ribosomal protein L7-like 1 OS=Homo sapiens OX=9606 GN=RPL7L1 PE=1 SV=2	FALSE	10	2	4	2	29.7	147.8	155.7	201.9	155	155.6	168.8	201.6	132.2	175.1	148.4	126.5	131.5	191.4	190	117.4	163.2	165.22	151.36	1.01238	0.927451
High	Q9Y3C1	Nucleolar protein 16 OS=Homo sapiens OX=9606 GN=NOP16 PE=1 SV=2	FALSE	42	7	22	7	21.2	901.3	841.4	1128.8	951.7	973.2	939.6	879.4	901.6	986.7	1148.4	966.4	956.3	983.2	1005.8	981.1	959.28	971.14	978.56	1.01236	1.0201
High	P36957	Dihydrolipoyllysine-residue succinyltransferase component of 2-oxoglutarate dehydrogenase complex, mitochondrial OS=Homo sapiens OX=9606 GN=DLST PE=1 SV=4	FALSE	17	6	8	6	48.7	351.7	289.2	364.5	215.8	335	408.5	333.2	269.5	356.2	207.9	359.8	291.6	297.6	442.3	228.8	311.24	315.06	324.02	1.01227	1.04106
High	P08579	U2 small nuclear ribonucleoprotein B'' OS=Homo sapiens OX=9606 GN=SNRPB2 PE=1 SV=1	FALSE	19	4	4	3	25.5	208.2	195.6	210.9	186.4	204.3	242.7	220.7	157.6	214.6	182.1	174.7	148.6	210	252.3	169.4	201.08	203.54	191	1.01223	0.949871
High	O00541	Pescadillo homolog OS=Homo sapiens OX=9606 GN=PES1 PE=1 SV=1	FALSE	31	16	38	16	68	1591.9	1486.5	1871.8	1400.5	1403.4	1633.2	1707.1	1276.8	1699.3	1526.8	1454.3	1376.5	1804	1592.4	1269.7	1550.82	1568.64	1499.38	1.01149	0.96683
High	O43396	Thioredoxin-like protein 1 OS=Homo sapiens OX=9606 GN=TXNL1 PE=1 SV=3	FALSE	8	1	1	1	32.2	16.8	10.1	13.3	10.9	15.5	19.4	13	13.8	10.1	11	26	10.9	7.6	15.9	9.8	13.32	13.46	14.04	1.01051	1.05405
High	Q9BUQ8	Probable ATP-dependent RNA helicase DDX23 OS=Homo sapiens OX=9606 GN=DDX23 PE=1 SV=3	FALSE	3	2	4	2	95.5	354.8	266.6	410.3	285.8	344.3	368.6	307.6	307.2	379.7	315.4	357.3	360.2	327.1	332.3	268.3	332.36	335.7	329.04	1.01005	0.990011
High	O15230	Laminin subunit alpha-5 OS=Homo sapiens OX=9606 GN=LAMA5 PE=1 SV=8	FALSE	1	5	10	5	399.5	536.7	532.9	615.1	495.5	577.8	564.2	562.8	481.4	690.4	486.7	475.3	467.6	533.2	609.4	451.6	551.6	557.1	507.42	1.00997	0.919906
High	P11171	Protein 4.1 OS=Homo sapiens OX=9606 GN=EPB41 PE=1 SV=4	FALSE	27	16	26	16	97	1754.1	1826.4	2007	1778.1	1859.7	2247.2	1927	1434	1863.6	1841.6	1411.8	1473.6	1945.3	2171	1726.3	1845.06	1862.68	1745.6	1.00955	0.946094
High	Q8WWY3	U4/U6 small nuclear ribonucleoprotein Prp31 OS=Homo sapiens OX=9606 GN=PRPF31 PE=1 SV=2	FALSE	5	2	3	2	55.4	122.2	102.4	124.7	106.1	130.2	150.6	108.7	110.6	115.7	105.5	111.8	100.3	111.2	152.1	100.3	117.12	118.22	115.14	1.00939	0.983094
High	P30101	Protein disulfide-isomerase A3 OS=Homo sapiens OX=9606 GN=PDIA3 PE=1 SV=4	FALSE	10	4	7	4	56.7	212.4	152.6	154.9	128.7	132.5	193.2	178.3	114.5	172.5	129.3	213.3	140.8	168.3	185.9	152	156.22	157.56	172.06	1.00858	1.1014
High	O14974	Protein phosphatase 1 regulatory subunit 12A OS=Homo sapiens OX=9606 GN=PPP1R12A PE=1 SV=1	FALSE	35	30	77	30	115.2	4999.6	2883.4	4899.7	4517.6	4752.2	5818.1	3527.6	2923.9	5142.5	4827.2	2765.7	4015.2	3891.3	5943.5	4900.7	4410.5	4447.86	4303.28	1.00847	0.97569
High	P47914	60S ribosomal protein L29 OS=Homo sapiens OX=9606 GN=RPL29 PE=1 SV=2	FALSE	19	3	13	3	17.7	360.9	351.1	466.4	483.2	514.5	444.1	347.6	399.7	444.8	556.3	355.3	449.4	301.3	502.3	470.4	435.22	438.5	415.74	1.00754	0.955241
High	P35611	Alpha-adducin OS=Homo sapiens OX=9606 GN=ADD1 PE=1 SV=2	FALSE	9	5	6	5	80.9	515.9	392.6	481.1	324.3	511.1	557.8	449.7	391.5	483.8	358.1	307.9	402.5	386.7	571.5	331.1	445	448.18	399.94	1.00715	0.898742
High	Q92522	Histone H1.10 OS=Homo sapiens OX=9606 GN=H1-10 PE=1 SV=1	FALSE	38	7	20	7	22.5	366.9	483.6	658.3	615.3	518.3	541.2	475.1	499.3	437.9	707.4	543.2	443.1	438	541.6	629.2	528.48	532.18	519.02	1.007	0.9821
High	Q9BQI0	Allograft inflammatory factor 1-like OS=Homo sapiens OX=9606 GN=AIF1L PE=1 SV=1	FALSE	21	3	7	3	17.1	331.6	293.1	270.6	465.9	369.2	371.4	503.7	148.7	358.1	360.5	108.2	242.2	317.2	398.8	379.5	346.08	348.48	289.18	1.00693	0.835587
High	P62244	40S ribosomal protein S15a OS=Homo sapiens OX=9606 GN=RPS15A PE=1 SV=2	FALSE	62	8	28	8	14.8	1808.2	1641	1852.2	1655	1614.7	1863.7	1909.6	1358.8	1837.1	1661.3	1149.6	1543.5	1919.8	1999.3	1576.8	1714.22	1726.1	1637.8	1.00693	0.95542
High	P08729	Keratin, type II cytoskeletal 7 OS=Homo sapiens OX=9606 GN=KRT7 PE=1 SV=5	TRUE	14	7	41	2	51.4	43.1	60.3	36.8	51.5	71.5	52.3	64.6	50.5	38.8	58.8	72.5	61	75.5	51.7	47.5	52.64	53	61.64	1.00684	1.17097
High	Q86V81	THO complex subunit 4 OS=Homo sapiens OX=9606 GN=ALYREF PE=1 SV=3	FALSE	11	2	4	2	26.9	175.8	175	343.7	318.7	249.2	278.8	149.5	152.1	288	402.2	189.3	153.2	111.2	282.1	464.8	252.48	254.12	240.12	1.0065	0.951046
High	Q9H825	mRNA N(3)-methylcytidine methyltransferase METTL8 OS=Homo sapiens OX=9606 GN=METTL8 PE=1 SV=2	FALSE	24	6	11	6	33.4	735.1	777.4	890.3	691.8	762.8	833.4	839.9	722.2	809	677.1	661.6	601.9	871.5	883	630.9	771.48	776.32	729.78	1.00627	0.945948
High	Q6P087	Mitochondrial mRNA pseudouridine synthase RPUSD3 OS=Homo sapiens OX=9606 GN=RPUSD3 PE=1 SV=3	FALSE	24	7	16	7	38.4	175.2	154.9	161.4	138.3	146.5	176.1	162.9	129.7	174.2	138.2	119.4	145.3	167.1	186.5	134.1	155.26	156.22	150.48	1.00618	0.969213
High	A6NGC4	TLC domain-containing protein 2 OS=Homo sapiens OX=9606 GN=TLCD2 PE=3 SV=3	FALSE	6	1	1	1	28.7	3.2	0.5	4.8		1.6	2.9	3	0.4	4.1	2.3	37.2	47.4	61.5	65.8	58.8	2.525	2.54	54.14	1.00594	21.4416
High	Q14315	Filamin-C OS=Homo sapiens OX=9606 GN=FLNC PE=1 SV=3	FALSE	4	11	17	2	290.8	11.8	16.3	11.1	16	16.2	21.1	16.7	9.9	11.4	12.7	21	16.9	20.7	13.8	19.2	14.28	14.36	18.32	1.0056	1.28291
High	P61927	60S ribosomal protein L37 OS=Homo sapiens OX=9606 GN=RPL37 PE=1 SV=2	FALSE	32	4	28	4	11.1	524.6	546	538.2	544.1	534.6	589.9	608.9	497.4	526.9	479.1	499.9	522.7	558.7	624.1	495.3	537.5	540.44	540.14	1.00547	1.00491
High	Q9BYG3	MKI67 FHA domain-interacting nucleolar phosphoprotein OS=Homo sapiens OX=9606 GN=NIFK PE=1 SV=1	FALSE	30	7	14	7	34.2	470.4	425.6	479.7	373.5	414.1	492.3	473.2	347.5	476.4	383.8	402	417	460.7	468.8	378.1	432.66	434.64	425.32	1.00458	0.983035
High	Q9NSI2	Protein FAM207A OS=Homo sapiens OX=9606 GN=FAM207A PE=1 SV=2	FALSE	35	6	12	6	25.4	555.2	712.8	806.8	933.3	787.4	738	606.2	586.5	723	1158.8	525.8	645.5	493.9	811.1	1177	759.1	762.5	730.66	1.00448	0.962535
High	P62888	60S ribosomal protein L30 OS=Homo sapiens OX=9606 GN=RPL30 PE=1 SV=2	FALSE	35	4	17	4	12.8	1841.6	1787.2	1926.4	1934.8	2106.1	2234.3	1664.5	1613.7	1955.1	2166.7	1871.8	2188.3	1685.2	2487.5	2107.5	1919.22	1926.86	2068.06	1.00398	1.07755
High	Q13813	Spectrin alpha chain, non-erythrocytic 1 OS=Homo sapiens OX=9606 GN=SPTAN1 PE=1 SV=3	FALSE	46	95	284	95	284.4	16784.2	9082.7	16106.1	15745.7	14084.3	16782.3	13130.7	7140.7	18551.6	16454.4	8116.5	13089.6	11911.1	17971.1	15650.2	14360.6	14411.9	13347.7	1.00358	0.929467
High	Q9H8G2	Caspase activity and apoptosis inhibitor 1 OS=Homo sapiens OX=9606 GN=CAAP1 PE=1 SV=2	FALSE	20	5	7	5	38.3	437	320.7	479.4	505.5	499.9	582.6	326.1	360.3	471.6	509.6	363.8	441.8	446.6	617.2	463	448.5	450.04	466.48	1.00343	1.04009
High	Q8IYB3	Serine/arginine repetitive matrix protein 1 OS=Homo sapiens OX=9606 GN=SRRM1 PE=1 SV=2	FALSE	6	5	7	5	102.3	96.1	69.3	88.9	73.5	100.3	96	86	66.6	98.5	82.4	80.1	64.5	65.4	86	68.8	85.62	85.9	72.96	1.00327	0.852137
High	P78356	Phosphatidylinositol 5-phosphate 4-kinase type-2 beta OS=Homo sapiens OX=9606 GN=PIP4K2B PE=1 SV=1	FALSE	9	3	5	3	47.3	349.1	255.9	330.8	240.4	398	367.6	317.9	268.2	363.7	260.8	218.8	267.6	268.3	423.2	247.8	314.84	315.64	285.14	1.00254	0.905666
High	Q12874	Splicing factor 3A subunit 3 OS=Homo sapiens OX=9606 GN=SF3A3 PE=1 SV=1	FALSE	9	3	5	3	58.8	127.1	128.9	151.9	120.5	136.6	153.4	140.6	133.7	118.6	120.1	120.6	100.3	119.8	132.9	107.9	133	133.28	116.3	1.00211	0.874436
High	O60299	Leucine zipper putative tumor suppressor 3 OS=Homo sapiens OX=9606 GN=LZTS3 PE=2 SV=1	FALSE	12	5	7	5	71.7	341.6	311.9	352.4	266.4	379.9	408.3	281.1	327.8	362.7	275.7	205.4	299.1	273.8	426.9	288.2	330.44	331.12	298.68	1.00206	0.903886
High	P68133	Actin, alpha skeletal muscle OS=Homo sapiens OX=9606 GN=ACTA1 PE=1 SV=1	FALSE	38	12	524	1	42	50.8	56.1	86.3	144.1	104.4	92.6	63.9	82.2	83.9	119.9	69.3	57	60.4	104.9	111.3	88.34	88.5	80.58	1.00181	0.912158
High	Q49A26	Putative oxidoreductase GLYR1 OS=Homo sapiens OX=9606 GN=GLYR1 PE=1 SV=4	FALSE	13	6	8	6	60.5	325.2	201.7	372.4	260	235.4	342.6	266.9	187.8	315	284.2	256	253.4	346.6	334.5	269.2	278.94	279.3	291.94	1.00129	1.04661
High	P27482	Calmodulin-like protein 3 OS=Homo sapiens OX=9606 GN=CALML3 PE=1 SV=2	FALSE	24	3	3	2	16.9	25.2	20.6	27.2	29.2	28.3	33.4	24.2	24.5	23.8	24.7	73.4	18.9	23.2	24.7	21.5	26.1	26.12	32.34	1.00077	1.23908
High	P67936	Tropomyosin alpha-4 chain OS=Homo sapiens OX=9606 GN=TPM4 PE=1 SV=3	FALSE	40	11	47	6	28.5	993.3	899.1	1488	1262.7	2632	2679.2	734.9	1097.6	1579.2	1186.2	812.2	1541.5	1499.6	3108.1	1556.1	1455.02	1455.42	1703.5	1.00027	1.17077
High	P18621	60S ribosomal protein L17 OS=Homo sapiens OX=9606 GN=RPL17 PE=1 SV=3	FALSE	40	7	66	7	21.4	4903.7	4300.3	5652.1	5049.3	5023.7	5289.3	4709.2	4080.1	5443.3	5402.3	3996.6	4692.9	5060.1	5976.2	5342.9	4985.82	4984.84	5013.74	0.999803	1.0056
High	Q9NWT8	Aurora kinase A-interacting protein OS=Homo sapiens OX=9606 GN=AURKAIP1 PE=1 SV=1	FALSE	5	1	5	1	22.3	244.3	309	272.6	313.1	253.4	311.5	323.3	205.4	243.9	307.9	241.7	208.8	325.4	296.9	284	278.48	278.4	271.36	0.999713	0.974433
High	Q7RTP6	[F-actin]-monooxygenase MICAL3 OS=Homo sapiens OX=9606 GN=MICAL3 PE=1 SV=2	FALSE	1	2	2	2	224.2	74	74.4	85.8	80.9	86.8	94.9	68.9	78.7	75.1	84.1	60.1	84.3	65.4	98.2	75.7	80.38	80.34	76.74	0.999502	0.954715
High	O60292	Signal-induced proliferation-associated 1-like protein 3 OS=Homo sapiens OX=9606 GN=SIPA1L3 PE=1 SV=3	FALSE	2	3	6	3	194.5	263.4	246	249.3	239.9	295	252.3	260.4	235	296.1	249.1	200	211.2	216.4	254.1	242.7	258.72	258.58	224.88	0.999459	0.869202
High	Q13557	Calcium/calmodulin-dependent protein kinase type II subunit delta OS=Homo sapiens OX=9606 GN=CAMK2D PE=1 SV=3	FALSE	7	3	3	3	56.3	105.7	91.3	139	81.9	115.1	122.2	105.3	100.9	115.8	88.5	70.7	123.1	92.2	127.5	76.5	106.6	106.54	98	0.999437	0.919325
High	P10646	Tissue factor pathway inhibitor OS=Homo sapiens OX=9606 GN=TFPI PE=1 SV=1	FALSE	31	7	10	7	35	750.4	1097.8	651.2	733.1	689.3	875.6	1160.5	469	662.2	752.2	400.1	583.9	1416.2	957.2	804.6	784.36	783.9	832.4	0.999414	1.06125
High	P29692	Elongation factor 1-delta OS=Homo sapiens OX=9606 GN=EEF1D PE=1 SV=5	FALSE	4	1	1	1	31.1	28.7	20.9	18.3	25.6	33.9	31.1	21.1	27.3	26.1	21.7	18.8	22.1	21.6	21.6	22.8	25.48	25.46	21.38	0.999215	0.839089
High	P30041	Peroxiredoxin-6 OS=Homo sapiens OX=9606 GN=PRDX6 PE=1 SV=3	FALSE	31	5	5	5	25	317.9	260.5	283.7	224.7	238.9	315.2	303.8	211.6	274.3	218.8	233.9	253.1	326.4	345.4	238.1	265.14	264.74	279.38	0.998491	1.05371
High	O15511	Actin-related protein 2/3 complex subunit 5 OS=Homo sapiens OX=9606 GN=ARPC5 PE=1 SV=3	FALSE	39	5	7	4	16.3	132	111.6	148.9	109.2	139.4	123.7	106.5	126.3	133.4	149.2	73	120.1	83.5	135.4	111.6	128.22	127.82	104.72	0.99688	0.816721
High	Q01082	Spectrin beta chain, non-erythrocytic 1 OS=Homo sapiens OX=9606 GN=SPTBN1 PE=1 SV=2	FALSE	49	96	339	87	274.4	17229.2	9331.1	15664.3	15441	14480.8	16421.4	13439.6	7072.9	18898.5	16085.1	7936.2	13555.3	11729	17964.6	14740.3	14429.3	14383.5	13185.1	0.996827	0.913773
High	Q96I25	Splicing factor 45 OS=Homo sapiens OX=9606 GN=RBM17 PE=1 SV=1	FALSE	23	8	14	8	44.9	642.4	554.3	718.5	721.9	678	774.9	584.1	582.1	624.3	739	554.5	556.4	674.8	688.8	657.6	663.02	660.88	626.42	0.996772	0.944798
High	P62753	40S ribosomal protein S6 OS=Homo sapiens OX=9606 GN=RPS6 PE=1 SV=1	FALSE	31	8	67	8	28.7	4341.8	3872.3	4637.2	4106	4204.2	4474.6	4279.3	3426.2	4734.6	4175.7	3858.1	3889.2	4605.1	4863.8	3717.1	4232.3	4218.08	4186.66	0.99664	0.989216
High	Q9Y3B2	Exosome complex component CSL4 OS=Homo sapiens OX=9606 GN=EXOSC1 PE=1 SV=1	FALSE	9	1	1	1	21.4	11.4	8.6	9.1	10.7	12.8	14.5	7.4	7.8	12.9	9.8	7.9	10.9	12.7	14.4	13.1	10.52	10.48	11.8	0.996198	1.12167
High	P27348	14-3-3 protein theta OS=Homo sapiens OX=9606 GN=YWHAQ PE=1 SV=1	FALSE	40	8	19	5	27.7	428.9	345.4	401	444.8	432.5	531.6	387.8	349.4	441.4	334.3	502.3	349.2	410.6	536.8	406.4	410.52	408.9	441.06	0.996054	1.07439
High	Q8TEH3	DENN domain-containing protein 1A OS=Homo sapiens OX=9606 GN=DENND1A PE=1 SV=2	FALSE	16	14	27	14	110.5	657.5	599.9	508.4	478.8	700.1	720.2	684.2	518	562	447.8	295.7	531.6	474.3	712.4	433.8	588.94	586.44	489.56	0.995755	0.831256
High	Q8N5W9	Refilin-B OS=Homo sapiens OX=9606 GN=RFLNB PE=1 SV=1	FALSE	6	1	2	1	22.9	171.7	158.8	145.1	189.5	158	164.3	168.9	127.2	185.7	173.4	99.9	162.3	149.1	171.9	179.9	164.62	163.9	152.62	0.995626	0.927105
High	Q8IY81	pre-rRNA 2'-O-ribose RNA methyltransferase FTSJ3 OS=Homo sapiens OX=9606 GN=FTSJ3 PE=1 SV=2	FALSE	24	15	30	15	96.5	1302.9	1143.6	1547.2	1167.6	1252.7	1331.9	1272.4	1062.2	1454	1260.1	1122.4	1241.2	1371.3	1351	1047.5	1282.8	1276.12	1226.68	0.994793	0.956252
High	Q96FV9	THO complex subunit 1 OS=Homo sapiens OX=9606 GN=THOC1 PE=1 SV=1	FALSE	5	2	4	2	75.6	188.6	184	214.3	156.3	238.9	197.1	190.7	166.2	253.9	168.5	143.4	168.1	163.5	215.8	138.9	196.42	195.28	165.94	0.994196	0.844822
High	Q92878	DNA repair protein RAD50 OS=Homo sapiens OX=9606 GN=RAD50 PE=1 SV=1	FALSE	4	6	8	6	153.8	109	85	93.7	80.2	118.8	119.9	100.6	69.2	103.7	90.3	82.8	87.2	88.6	132	89.3	97.34	96.74	95.98	0.993836	0.986028
High	P20962	Parathymosin OS=Homo sapiens OX=9606 GN=PTMS PE=1 SV=2	FALSE	11	1	2	1	11.5	444.4	259.8	429.6	478.9	454.2	534.9	289.4	366.4	466.9	396.5	365.8	431.5	322.1	485.4	414.9	413.38	410.82	403.94	0.993807	0.977164
High	Q13356	RING-type E3 ubiquitin-protein ligase PPIL2 OS=Homo sapiens OX=9606 GN=PPIL2 PE=1 SV=1	FALSE	18	5	7	5	58.8	372.2	249.6	340.2	262.2	338.5	363.9	268.9	245.5	387.3	287.1	211.5	307.8	255.1	349	237.5	312.54	310.54	272.18	0.993601	0.870865
High	Q8NC51	Plasminogen activator inhibitor 1 RNA-binding protein OS=Homo sapiens OX=9606 GN=SERBP1 PE=1 SV=2	FALSE	15	5	8	5	44.9	181.7	141.5	158.3	170.7	159.9	171.2	163.6	155.1	172.8	144.2	169	140.4	146.9	192.6	182.1	162.42	161.38	166.2	0.993597	1.02327
High	P35241	Radixin OS=Homo sapiens OX=9606 GN=RDX PE=1 SV=1	FALSE	17	9	11	5	68.5	222.5	199.9	260.2	149	224.2	261.9	228.3	188.3	215.4	155.1	181.2	177.3	196.4	288.5	147.3	211.16	209.8	198.14	0.993559	0.938341
High	Q93034	Cullin-5 OS=Homo sapiens OX=9606 GN=CUL5 PE=1 SV=4	FALSE	4	3	3	3	90.9	122.3	88.6	105.3	95.3	106.9	134.7	97.2	58.4	118.5	106.2	70.6	86.6	98.6	141.6	96.3	103.68	103	98.74	0.993441	0.952353
High	O95425	Supervillin OS=Homo sapiens OX=9606 GN=SVIL PE=1 SV=2	FALSE	20	36	61	36	247.6	2617.8	1817	2975.9	1744.4	3157	3547	2264.8	2148.5	2516.3	1747.6	1846.2	2052.5	2434.2	3376.5	1679.5	2462.42	2444.84	2277.78	0.992861	0.925017
High	P69905	Hemoglobin subunit alpha OS=Homo sapiens OX=9606 GN=HBA1 PE=1 SV=2	FALSE	17	2	7	2	15.2	269.3	393.1	209.9	325.5	433.2	277	434.3	242.4	301.1	364.1	403.2	363.6	619.5	317.5	435.6	326.2	323.78	427.88	0.992581	1.31171
High	Q9P2I0	Cleavage and polyadenylation specificity factor subunit 2 OS=Homo sapiens OX=9606 GN=CPSF2 PE=1 SV=2	FALSE	4	3	4	3	88.4	73.6	49.2	60.3	38.9	55.4	69	47.2	43.7	75.9	39.5	53.7	56.7	54.9	66.3	35	55.48	55.06	53.32	0.99243	0.961067
High	P14618	Pyruvate kinase PKM OS=Homo sapiens OX=9606 GN=PKM PE=1 SV=4	FALSE	24	8	12	8	57.9	562.5	404.3	480.1	323.6	515	570.9	498.3	450.2	436.6	311.1	1183.1	515.5	504.2	668.8	399.1	457.1	453.42	654.14	0.991949	1.43107
High	O60437	Periplakin OS=Homo sapiens OX=9606 GN=PPL PE=1 SV=4	FALSE	8	11	12	11	204.6	269.7	209.6	272.5	177.1	375.4	417.5	240.9	214.3	256.8	163.1	409.1	222	219.8	443.4	174.5	260.86	258.52	293.76	0.99103	1.12612
High	Q9UGN5	Poly [ADP-ribose] polymerase 2 OS=Homo sapiens OX=9606 GN=PARP2 PE=1 SV=2	FALSE	7	4	4	4	66.2	127.3	70.8	90.8	66	110.6	112.9	72.5	76.7	126.5	72.7	58.1	106.1	62.2	102	59.5	93.1	92.26	77.58	0.990977	0.833298
High	Q9HCM4	Band 4.1-like protein 5 OS=Homo sapiens OX=9606 GN=EPB41L5 PE=1 SV=3	FALSE	35	17	46	17	81.8	4026	3270.9	4138	3559.8	3536.1	3975.9	3818.3	2808.3	4225.4	3534.7	2740.3	3178.3	4185.7	4011.3	3343	3706.16	3672.52	3491.72	0.990923	0.94214
High	O75531	Barrier-to-autointegration factor OS=Homo sapiens OX=9606 GN=BANF1 PE=1 SV=1	FALSE	36	2	3	2	10.1	152.7	270.9	209.1	180.9	275.4	143.5	153.9	144.1	326.7	308.7	106	115.5	92.8	129.4	160.5	217.8	215.38	120.84	0.988889	0.554821
High	Q6P5R6	60S ribosomal protein L22-like 1 OS=Homo sapiens OX=9606 GN=RPL22L1 PE=1 SV=2	FALSE	28	3	10	3	14.6	839.2	503	619.9	465	696.4	720.2	598.5	475	800.7	491.2	461.6	728.1	556.3	762.7	495.4	624.7	617.12	600.82	0.987866	0.961774
High	Q9UMY1	Nucleolar protein 7 OS=Homo sapiens OX=9606 GN=NOL7 PE=1 SV=2	FALSE	13	4	7	4	29.4	391.4	482.7	613.7	721.1	472.4	462.6	435.1	411	506.6	833	469.1	455.3	447.4	475.4	766.3	536.26	529.66	522.7	0.987693	0.974714
High	P08133	Annexin A6 OS=Homo sapiens OX=9606 GN=ANXA6 PE=1 SV=3	FALSE	5	3	3	3	75.8	90.6	86.9	76.4	89.3	105	88	108.2	76.9	81	88.4	106.2	103.9	120.1	84.5	98.4	89.64	88.5	102.62	0.987282	1.1448
High	P62318	Small nuclear ribonucleoprotein Sm D3 OS=Homo sapiens OX=9606 GN=SNRPD3 PE=1 SV=1	FALSE	31	3	3	3	13.9	46.9	43.8	42.4	46.8	56.5	57.8	38.7	45.7	49	42.1	32.8	47.4	39.2	55.3	54.1	47.28	46.66	45.76	0.986887	0.967851
High	Q13045	Protein flightless-1 homolog OS=Homo sapiens OX=9606 GN=FLII PE=1 SV=2	FALSE	22	25	51	25	144.7	3098.9	1882.8	2875.6	2742.5	3075.9	3865.2	2433.9	1591.9	2845.9	2758.7	1931	2370.5	2738.4	3487.2	2536.7	2735.14	2699.12	2612.76	0.986831	0.955256
High	Q14160	Protein scribble homolog OS=Homo sapiens OX=9606 GN=SCRIB PE=1 SV=4	FALSE	16	20	27	20	174.8	161.6	94.6	130	80.4	117.8	143	114.1	87.2	159.9	72.2	86.5	129.2	99	147.6	71.8	116.88	115.28	106.82	0.986311	0.913929
High	Q9ULV0	Unconventional myosin-Vb OS=Homo sapiens OX=9606 GN=MYO5B PE=1 SV=3	FALSE	24	41	70	37	213.5	2913.6	2476.5	3108.1	2933	3336	3439.2	2720.7	2466.2	2959.2	2976.3	1744.6	2588.8	2391.8	3296	2618.1	2953.44	2912.32	2527.86	0.986077	0.855904
High	O60783	28S ribosomal protein S14, mitochondrial OS=Homo sapiens OX=9606 GN=MRPS14 PE=1 SV=1	FALSE	19	2	5	2	15.1	80.1	96.2	102.9	74.9	84.2	83.3	88.9	105.9	81.4	72.5	89.3	75.7	92.2	92.2	78.4	87.66	86.4	85.56	0.985626	0.976044
High	P09972	Fructose-bisphosphate aldolase C OS=Homo sapiens OX=9606 GN=ALDOC PE=1 SV=2	FALSE	8	2	3	1	39.4	114.6	57.6	91.2	79.2	102.2	103.6	86.4	74.7	92.3	81.3	249.8	117.2	77.8	113.4	81.6	88.96	87.66	127.96	0.985387	1.4384
High	Q53GS9	U4/U6.U5 tri-snRNP-associated protein 2 OS=Homo sapiens OX=9606 GN=USP39 PE=1 SV=2	FALSE	11	5	6	5	65.3	404.2	344	432.8	306.5	415.9	421.1	386.6	327.6	423.7	316.2	328.1	350.9	350	444.4	273.6	380.68	375.04	349.4	0.985184	0.917831
High	Q96G21	U3 small nucleolar ribonucleoprotein protein IMP4 OS=Homo sapiens OX=9606 GN=IMP4 PE=1 SV=1	FALSE	9	2	2	2	33.7	67.9	63.2	81.9	57.9	59.4	75.3	54.1	62	78.6	55.1	54.9	60	82.4	74.8	53.4	66.06	65.02	65.1	0.984257	0.985468
High	O94832	Unconventional myosin-Id OS=Homo sapiens OX=9606 GN=MYO1D PE=1 SV=2	FALSE	29	29	59	29	116.1	3287.3	2917.6	3651.1	3057.2	3412.9	3644.2	3338.5	2813	3279.5	2993.8	2020	2659.9	2680.1	3412.7	2628.7	3265.22	3213.8	2680.28	0.984252	0.820857
High	Q9C0J8	pre-mRNA 3' end processing protein WDR33 OS=Homo sapiens OX=9606 GN=WDR33 PE=1 SV=2	FALSE	12	12	15	12	145.8	466	288.6	431.5	332.3	412	491.3	334.2	280.7	467.1	326.6	324.5	373.5	338.9	386.3	289.9	386.08	379.98	342.62	0.9842	0.887433
High	Q8TAD8	Smad nuclear-interacting protein 1 OS=Homo sapiens OX=9606 GN=SNIP1 PE=1 SV=1	FALSE	8	2	2	2	45.8	233.9	183.9	260	205.8	232.1	239.6	210.7	206.6	233.4	207.2	225.7	185.5	218.8	239.4	194	223.14	219.5	212.68	0.983687	0.953124
High	P00558	Phosphoglycerate kinase 1 OS=Homo sapiens OX=9606 GN=PGK1 PE=1 SV=3	FALSE	7	2	2	2	44.6	150.2	66	88.8	63.1	92.9	102.5	115.9	89.5	70.2	75.1	343.9	126.3	125.7	114.2	99.5	92.2	90.64	161.92	0.98308	1.75618
High	O95487	Protein transport protein Sec24B OS=Homo sapiens OX=9606 GN=SEC24B PE=1 SV=2	FALSE	1	1	1	1	137.3	44.7	45.8	40.2	53.5	53.3	54.3	49.8	38.8	50.8	39.7	28.8	42.9	37.5	55.8	39.5	47.5	46.68	40.9	0.982737	0.861053
High	O43290	U4/U6.U5 tri-snRNP-associated protein 1 OS=Homo sapiens OX=9606 GN=SART1 PE=1 SV=1	FALSE	13	7	10	7	90.2	473.6	328.1	476	397.1	458.6	529.8	299.4	414.1	467.4	384	469.7	449.8	419	516.2	377.3	426.68	418.94	446.4	0.98186	1.04622
High	Q9BRK4	Leucine zipper putative tumor suppressor 2 OS=Homo sapiens OX=9606 GN=LZTS2 PE=1 SV=2	FALSE	10	5	6	5	72.7	105	83.4	108.2	80	101.6	97.4	84.5	96	114.1	77.4	56.9	102.8	65	109	71.9	95.64	93.88	81.12	0.981598	0.848181
High	Q96EU6	Ribosomal RNA processing protein 36 homolog OS=Homo sapiens OX=9606 GN=RRP36 PE=1 SV=1	FALSE	8	1	1	1	29.8	28.8	25.2	38.3	25.7	39	33	25.8	26.4	36	32.9	21.5	27.4	18.3	34.4	26.6	31.4	30.82	25.64	0.981529	0.816561
High	Q9UJK0	18S rRNA aminocarboxypropyltransferase OS=Homo sapiens OX=9606 GN=TSR3 PE=1 SV=1	FALSE	22	6	10	6	33.6	139.3	143.8	157.7	141.2	143.1	144.5	134.7	116.2	165.1	151.2	95	127.5	142.9	151.3	140.2	145.02	142.34	131.38	0.98152	0.905944
High	Q6ZUT1	Uncharacterized protein NKAPD1 OS=Homo sapiens OX=9606 GN=NKAPD1 PE=1 SV=2	FALSE	22	6	10	6	34.1	243.9	227.1	315.3	237.4	259.5	263	241.1	197.7	291	266.5	228.8	217.6	253.7	249.6	249	256.64	251.86	239.74	0.981375	0.934149
High	P60981	Destrin OS=Homo sapiens OX=9606 GN=DSTN PE=1 SV=3	FALSE	16	3	3	2	18.5	134.2	129	140.8	114.1	142.3	169.5	143.7	87.7	135.2	111.7	115.7	123.9	135.2	190.8	125.9	132.08	129.56	138.3	0.980921	1.04709
High	Q9Y333	U6 snRNA-associated Sm-like protein LSm2 OS=Homo sapiens OX=9606 GN=LSM2 PE=1 SV=1	FALSE	20	1	1	1	10.8	50.5	37.6	42.2	41.6	48.2	46.5	36.9	46.6	51.8	34	71.4	34.6	36.4	49	33.8	44.02	43.16	45.04	0.980463	1.02317
High	P52756	RNA-binding protein 5 OS=Homo sapiens OX=9606 GN=RBM5 PE=1 SV=2	FALSE	3	2	2	2	92.1	243.8	209	263.9	234.1	253.6	287	215.7	215.7	234.4	227.2	206.8	202.1	220.4	245.7	202.6	240.88	236	215.52	0.979741	0.894719
High	P08590	Myosin light chain 3 OS=Homo sapiens OX=9606 GN=MYL3 PE=1 SV=3	FALSE	23	4	4	4	21.9	109.2	133	102.1	134.5	161.5	146.5	134.4	106.3	102.2	137.9	149.2	122.7	166.2	115.4	138.4	128.06	125.46	138.38	0.979697	1.08059
High	Q15427	Splicing factor 3B subunit 4 OS=Homo sapiens OX=9606 GN=SF3B4 PE=1 SV=1	FALSE	5	2	3	2	44.4	96.3	106.3	118.3	105.5	106.4	140.7	103.8	63.6	106.9	106.9	60.1	73.7	120.5	129.1	101.1	106.56	104.38	96.9	0.979542	0.909347
High	P14649	Myosin light chain 6B OS=Homo sapiens OX=9606 GN=MYL6B PE=1 SV=1	FALSE	43	7	26	5	22.8	729.2	626.2	810.2	833.8	905.9	1046.4	565.2	706.4	678.3	826.1	478	803.6	723.9	872	942.7	781.06	764.48	764.04	0.978772	0.978209
High	O75764	Transcription elongation factor A protein 3 OS=Homo sapiens OX=9606 GN=TCEA3 PE=1 SV=2	FALSE	17	5	5	5	38.9	236.7	191.9	235.5	221.9	197.1	272.7	188.6	168.5	231.2	199.1	154.9	178.3	225.8	290.9	233.6	216.62	212.02	216.7	0.978765	1.00037
High	P55081	Microfibrillar-associated protein 1 OS=Homo sapiens OX=9606 GN=MFAP1 PE=1 SV=2	FALSE	11	3	5	3	51.9	204.1	215.9	221.6	203.5	252.4	250.2	214.7	204.1	182.5	222.6	199	179.1	258	263.1	208.7	219.5	214.82	221.58	0.978679	1.00948
High	P01011	Alpha-1-antichymotrypsin OS=Homo sapiens OX=9606 GN=SERPINA3 PE=1 SV=2	FALSE	4	1	1	1	47.6	89.7	70	79.2	85.8	92.5	105	68.5	46.5	98.5	89.8	108	68.4	81.2	61.4	96	83.44	81.66	83	0.978667	0.994727
High	Q9H329	Band 4.1-like protein 4B OS=Homo sapiens OX=9606 GN=EPB41L4B PE=2 SV=2	FALSE	8	6	11	6	99.7	160.5	131.5	176.4	152.5	145.4	131.9	157.9	165	157.8	137.3	146	149.4	140.1	145.4	128.8	153.26	149.98	141.94	0.978598	0.926139
High	Q96I51	RCC1-like G exchanging factor-like protein OS=Homo sapiens OX=9606 GN=RCC1L PE=1 SV=2	FALSE	9	2	4	2	50	104.1	102.8	117.4	85.2	93.9	105.7	96.3	102	106.8	81.7	97.7	96.8	96.1	124.8	80	100.68	98.5	99.08	0.978347	0.984108
High	A0A087WW87	Immunoglobulin kappa variable 2-40 OS=Homo sapiens OX=9606 GN=IGKV2-40 PE=3 SV=2	FALSE	11	1	1	1	13.3	69.7	62.7	67.8	57.2	66.8	65.6	66.3	57.3	62.8	64.8	53.8	63.1	69.4	74.9	61.3	64.84	63.36	64.5	0.977175	0.994756
High	Q9NRC8	NAD-dependent protein deacetylase sirtuin-7 OS=Homo sapiens OX=9606 GN=SIRT7 PE=1 SV=1	FALSE	5	2	3	2	44.9	117.6	111.5	118.3	136.7	117	117.2	116.8	105.5	123.9	123.6	104.5	105.5	120.1	119.7	110.4	120.22	117.4	112.04	0.976543	0.931958
High	P62750	60S ribosomal protein L23a OS=Homo sapiens OX=9606 GN=RPL23A PE=1 SV=1	FALSE	46	7	41	7	17.7	1885.6	2853.5	3464.9	3624.1	2783.8	2437.4	2572.9	2621.6	2291.1	4338.9	2457.9	2316.8	2390.1	2949.3	4254.3	2922.38	2852.38	2873.68	0.976047	0.983336
High	P15311	Ezrin OS=Homo sapiens OX=9606 GN=EZR PE=1 SV=4	FALSE	15	8	9	5	69.4	77.9	79.1	87.6	54.5	83.9	88.4	80.8	64.3	84.6	55.3	91.5	70.2	71.6	94.7	55.6	76.6	74.68	76.72	0.974935	1.00157
High	Q9BU76	Multiple myeloma tumor-associated protein 2 OS=Homo sapiens OX=9606 GN=MMTAG2 PE=1 SV=1	FALSE	30	7	12	7	29.4	195.6	146	206.4	191.6	183.6	213.6	152.2	149	203.6	181.3	140.9	157.6	183.2	223.3	191.2	184.64	179.94	179.24	0.974545	0.970754
High	P07305	Histone H1.0 OS=Homo sapiens OX=9606 GN=H1-0 PE=1 SV=3	FALSE	28	6	54	6	20.9	3329.1	2665.1	4075.2	3224.5	3556.5	3834.9	3042.8	2576.1	3646.7	3313	2499.4	3644.2	2882.4	4279.2	3464.4	3370.08	3282.7	3353.92	0.974072	0.995205
High	Q8IV63	Inactive serine/threonine-protein kinase VRK3 OS=Homo sapiens OX=9606 GN=VRK3 PE=1 SV=2	FALSE	6	2	2	2	52.8	54.3	58.6	44.6	61.1	77.6	54.1	42.9	32.4	81.7	77.1	32.3	48.9	40.7	58.5	41.3	59.24	57.64	44.34	0.972991	0.748481
High	Q5H8C1	FRAS1-related extracellular matrix protein 1 OS=Homo sapiens OX=9606 GN=FREM1 PE=1 SV=3	FALSE	2	3	3	3	244	385	270.4	202.8	303.5	223.8	252.5	297.4	165.5	350.4	281.4	193.8	354.2	331.3	259.8	318.8	277.1	269.44	291.58	0.972357	1.05226
High	Q9NWB6	Arginine and glutamate-rich protein 1 OS=Homo sapiens OX=9606 GN=ARGLU1 PE=1 SV=1	FALSE	14	5	11	5	33.2	338.1	346.1	408.1	367.3	335.2	387.3	348.7	296.9	361.9	348.8	314.5	326.3	422.3	408.1	370.4	358.96	348.72	368.32	0.971473	1.02608
High	Q08495	Dematin OS=Homo sapiens OX=9606 GN=DMTN PE=1 SV=3	FALSE	24	8	11	8	45.5	658.4	386.4	725.7	571.6	645.3	841.1	510.2	274.4	729.3	545.4	322.6	564.8	443.6	906.2	581.8	597.48	580.08	563.8	0.970878	0.94363
High	Q9H5Z1	Probable ATP-dependent RNA helicase DHX35 OS=Homo sapiens OX=9606 GN=DHX35 PE=1 SV=2	FALSE	32	17	31	17	78.9	1180.1	949.6	1144.3	906.1	1135.1	1068.2	956.8	972.5	1285.9	865.7	706.4	1086.2	947.2	1057.2	707.3	1063.04	1029.82	900.86	0.96875	0.847438
High	P12110	Collagen alpha-2(VI) chain OS=Homo sapiens OX=9606 GN=COL6A2 PE=1 SV=4	FALSE	1	1	1	1	108.5	40.1	68.2	38.9	51.2	58.8	44.2	63.1	40.3	40.6	60.9	66.8	51.7	76.1	39.8	46.4	51.44	49.82	56.16	0.968507	1.09176
High	P04075	Fructose-bisphosphate aldolase A OS=Homo sapiens OX=9606 GN=ALDOA PE=1 SV=2	FALSE	36	10	11	9	39.4	339.8	170.2	202.9	176	232.7	261.4	230	178.6	208.8	207.4	869.6	263.7	285.8	374.5	330.3	224.32	217.24	424.78	0.968438	1.89363
High	O95989	Diphosphoinositol polyphosphate phosphohydrolase 1 OS=Homo sapiens OX=9606 GN=NUDT3 PE=1 SV=1	FALSE	8	1	1	1	19.5	12.2	13.3	18.8	9.5	10	12.1	15.3	9.4	12.9	12	13.2	8.3	17.7	13.4	9	12.76	12.34	12.32	0.967085	0.965517
High	P62899	60S ribosomal protein L31 OS=Homo sapiens OX=9606 GN=RPL31 PE=1 SV=1	FALSE	41	6	26	6	14.5	1065	1648.3	1907.4	2024	1431.4	1492.3	1541.2	1117.1	1405.3	2245.4	1054.4	1173.5	1488.8	1790.7	2376.7	1615.22	1560.26	1576.82	0.965974	0.976226
High	O75940	Survival of motor neuron-related-splicing factor 30 OS=Homo sapiens OX=9606 GN=SMNDC1 PE=1 SV=1	FALSE	4	1	1	1	26.7	185.4	164.7	236.3	160.9	175.6	225.5	179.5	130.9	193.8	159.6	173	157.2	169	243.6	184.7	184.58	177.86	185.5	0.963593	1.00498
High	Q96IZ0	PRKC apoptosis WT1 regulator protein OS=Homo sapiens OX=9606 GN=PAWR PE=1 SV=1	FALSE	21	4	6	4	36.5	111.3	118.7	136.3	129	138	174.1	103.1	99	134.7	99	148.3	126.5	113.4	207.8	113.8	126.66	121.98	141.96	0.963051	1.1208
High	O75400	Pre-mRNA-processing factor 40 homolog A OS=Homo sapiens OX=9606 GN=PRPF40A PE=1 SV=2	FALSE	4	4	7	4	108.7	502.5	397.8	489.7	360.4	472.8	546.3	461.1	336.8	438.7	357.6	348.3	406.7	437.2	494.5	351.4	444.64	428.1	407.62	0.962801	0.916742
High	P24666	Low molecular weight phosphotyrosine protein phosphatase OS=Homo sapiens OX=9606 GN=ACP1 PE=1 SV=3	FALSE	11	1	2	1	18	30.9	41.9	49.4	26.8	33.8	34.5	37.5	34.5	29.8	39.7	42.2	38.7	38.4	45.5	39.9	36.56	35.2	40.94	0.962801	1.1198
High	P22314	Ubiquitin-like modifier-activating enzyme 1 OS=Homo sapiens OX=9606 GN=UBA1 PE=1 SV=3	FALSE	4	3	4	3	117.8	205.4	127.8	161	140.8	151.3	186.6	164.6	129.3	151.6	124.9	242.5	167.2	164.3	198.7	147.4	157.26	151.4	184.02	0.962737	1.17016
High	Q9UHR5	SAP30-binding protein OS=Homo sapiens OX=9606 GN=SAP30BP PE=1 SV=1	FALSE	17	5	8	5	33.9	326.5	299.5	336	370.8	295.3	323.7	280.2	300.1	267.3	396.1	305.6	255.5	375.1	284.8	347.8	325.62	313.48	313.76	0.962717	0.963577
High	Q9UPQ3	Arf-GAP with GTPase, ANK repeat and PH domain-containing protein 1 OS=Homo sapiens OX=9606 GN=AGAP1 PE=1 SV=4	FALSE	5	2	2	2	94.4	50.5	46.9	55.4	51	39.2	49	62.8	26.1	47.7	48	25.5	30.5	57.6	49.9	42.2	48.6	46.72	41.14	0.961317	0.846502
High	P55196	Afadin OS=Homo sapiens OX=9606 GN=AFDN PE=1 SV=3	FALSE	9	12	17	12	206.7	835.5	595.9	850.7	698.5	793	1050.2	746.1	425.1	797	608.6	388.7	658.9	644.1	1116.5	681.2	754.72	725.4	697.88	0.961151	0.924687
High	P61254	60S ribosomal protein L26 OS=Homo sapiens OX=9606 GN=RPL26 PE=1 SV=1	FALSE	28	5	17	5	17.2	497.4	656.5	672.9	715.3	637.8	595.9	632.7	511.6	549	766.7	475.8	513.9	564.9	670.8	752.5	635.98	611.18	595.58	0.961005	0.936476
High	Q9BXF6	Rab11 family-interacting protein 5 OS=Homo sapiens OX=9606 GN=RAB11FIP5 PE=1 SV=1	FALSE	26	11	19	11	70.4	526.1	532.5	762.3	624.4	561.3	726.7	545.6	395.6	554.3	664.9	380.7	400.2	735.1	694.1	617.6	601.32	577.42	565.54	0.960254	0.940498
High	P62266	40S ribosomal protein S23 OS=Homo sapiens OX=9606 GN=RPS23 PE=1 SV=3	FALSE	29	4	32	4	15.8	3024.5	3053.8	4543.3	4870.2	4030	3788.5	3087.9	3202.8	3628.9	5035.5	2385.4	3584.2	2716.3	5127.1	5408.4	3904.36	3748.72	3844.28	0.960137	0.984612
High	Q9UGY1	Nucleolar protein 12 OS=Homo sapiens OX=9606 GN=NOL12 PE=1 SV=1	FALSE	24	4	7	4	24.6	429.2	478	712.7	621.8	499.3	534.1	483.8	405	567.5	641.3	419	342.3	423.9	611.9	800.9	548.2	526.34	519.6	0.960124	0.947829
High	P02679	Fibrinogen gamma chain OS=Homo sapiens OX=9606 GN=FGG PE=1 SV=3	FALSE	11	4	6	4	51.5	261	488.1	247.6	391	452	336.6	507.1	246	270	405.2	453.3	385.8	693.9	311.2	375.6	367.94	352.98	443.96	0.959341	1.20661
High	Q9UHX1	Poly(U)-binding-splicing factor PUF60 OS=Homo sapiens OX=9606 GN=PUF60 PE=1 SV=1	FALSE	33	14	38	14	59.8	3041.4	2780.6	3202.4	2827.3	3056.2	3597.8	2898.7	2365.4	2721.4	2708.2	2153.9	2273	3221.5	3378.7	2531.1	2981.58	2858.3	2711.64	0.958653	0.909464
High	Q9Y2D5	A-kinase anchor protein 2 OS=Homo sapiens OX=9606 GN=AKAP2 PE=1 SV=3	FALSE	22	13	21	13	94.6	694.3	558.5	794.8	501.5	593.2	620.7	585.9	492.8	786.4	525.7	396	614.4	510.8	708.3	492.9	628.46	602.3	544.48	0.958374	0.866372
High	O75083	WD repeat-containing protein 1 OS=Homo sapiens OX=9606 GN=WDR1 PE=1 SV=4	FALSE	3	1	1	1	66.2	52	35	54.1	29.3	45	45.2	41.2	35	57.6	27.1	51.7	53.4	41	47.9	28.3	43.08	41.22	44.46	0.956825	1.03203
High	Q15084	Protein disulfide-isomerase A6 OS=Homo sapiens OX=9606 GN=PDIA6 PE=1 SV=1	FALSE	16	6	7	6	48.1	129.1	83.6	113	129.2	142	148.4	111.1	105.5	111.1	94.4	128.5	108.7	107.2	146.2	108.7	119.38	114.1	119.86	0.955771	1.00402
High	Q9UKF6	Cleavage and polyadenylation specificity factor subunit 3 OS=Homo sapiens OX=9606 GN=CPSF3 PE=1 SV=1	FALSE	10	5	7	5	77.4	695	382	592.6	381.7	584.9	629.9	467.9	400.1	661.1	360.3	427.6	569.4	471.3	662.4	351.4	527.24	503.86	496.42	0.955656	0.941545
High	P30048	Thioredoxin-dependent peroxide reductase, mitochondrial OS=Homo sapiens OX=9606 GN=PRDX3 PE=1 SV=3	FALSE	8	2	5	2	27.7	173.4	157.2	237.4	177.3	189.8	223.8	207.7	163.5	140.2	157.3	185.1	168.3	185.8	249.5	189.6	187.02	178.5	195.66	0.954443	1.0462
High	P07476	Involucrin OS=Homo sapiens OX=9606 GN=IVL PE=1 SV=2	FALSE	2	1	2	1	68.4	121.4	53.4	79.7	73.7	62.5	125.3	68.6	53	67	58.9	904.4	60.1	46.6	65.3	70.3	78.14	74.56	229.34	0.954185	2.93499
High	Q13137	Calcium-binding and coiled-coil domain-containing protein 2 OS=Homo sapiens OX=9606 GN=CALCOCO2 PE=1 SV=1	FALSE	6	2	2	2	52.2	104.6	88.8	91	67	139.7	132	70.8	61.8	137.4	66.2	53.8	77.4	57.9	126.9	58.9	98.22	93.64	74.98	0.95337	0.763388
High	Q14451	Growth factor receptor-bound protein 7 OS=Homo sapiens OX=9606 GN=GRB7 PE=1 SV=2	FALSE	3	1	2	1	59.6	41	30.1	55.6	28.8	42.2	39.9	36.2	40.8	42.4	29	40.7	46.7	38.4	36.3	30.8	39.54	37.66	38.58	0.952453	0.975721
High	P09211	Glutathione S-transferase P OS=Homo sapiens OX=9606 GN=GSTP1 PE=1 SV=2	FALSE	8	1	1	1	23.3	36.9	21.6	30.3	29.5	42.6	33.4	25.6	23	28.5	42.7	189.4	52.1	30.8	45	23.4	32.18	30.64	68.14	0.952144	2.11746
High	P78556	C-C motif chemokine 20 OS=Homo sapiens OX=9606 GN=CCL20 PE=1 SV=1	FALSE	25	2	4	2	10.8	35.4	54.1	29.5	53.4	28.4	50.4	52.5	17.8	27.4	43	18.3	25.7	60.4	54.4	36.4	40.16	38.22	39.04	0.951693	0.972112
High	P62316	Small nuclear ribonucleoprotein Sm D2 OS=Homo sapiens OX=9606 GN=SNRPD2 PE=1 SV=1	FALSE	24	2	4	2	13.5	364.4	389.7	463.4	458.2	488.2	477	366.3	290.3	416.2	506.4	304	300.3	284.6	507	623.1	432.78	411.24	403.8	0.950229	0.933038
High	P02545	Prelamin-A/C OS=Homo sapiens OX=9606 GN=LMNA PE=1 SV=1	FALSE	28	17	34	16	74.1	1272.4	1439.4	1283.5	1041.2	2032.7	1622.6	1277.1	1025.6	1555	1235.6	2080.3	1132.3	1425	1833.3	989.4	1413.84	1343.18	1492.06	0.950023	1.05532
High	P35251	Replication factor C subunit 1 OS=Homo sapiens OX=9606 GN=RFC1 PE=1 SV=4	FALSE	2	2	3	2	128.2	36.1	36.6	33.7	55.4	69.7	51.5	53.3	29.3	42.5	43.2	42.8	37.3	55.6	48.4	37.5	46.3	43.96	44.32	0.94946	0.957235
High	Q13867	Bleomycin hydrolase OS=Homo sapiens OX=9606 GN=BLMH PE=1 SV=1	FALSE	5	2	2	2	52.5	45.5	33.7	43.6	54	66.5	48.5	52.5	45.6	50.7	33.7	73.8	40.4	36.3	52.3	50	48.66	46.2	50.56	0.949445	1.03905
High	Q10570	Cleavage and polyadenylation specificity factor subunit 1 OS=Homo sapiens OX=9606 GN=CPSF1 PE=1 SV=2	FALSE	10	11	15	11	160.8	476.2	305.4	432.7	336.5	433	460.9	346.8	273.1	442.2	358.8	390	384.5	343.4	412.8	281.7	396.76	376.36	362.48	0.948584	0.9136
High	Q15459	Splicing factor 3A subunit 1 OS=Homo sapiens OX=9606 GN=SF3A1 PE=1 SV=1	FALSE	10	6	7	6	88.8	230.7	259.4	278.9	259.6	274.5	295.6	233.1	227.6	249.3	229.8	220.3	177	233.2	286.9	211.9	260.62	247.08	225.86	0.948047	0.866626
High	P02730	Band 3 anion transport protein OS=Homo sapiens OX=9606 GN=SLC4A1 PE=1 SV=3	FALSE	2	1	1	1	101.7	12.2	20	10.4	15.2	24	16	20	12.4	11.4	17.7	27.2	18.1	26.7	12.9	16.4	16.36	15.5	20.26	0.947433	1.23839
High	O00268	Transcription initiation factor TFIID subunit 4 OS=Homo sapiens OX=9606 GN=TAF4 PE=1 SV=2	FALSE	4	4	4	4	110	52.9	59.9	61.9	55.9	63	65.2	47	44.7	58	62.9	43.6	53.8	50	59.5	50.1	58.72	55.56	51.4	0.946185	0.875341
High	Q9H7H0	Methyltransferase-like protein 17, mitochondrial OS=Homo sapiens OX=9606 GN=METTL17 PE=1 SV=1	FALSE	20	9	22	9	50.7	387.4	520.6	512.6	520.7	380.7	510.3	575.5	354.6	331.5	423.4	397.6	292	629.2	495.8	455.7	464.4	439.06	454.06	0.945435	0.977735
High	Q9BXP5	Serrate RNA effector molecule homolog OS=Homo sapiens OX=9606 GN=SRRT PE=1 SV=1	FALSE	4	3	4	3	100.6	101.1	79.3	101	51.4	96.5	88.8	80.2	78.1	95	63.1	66.1	86.4	65.4	96.2	55.7	85.86	81.04	73.96	0.943862	0.861402
High	Q14331	Protein FRG1 OS=Homo sapiens OX=9606 GN=FRG1 PE=1 SV=1	FALSE	24	6	14	6	29.2	1777.9	1709.9	1844	1446.7	1718.5	1965.6	1605.5	1129	1823.4	1491.9	1057.9	1561.6	1630.9	1901.2	1428.4	1699.4	1603.08	1516	0.943321	0.89208
High	Q9BRX9	WD repeat domain-containing protein 83 OS=Homo sapiens OX=9606 GN=WDR83 PE=1 SV=1	FALSE	23	6	7	6	34.3	194.3	202.4	203.2	202.1	234.2	201.9	187.9	183.3	204.8	199.1	186.8	220.6	205.1	192.7	179.8	207.24	195.4	197	0.942868	0.950589
High	Q9UNA1	Rho GTPase-activating protein 26 OS=Homo sapiens OX=9606 GN=ARHGAP26 PE=1 SV=1	FALSE	2	1	1	1	92.2	120.1	90.9	126.5	119.2	155.1	145.3	104.9	111.9	119.7	94.9	96.4	118.1	92.7	153.9	85	122.36	115.34	109.22	0.942628	0.892612
High	Q8N3E9	1-phosphatidylinositol 4,5-bisphosphate phosphodiesterase delta-3 OS=Homo sapiens OX=9606 GN=PLCD3 PE=1 SV=3	FALSE	28	16	30	16	89.2	980.9	726	1164.9	753.6	1004	1051.5	846.2	802.3	910.9	748.4	900.8	759.3	861.5	1132.8	614.4	925.88	871.86	853.76	0.941656	0.922107
High	Q9HC36	rRNA methyltransferase 3, mitochondrial OS=Homo sapiens OX=9606 GN=MRM3 PE=1 SV=2	FALSE	6	2	2	2	47	53.9	42.4	61.5	41.9	47	52.9	42	49.5	52.3	35.3	39.1	48	40.1	55.5	35.1	49.34	46.4	43.56	0.940413	0.882854
High	Q9NUL5	Shiftless antiviral inhibitor of ribosomal frameshifting protein OS=Homo sapiens OX=9606 GN=SHFL PE=1 SV=2	FALSE	4	1	1	1	33.1	39.5	37.3	31.1	29.8	32.1	35.6	28.1	26.6	44.4	24.4	33.8	27.6	26.9	31.5	27.9	33.96	31.82	29.54	0.936985	0.869847
High	Q15007	Pre-mRNA-splicing regulator WTAP OS=Homo sapiens OX=9606 GN=WTAP PE=1 SV=2	FALSE	15	5	6	5	44.2	295.2	303.4	359.1	237.4	348.4	384.4	247.6	209.3	366.1	233.3	221.3	228.8	302	383	222.6	308.7	288.14	271.54	0.933398	0.879624
High	P04406	Glyceraldehyde-3-phosphate dehydrogenase OS=Homo sapiens OX=9606 GN=GAPDH PE=1 SV=3	FALSE	20	5	10	5	36	446.3	258.7	343.7	390.7	381.5	355.9	367.4	360.8	323.5	291.3	1217.7	413.9	345.4	455.9	449.5	364.18	339.78	576.48	0.933	1.58295
High	P62829	60S ribosomal protein L23 OS=Homo sapiens OX=9606 GN=RPL23 PE=1 SV=1	FALSE	46	7	38	7	14.9	1812.9	2104.3	2441.2	2579.1	2400.5	2120.7	1942.9	1809.6	2009.7	2692.6	1675.7	1969.8	1710.2	2544.8	2700.3	2267.6	2115.1	2120.16	0.932748	0.93498
High	P06732	Creatine kinase M-type OS=Homo sapiens OX=9606 GN=CKM PE=1 SV=2	FALSE	6	1	1	1	43.1	27	55.5	25.5	40.5	51.7	33.7	46.3	29.9	31.1	44.8	57.6	34.5	61.6	25.3	31.4	40.04	37.16	42.08	0.928072	1.05095
High	P62263	40S ribosomal protein S14 OS=Homo sapiens OX=9606 GN=RPS14 PE=1 SV=3	FALSE	34	4	24	4	16.3	645.6	840.2	897.9	1030.5	917.3	764.6	698.1	629.5	811.9	1115	529.8	653.9	624.1	951.3	1238.1	866.3	803.82	799.44	0.927877	0.922821
High	Q16630	Cleavage and polyadenylation specificity factor subunit 6 OS=Homo sapiens OX=9606 GN=CPSF6 PE=1 SV=2	FALSE	3	1	1	1	59.2	66.8	50.8	65.9	59.8	73.8	73.5	57.7	58.7	53.7	50	47.1	52.7	54.3	64.9	58.5	63.42	58.72	55.5	0.925891	0.875118
High	P60174	Triosephosphate isomerase OS=Homo sapiens OX=9606 GN=TPI1 PE=1 SV=3	FALSE	12	2	2	2	30.8	98.7	62.4	77.1	62.7	81.2	82.6	91.1	62.6	57	60.2	301.5	95.2	90.7	96.9	97.3	76.42	70.7	136.32	0.92515	1.78383
High	P32119	Peroxiredoxin-2 OS=Homo sapiens OX=9606 GN=PRDX2 PE=1 SV=5	FALSE	23	5	10	4	21.9	520.9	443.7	442.3	478.6	487.5	513.5	489.1	398.1	406.3	383.7	619.1	458.2	490.1	506.9	479.8	474.6	438.14	510.82	0.923177	1.07632
High	Q53GL0	Pleckstrin homology domain-containing family O member 1 OS=Homo sapiens OX=9606 GN=PLEKHO1 PE=1 SV=2	FALSE	4	1	2	1	46.2	42.2	53.1	57.2	40.9	43	38.2	42.9	41.2	52.4	43.5	42.2	40.9	51.5	51	42.6	47.28	43.64	45.64	0.923012	0.965313
High	O00488	Zinc finger protein 593 OS=Homo sapiens OX=9606 GN=ZNF593 PE=1 SV=2	FALSE	52	4	9	4	15.2	477.3	443	534	534.2	473.5	442.6	363.5	414.3	469.7	581	351.8	322.7	315.8	408.6	617.6	492.4	454.22	403.3	0.922461	0.81905
High	Q9UBU8	Mortality factor 4-like protein 1 OS=Homo sapiens OX=9606 GN=MORF4L1 PE=1 SV=2	FALSE	7	2	4	2	41.4	18.1	17.9	19	15.7	18.6	19.2	16.5	12.3	18.9	15.4	18.1	12.7	17.3	16.6	12.8	17.86	16.46	15.5	0.921613	0.867861
High	P49761	Dual specificity protein kinase CLK3 OS=Homo sapiens OX=9606 GN=CLK3 PE=1 SV=3	FALSE	1	1	1	1	73.5	100.4	175	133.4	106.5	140.8	108.5	153.8	143.7	112.7	85.8	84.2	104	115.4	100.8	80.1	131.22	120.9	96.9	0.921353	0.738455
High	O00479	High mobility group nucleosome-binding domain-containing protein 4 OS=Homo sapiens OX=9606 GN=HMGN4 PE=1 SV=3	FALSE	17	2	2	2	9.5	56	48.2	68.2	78.3	58.7	56.2	52.5	38	49.6	88.6	42.8	29.1	40.8	61.4	105.5	61.88	56.98	55.92	0.920814	0.903685
High	Q9Y5V0	Zinc finger protein 706 OS=Homo sapiens OX=9606 GN=ZNF706 PE=1 SV=1	FALSE	16	1	1	1	8.5	65.9	55.9	89.4	81.9	63.4	59.7	51	65.1	69	82.2	46.4	52.2	38.8	58.7	113.1	71.3	65.4	61.84	0.917251	0.867321
High	P01040	Cystatin-A OS=Homo sapiens OX=9606 GN=CSTA PE=1 SV=1	FALSE	30	2	2	2	11	27.2	25.7	63.7	79.7	73.8	35.8	29.5	31.5	65.5	85.4	47.2	38.1	49.5	49.1	81	54.02	49.54	52.98	0.917068	0.980748
High	P35240	Merlin OS=Homo sapiens OX=9606 GN=NF2 PE=1 SV=1	FALSE	7	4	6	4	69.6	172.3	153.6	201.9	141.2	172.3	152.1	162.1	132.5	188.7	135.9	136	145.4	154.8	172.2	119.6	168.26	154.26	145.6	0.916795	0.865327
High	P42166	Lamina-associated polypeptide 2, isoform alpha OS=Homo sapiens OX=9606 GN=TMPO PE=1 SV=2	FALSE	29	16	23	11	75.4	610.2	721.6	634.8	614.1	1048.4	587.3	563.5	632.3	801.7	734.4	556.1	505.2	566.9	690.1	396.5	725.82	663.84	542.96	0.914607	0.748064
High	P07737	Profilin-1 OS=Homo sapiens OX=9606 GN=PFN1 PE=1 SV=2	FALSE	16	2	4	2	15	434.2	386.1	393.9	329.4	430.9	422.8	423.4	285.2	333.4	339.3	505.4	422.6	501.4	518.4	445.9	394.9	360.82	478.74	0.9137	1.21231
High	Q6UWP8	Suprabasin OS=Homo sapiens OX=9606 GN=SBSN PE=1 SV=2	FALSE	6	1	1	1	60.5	57.2	50.8	57.4	76.9	69.6	65	58.9	54.4	47.5	59.1	78.8	66.8	64.6	59.4	52.5	62.38	56.98	64.42	0.913434	1.0327
High	P08708	40S ribosomal protein S17 OS=Homo sapiens OX=9606 GN=RPS17 PE=1 SV=2	FALSE	55	5	53	5	15.5	3159.6	4279.6	5221.5	5102.3	4382.9	3545.8	3435.5	3595.2	3903.1	5725.7	3407	3453	3661.8	4270.6	5368.4	4429.18	4041.06	4032.16	0.912372	0.910363
High	P02794	Ferritin heavy chain OS=Homo sapiens OX=9606 GN=FTH1 PE=1 SV=2	FALSE	8	1	1	1	21.2	79.4	58.4	72.3	71	84.1	70.6	64.1	35.6	92.3	70	51	47.8	68	66	62	73.04	66.52	58.96	0.910734	0.807229
High	Q9UBS4	DnaJ homolog subfamily B member 11 OS=Homo sapiens OX=9606 GN=DNAJB11 PE=1 SV=1	FALSE	27	7	12	7	40.5	614.7	553.1	618.6	642.3	627.6	660.5	561.9	486.4	618.1	456.1	443.4	613.9	650.7	764.8	531.1	611.26	556.6	600.78	0.910578	0.982855
High	P63173	60S ribosomal protein L38 OS=Homo sapiens OX=9606 GN=RPL38 PE=1 SV=2	FALSE	14	1	6	1	8.2	604.7	618	722.1	744.2	693.2	717.4	563.1	406.8	626.9	762.1	299.5	429.9	432.4	735.5	1129.4	676.44	615.26	605.34	0.909556	0.894891
High	P02675	Fibrinogen beta chain OS=Homo sapiens OX=9606 GN=FGB PE=1 SV=2	FALSE	13	5	10	5	55.9	342.5	696.8	365.4	540.1	650.5	434.9	663.3	320.6	310.6	622.7	721.6	448.7	1054.3	337	516.5	519.06	470.42	615.62	0.906292	1.18603
High	Q9H5V9	UPF0428 protein CXorf56 OS=Homo sapiens OX=9606 GN=CXorf56 PE=1 SV=1	FALSE	24	4	8	4	25.6	442.6	520.3	554.6	468.5	618.5	644.7	417.9	448.7	416.1	432.8	435.3	404.8	446.2	569.1	367.2	520.9	472.04	444.52	0.906201	0.853369
High	Q9NQ29	Putative RNA-binding protein Luc7-like 1 OS=Homo sapiens OX=9606 GN=LUC7L PE=1 SV=1	FALSE	19	6	13	3	43.7	506.2	553.2	573.8	678.9	599.7	611.5	507.4	533.5	429.2	553.2	558.4	478.3	647.7	591.4	603.2	582.36	526.96	575.8	0.90487	0.988735
High	E9PRG8	Uncharacterized protein C11orf98 OS=Homo sapiens OX=9606 GN=C11orf98 PE=4 SV=2	FALSE	40	5	24	5	14.2	539.5	788.2	895.6	1304	974.5	653	676.6	661.8	632.3	1449	672	576.1	566.9	856.6	1412	900.36	814.54	816.72	0.904683	0.907104
High	P37108	Signal recognition particle 14 kDa protein OS=Homo sapiens OX=9606 GN=SRP14 PE=1 SV=2	FALSE	35	5	12	5	14.6	165	250.3	229.5	293.3	263.4	250.3	198.1	158.5	195.1	284.4	184.8	188.9	198.8	251.5	317.7	240.3	217.28	228.34	0.904203	0.950229
High	Q96ST2	Protein IWS1 homolog OS=Homo sapiens OX=9606 GN=IWS1 PE=1 SV=2	FALSE	2	1	1	1	91.9	72.7	46.5	50.3	53.1	77.2	89.3	48.2	36.3	58.2	38.8	24.5	44.5	40.1	87.6	40.4	59.96	54.16	47.42	0.903269	0.790861
High	Q9Y608	Leucine-rich repeat flightless-interacting protein 2 OS=Homo sapiens OX=9606 GN=LRRFIP2 PE=1 SV=1	FALSE	15	9	22	8	82.1	1485.2	1080.8	1647.7	1637.5	1909.4	2366.2	873.3	838.7	1557.3	1363.8	938.7	1322.4	1621.5	2297	1628.8	1552.12	1399.86	1561.68	0.901902	1.00616
High	P13667	Protein disulfide-isomerase A4 OS=Homo sapiens OX=9606 GN=PDIA4 PE=1 SV=2	FALSE	5	3	3	3	72.9	55.6	44.7	34.1	33.9	39.2	41	42.8	30.9	39.7	31.2	35.4	42.4	48.8	52.1	46.4	41.5	37.12	45.02	0.894458	1.08482
High	P47929	Galectin-7 OS=Homo sapiens OX=9606 GN=LGALS7 PE=1 SV=2	FALSE	10	1	1	1	15.1	101	89.1	96.2	115.6	144.3	118.2	101.5	81.7	98.2	86.9	537.4	76.3	89.7	112.5	81.8	109.24	97.3	179.54	0.890699	1.64354
High	P48594	Serpin B4 OS=Homo sapiens OX=9606 GN=SERPINB4 PE=1 SV=2	FALSE	9	3	3	2	44.8	29	17	20.6	31.2	30.5	29.2	19.5	17.4	24.4	23.7	400.9	16.4	19.6	23.2	27.7	25.66	22.84	97.56	0.890101	3.80203
High	O75635	Serpin B7 OS=Homo sapiens OX=9606 GN=SERPINB7 PE=1 SV=1	FALSE	3	1	1	1	42.9	67.5	59.6	70.6	83	69.4	61.4	44.8	61.9	72.5	70.3	239.8	67.2	59	55.2	71.6	70.02	62.18	98.56	0.888032	1.4076
High	Q6P1M3	LLGL scribble cell polarity complex component 2 OS=Homo sapiens OX=9606 GN=LLGL2 PE=1 SV=2	FALSE	14	12	19	12	113.4	237.9	138.8	208.1	155.3	202.5	227.3	147.3	134.6	199.3	124.8	174.5	168.7	160.3	239.5	122.7	188.52	166.66	173.14	0.884044	0.918417
High	P14923	Junction plakoglobin OS=Homo sapiens OX=9606 GN=JUP PE=1 SV=3	FALSE	26	15	18	15	81.7	515.1	345.2	432.6	413.1	485.7	474.3	362	361.5	386.7	352.6	803.7	377.8	407.1	476.6	444.1	438.34	387.42	501.86	0.883834	1.14491
High	P35609	Alpha-actinin-2 OS=Homo sapiens OX=9606 GN=ACTN2 PE=1 SV=1	FALSE	12	8	11	3	103.8	39.7	82.5	34.4	54.7	92.6	49.1	62.1	46.5	44.1	66.7	107.4	64.7	109.2	33.9	55.5	60.78	53.7	74.14	0.883514	1.21981
High	Q9Y490	Talin-1 OS=Homo sapiens OX=9606 GN=TLN1 PE=1 SV=3	FALSE	1	1	1	1	269.6	18.7	11.3	18.9	8.5	21.2	20.8	12	10.7	15.7	10.2	15.8	17.6	12.6	22.2	15.6	15.72	13.88	16.76	0.882952	1.06616
High	Q9BRT6	Protein LLP homolog OS=Homo sapiens OX=9606 GN=LLPH PE=1 SV=1	FALSE	29	3	11	3	15.2	264.8	356.8	452.6	411	352.6	307.3	286.7	194.8	312	518.4	220.7	199.1	240.9	409.9	649.4	367.56	323.84	344	0.881053	0.935902
High	Q6UN15	Pre-mRNA 3'-end-processing factor FIP1 OS=Homo sapiens OX=9606 GN=FIP1L1 PE=1 SV=1	FALSE	31	11	18	11	66.5	743.2	446.3	675	541.5	571.6	594.1	403.1	454.8	681.9	477.8	429.2	531	441.6	552.6	391.3	595.52	522.34	469.14	0.877116	0.787782
High	Q01105	Protein SET OS=Homo sapiens OX=9606 GN=SET PE=1 SV=3	FALSE	3	1	1	1	33.5	39.5	29.1	23.2	31	27.8	32	25.3	28.7	22.8	23.2	88.3	34.5	36.9	32	26.1	30.12	26.4	43.56	0.876494	1.44622
High	P02144	Myoglobin OS=Homo sapiens OX=9606 GN=MB PE=1 SV=2	FALSE	15	2	2	2	17.2	110.5	193.5	86.1	170.9	200.7	104.7	174.4	116	110.5	161.8	248.8	161.2	283.4	96.5	143.2	152.34	133.48	186.62	0.876198	1.22502
High	P15924	Desmoplakin OS=Homo sapiens OX=9606 GN=DSP PE=1 SV=3	FALSE	19	54	79	54	331.6	2523.5	2300.1	2504.7	2428.9	2841.4	2979.7	2261.5	1814.1	1965.5	1868.1	3810.1	1883.9	2267.1	2810.7	2291.7	2519.72	2177.78	2612.7	0.864294	1.0369
High	Q01518	Adenylyl cyclase-associated protein 1 OS=Homo sapiens OX=9606 GN=CAP1 PE=1 SV=5	FALSE	4	1	1	1	51.9	87.7	41.6	54	41.3	57.8	68	53.8	41.7	45.6	34.6	190.7	49.4	53	65.7	52.3	56.48	48.74	82.22	0.86296	1.45574
High	P62857	40S ribosomal protein S28 OS=Homo sapiens OX=9606 GN=RPS28 PE=1 SV=1	FALSE	30	2	7	2	7.8	122	99.2	128	118.4	119.2	130.9	75.7	73.5	108.5	116.1	62.4	74.7	79.1	99.9	80.3	117.36	100.94	79.28	0.860089	0.675528
High	Q15517	Corneodesmosin OS=Homo sapiens OX=9606 GN=CDSN PE=1 SV=3	FALSE	7	3	3	3	51.5	156.3	109.1	136.6	136.9	166.9	126.2	114	104.4	129.9	132.4	181.8	97.8	112.7	123.1	143.7	141.16	121.38	131.82	0.859875	0.933834
High	Q5T280	Putative methyltransferase C9orf114 OS=Homo sapiens OX=9606 GN=SPOUT1 PE=1 SV=3	FALSE	11	4	4	4	42	262.5	178.4	268.8	285.5	250.2	239.9	191.7	160.8	225.5	247.3	172.8	209.3	240.9	265.9	238.8	249.08	213.04	225.54	0.855308	0.905492
High	P12883	Myosin-7 OS=Homo sapiens OX=9606 GN=MYH7 PE=1 SV=5	FALSE	11	17	34	14	223	668.2	1386.1	603	1122.5	1460.2	743.2	1242.7	721.2	633.2	1137.8	1405.6	1104.1	1830.8	699	931.9	1048	895.62	1194.28	0.854599	1.13958
High	P81605	Dermcidin OS=Homo sapiens OX=9606 GN=DCD PE=1 SV=2	FALSE	26	3	8	3	11.3	922.5	915.7	940.5	878.3	1085	820.7	757.8	611.3	886.6	962.2	913.2	624.7	893.3	470.7	1005.8	948.4	807.72	781.54	0.851666	0.824062
High	P09668	Pro-cathepsin H OS=Homo sapiens OX=9606 GN=CTSH PE=1 SV=4	FALSE	4	1	1	1	37.4	63.7	47	53	168.9	75.7	95	65	60.6	72.6	54.4	109.2	79.8	66.1	79.4	73	81.66	69.52	81.5	0.851335	0.998041
High	P69891	Hemoglobin subunit gamma-1 OS=Homo sapiens OX=9606 GN=HBG1 PE=1 SV=2	FALSE	29	3	12	3	16.1	130.1	277.2	111.9	247	295.5	132.5	287.9	145.4	104.9	226.5	351.3	248.4	453.8	103.7	200.3	212.34	179.44	271.5	0.84506	1.27861
High	P11055	Myosin-3 OS=Homo sapiens OX=9606 GN=MYH3 PE=1 SV=3	FALSE	2	5	11	2	223.8	26	38.3	23	39.7	48.5	29.4	35	32.1	24	27.8	40.1	32.8	33.7	29.7	28.8	35.1	29.66	33.02	0.845014	0.940741
High	P05413	Fatty acid-binding protein, heart OS=Homo sapiens OX=9606 GN=FABP3 PE=1 SV=4	FALSE	10	1	3	1	14.8	19.3	35.1	11.9	27.4	38.6	17.5	29.5	19.4	20	25.3	38.6	30.1	44.2	16.2	21.3	26.46	22.34	30.08	0.844293	1.13681
High	Q9BWJ5	Splicing factor 3B subunit 5 OS=Homo sapiens OX=9606 GN=SF3B5 PE=1 SV=1	FALSE	17	1	1	1	10.1	78.9	82.9	105.1	84.3	103.2	79.4	73.7	76.6	66.4	87.3	74.8	75.9	53	85.8	80.1	90.88	76.68	73.92	0.84375	0.81338
High	Q9Y421	Protein FAM32A OS=Homo sapiens OX=9606 GN=FAM32A PE=1 SV=2	FALSE	20	2	3	2	13.2	158.6	122.4	178.2	123.2	156.2	145	108.4	108.1	137	124.2	92.1	106.1	95.4	159	167	147.72	124.54	123.92	0.843082	0.838884
High	Q02413	Desmoglein-1 OS=Homo sapiens OX=9606 GN=DSG1 PE=1 SV=2	FALSE	11	8	9	8	113.7	229.3	160.2	241.1	288.6	281.7	225.8	201.8	194.4	218.1	167.5	299.9	204.7	187.2	260.8	248.9	240.18	201.52	240.3	0.839037	1.0005
High	P12111	Collagen alpha-3(VI) chain OS=Homo sapiens OX=9606 GN=COL6A3 PE=1 SV=5	FALSE	1	2	2	2	343.5	64.2	152.8	63.4	121.4	137.7	79.3	131.4	58.4	65.1	118	115	108	192.7	60.2	97.7	107.9	90.44	114.72	0.838184	1.06321
High	P62861	40S ribosomal protein S30 OS=Homo sapiens OX=9606 GN=FAU PE=1 SV=1	FALSE	17	1	8	1	6.6	580.7	942.1	1198.4	1304.2	964.1	661.4	738.4	792.7	754.6	1210	488.3	469.6	511.3	934.9	1854.5	997.9	831.42	851.72	0.83317	0.853512
High	P68871	Hemoglobin subunit beta OS=Homo sapiens OX=9606 GN=HBB PE=1 SV=2	FALSE	36	4	8	4	16	397.5	669.7	337.5	567.9	732.3	439	610.9	347.7	355.1	500.4	687.4	518.3	833.6	371.9	453.4	540.98	450.62	572.92	0.83297	1.05904
High	P07339	Cathepsin D OS=Homo sapiens OX=9606 GN=CTSD PE=1 SV=1	FALSE	18	6	8	6	44.5	591.4	370.8	506.6	1357.8	665.4	655.4	534.6	412.1	640.5	649.9	2864	591.3	590.4	635.3	948.1	698.4	578.5	1125.82	0.828322	1.612
High	P02814	Submaxillary gland androgen-regulated protein 3B OS=Homo sapiens OX=9606 GN=SMR3B PE=1 SV=2	FALSE	27	1	1	1	8.2	19.2	21	43.4	14.7	23.2	22	15.3	19.1	24.9	19.1	21.6	12.8	16.3	13.8	17.1	24.3	20.08	16.32	0.826337	0.671605
High	P25311	Zinc-alpha-2-glycoprotein OS=Homo sapiens OX=9606 GN=AZGP1 PE=1 SV=2	FALSE	7	2	4	2	34.2	152.4	114.8	202	305.8	227.8	202	152.9	152.3	177.8	139.3	244.3	129.6	135.2	142.2	161.5	200.56	164.86	162.56	0.821998	0.810531
High	P10599	Thioredoxin OS=Homo sapiens OX=9606 GN=TXN PE=1 SV=3	FALSE	30	3	6	3	11.7	570.8	789.5	840.8	1046.4	774.2	738.1	621.4	513.5	600.4	826	859.8	626.7	683.4	751.6	1121.6	804.34	659.88	808.62	0.820399	1.00532
High	P21741	Midkine OS=Homo sapiens OX=9606 GN=MDK PE=1 SV=1	FALSE	53	7	21	7	15.6	360.4	429.2	598.1	562.5	487.2	413.2	334.4	305.3	361.7	583.8	304.3	258.8	277.9	551	930	487.48	399.68	464.4	0.81989	0.952654
High	P31947	14-3-3 protein sigma OS=Homo sapiens OX=9606 GN=SFN PE=1 SV=1	FALSE	17	3	6	2	27.8	8.4	11.5	16.5	5.9	14.8	13.4	9	7.7	9.7	6.7	92.8	11.3	11.8	20.7	6.2	11.42	9.3	28.56	0.814361	2.50088
High	P17540	Creatine kinase S-type, mitochondrial OS=Homo sapiens OX=9606 GN=CKMT2 PE=1 SV=2	FALSE	5	1	1	1	47.5	22.6	30.2	22.5	29.9	32.9	19.7	24.2	23.2	21.4	23.6	34.8	23.6	44.3	20.6	21.2	27.62	22.42	28.9	0.811731	1.04634
High	Q9BRT2	Ubiquinol-cytochrome-c reductase complex assembly factor 2 OS=Homo sapiens OX=9606 GN=UQCC2 PE=1 SV=1	FALSE	17	1	3	1	14.9	47	56.8	84.5	56.3	53.9	53.4	39.1	40.7	43.2	65.7	50	45.9	46.5	51.4	66.9	59.7	48.42	52.14	0.811055	0.873367
High	P49458	Signal recognition particle 9 kDa protein OS=Homo sapiens OX=9606 GN=SRP9 PE=1 SV=2	FALSE	58	6	15	6	10.1	496.5	696.5	665.4	929.4	714.4	660.1	425	381.6	506.6	859.7	346.9	423.7	396.9	631.8	954.9	700.44	566.6	550.84	0.80892	0.78642
High	P60866	40S ribosomal protein S20 OS=Homo sapiens OX=9606 GN=RPS20 PE=1 SV=1	FALSE	32	4	9	4	13.4	478.2	591.5	636.8	678.9	705.6	502.2	388.1	391.7	520.7	697.2	365.5	464.6	361.3	673.2	914.7	618.2	499.98	555.86	0.808767	0.899159
High	P49756	RNA-binding protein 25 OS=Homo sapiens OX=9606 GN=RBM25 PE=1 SV=3	FALSE	5	3	6	3	100.1	217.5	178.4	240.3	175.6	224.8	179.7	161.5	159.5	172.7	157.1	181.1	150.2	168	159.4	128.8	207.32	166.1	157.5	0.801177	0.759695
High	P02768	Albumin OS=Homo sapiens OX=9606 GN=ALB PE=1 SV=2	TRUE	31	18	33	18	69.3	1587.2	2863.2	1997.5	2287	3041.9	1513	2518.4	1559.1	1575.7	2217.8	3848.3	2684	3907.1	1340.2	1896.7	2355.36	1876.8	2735.26	0.796821	1.16129
High	P31944	Caspase-14 OS=Homo sapiens OX=9606 GN=CASP14 PE=1 SV=2	FALSE	16	3	9	3	27.7	586.9	601.8	659	1388.2	1015.7	810.8	561.1	570.1	700.6	696.8	1056.3	755.6	627.2	587	1080.5	850.32	667.88	821.32	0.785445	0.965895
High	P05090	Apolipoprotein D OS=Homo sapiens OX=9606 GN=APOD PE=1 SV=1	FALSE	7	1	1	1	21.3	45.6	37.4	71.2	167.3	68.4	54.3	58.8	35.8	98.8	54.4	93.3	49.9	46.1	52	55.9	77.98	60.42	59.44	0.774814	0.762247
High	Q6P1L8	39S ribosomal protein L14, mitochondrial OS=Homo sapiens OX=9606 GN=MRPL14 PE=1 SV=1	FALSE	20	2	2	2	15.9	148.8	204.6	211.4	209.5	200.3	164.1	120.3	138.4	149.7	182.4	74.8	100.2	97.7	224.9	297.9	194.92	150.98	159.1	0.774574	0.816232
High	P48668	Keratin, type II cytoskeletal 6C OS=Homo sapiens OX=9606 GN=KRT6C PE=1 SV=3	TRUE	45	25	93	1	60	93.1	204.7	179.7	102.3	158.7	102.5	119.3	116.6	121.4	104.8	176.9	110.2	98.7	154.7	167.6	147.7	112.92	141.62	0.764523	0.958835
High	Q08188	Protein-glutamine gamma-glutamyltransferase E OS=Homo sapiens OX=9606 GN=TGM3 PE=1 SV=4	FALSE	5	3	3	3	76.6	117.9	111.6	132	231.4	129	110.1	90.4	102.8	118.9	119.2	227.3	100.4	95.4	107.6	139.3	144.38	108.28	134	0.749965	0.928106
High	P08670	Vimentin OS=Homo sapiens OX=9606 GN=VIM PE=1 SV=4	FALSE	16	7	27	4	53.6	19.5	44.9	24.1	31	36.5	19.9	29.7	19.1	17	30.7	121.1	32.4	51.4	16.9	25.3	31.2	23.28	49.42	0.746154	1.58397
High	P35908	Keratin, type II cytoskeletal 2 epidermal OS=Homo sapiens OX=9606 GN=KRT2 PE=1 SV=2	FALSE	69	33	137	24	65.4	3350	3399.3	4191.4	5358.2	5231.2	3405.3	3210.8	2827.5	3162.6	3311.9	6694.8	2491.7	3667.8	2859.3	5388.2	4306.02	3183.62	4220.36	0.739342	0.980107
[truncated: 470 more rows]

## Sheet: Supplementary data 2C
	Ingenuity Canonical Pathways enriched in HA-TLCD1 vs control	-log(p-value)	Ratio	z-score	Molecules
[truncated: 143 more rows]
