# Supplementary material for: TLCD1 and TLCD2 regulate cellular phosphatidylethanolamine composition and promote the progression of non-alcoholic steatohepatitis
Source: Nat Commun. 2022 Oct 14;13:6020. doi: 10.1038/s41467-022-33735-6 (PMC9568529; doi:10.1038/s41467-022-33735-6)
Supplement: Supplementary file 6 — Source Data [file 41467_2022_33735_MOESM6_ESM.xlsx]

## Sheet: Figure 1a
	Note: data obtained from Linke et al (Ref 14).
	PE species	Genomic position	Lod value
	PE 16:0_18:3	1.51144	6.5
	PE 16:0_20:3	1.11554	6.4
	PE 17:0_20:5	1.47805	6.4
	PE 17:1_18:2	1.54739	7.9
	PE 18:0_20:3	1.54518	6.6
	PE 18:2_18:1	1.54056	6.1
	PE 18:2_20:1	1.2439	6.4
	PE 20:0_22:6	1.47749	6.1
	PE 33:1	1.53903	6.2
	PE 38:5	1.48744	6.6
	PE 38:6	1.93369	6.2
	PE 40:6	1.54518	6.6
	PE 40:9	1.61492	9.2
	PE 42:7	1.48497	6
	PE 16:0_20:5	2.19352	6.1
	PE 16:1_18:2	2.19302	6.1
	PE 18:0_22:5	2.41456	7.4
	PE 18:0_22:6	2.50604	6.5
	PE 18:1_22:6	2.5705	6.6
	PE 19:0_22:6	2.5156	7.6
	PE 20:4_20:0	2.86978	6.9
	PE 22:6_22:6	2.46813	6.2
	PE 40:7	2.94967	6.1
	PE 42:8	2.41456	8
	PE 16:0_18:1	3.81481	6.1
	PE 16:0_18:3	3.81781	6.4
	PE 16:0_20:3	3.32194	6.3
	PE 16:1_16:0	3.81594	7.8
	PE 16:1_20:5	3.73813	6.4
	PE 18:0_20:3	3.816	6.4
	PE 18:0_22:5	3.75988	7.1
	PE 18:2_20:0	3.79537	7.7
	PE 20:2_22:6	3.057	7
	PE 40:6	3.83356	6.7
	PE 42:8	3.75988	7.5
	PE 18:2_18:1	4.07841	7.3
	PE 38:7	4.9572	6.2
	PE 40:9	4.75802	8
	PE 14:0_20:4	5.21125	9
	PE 14:0_22:6	5.21145	10.3
	PE 15:0_20:4	5.98013	6.1
	PE 15:0_22:6	5.49743	6.2
	PE 16:0_16:0	5.98013	7
	PE 16:1_16:0	5.98013	6.3
	PE 17:0_20:5	5.78888	6.6
	PE 17:0_22:5	5.4996	6.5
	PE 17:1_18:2	5.19934	7.4
	PE 18:1_20:4	5.49822	6.5
	PE 18:1_22:5	5.4954	6.8
	PE 20:3_22:6	5.98454	6.1
	PE 33:1	5.98704	6.8
	PE 40:1	5.48342	7.1
	PE 16:0_22:6	6.03607	6.1
	PE 16:1_20:5	6.05547	6.5
	PE 16:1_22:6	6.24687	6.3
	PE 17:0_18:2	6.69227	7.6
	PE 19:0_20:4	6.66727	6.2
	PE 20:1_22:6	6.895	6.6
	PE 20:4_20:0	6.30907	6.2
	PE 40:7	6.8626	6.3
	PE 16:0_20:5	7.17455	6
	PE 16:0_22:6	7.5029	6.3
	PE 16:1_20:5	7.19255	6.2
	PE 17:0_18:2	7.58655	7.1
	PE 17:0_20:5	7.18097	6.4
	PE 18:1_20:5	7.19255	6.4
	PE 18:2_22:6	7.63007	6.9
	PE 20:4_22:6	7.54641	10.1
	PE 42:1	7.63765	7.4
	PE 42:8	7.79841	6.1
	PE 16:0_18:2	8.09746	6.2
	PE 16:0_20:4	8.075	6.7
	PE 16:0_20:5	8.07492	6.5
	PE 16:0_22:5	8.85146	6.7
	PE 17:0_18:2	8.09746	6.5
	PE 18:1_20:1	8.02623	6.9
	PE 36:5	8.07954	6.5
	PE 38:6	8.84623	6.2
	PE 42:7	8.947	7.3
	PE 18:1_22:5	9.57653	6.2
	PE 38:6	9.55839	7.4
	PE 16:1_22:6	10.8959	6.5
	PE 17:0_20:4	10.5804	6
	PE 22:6_22:6	10.9513	7
	PE 40:7	10.6789	6.7
	PE 16:0_18:0	11.6221	15.4
	PE 16:0_22:6	11.1961	6.2
	PE 16:1_22:6	11.9438	6.8
	PE 17:0_18:1	11.6186	8.3
	PE 17:0_18:1	11.6186	15
	PE 18:1_18:0	11.6221	14.3
	PE 18:1_20:1	11.6221	14.1
	PE 18:1_22:5	11.9435	6.7
	PE 18:2_19:0	11.622	9.7
	PE 18:2_20:0	11.6186	16.2
	PE 18:2_20:1	11.628	7.1
	PE 20:3_22:6	11.9434	7.1
	PE 20:4_22:6	11.2752	6.4
	PE 38:4	11.6221	11.7
	PE 40:9	11.9616	6.3
	PE 40:9	12.9736	6.7
	PE 20:2_22:6	13.1661	6.6
	PE 15:0_20:4	14.4338	6.2
	PE 15:0_22:6	14.1041	7.3
	PE 16:0_18:2	14.1041	6.4
	PE 16:0_18:3	14.1046	7.8
	PE 17:0_18:2	14.1041	7.8
	PE 17:0_20:5	14.1041	6.4
	PE 18:1_20:5	14.1043	7.5
	PE 18:1_22:5	14.1041	7.3
	PE 18:2_18:1	14.4323	6.3
	PE 19:0_20:4	15.4589	6
	PE 40:8	15.8321	7.4
	PE 17:0_18:1	16.6829	7.5
	PE 16:0_18:1	17.691	6.1
	PE 16:0_18:3	17.6915	7.3
	PE 17:0_20:5	17.8475	6.7
	PE 18:1_22:5	17.6882	6.6
	PE 18:2_19:0	17.6839	6.3
	PE 33:1	17.6884	6.2
	PE 38:5	17.8761	6.1
	PE 42:7	17.9162	6.7
	PE O:38:3	17.5209	6.4
	PE 16:0_18:1	18.1877	7.2
	PE 16:1_16:0	18.7795	6.7
	PE 16:1_22:6	18.7909	6
	PE 18:0_20:4	18.441	7.9
	PE 18:2_18:1	18.6413	6.3
	PE 18:2_22:6	18.7399	6.3
	PE 38:6	18.8596	6.4
	PE 18:0_20:3	19.1449	7
	PE 40:6	19.1451	8.6
	PE 17:0_20:5	20.4404	6.4
	PE 38:6	20.954	6.8
	PE O:38:3	20.8382	11.9

## Sheet: Figure 1c
	Lipid species	Log (fold change)	- log (p value)
	BMP 44:12|BMP 22:6_22:6	0.066005	0.392363
	CAR 14:0	-0.02484	0.081091
	CAR 14:1	-0.04827	0.117211
	CAR 16:0	-0.01947	0.086997
	CAR 16:1	-0.11865	0.419935
	CAR 18:0	-0.01913	0.192944
	CAR 18:1	-0.0501	0.225023
	CAR 18:2	-0.02272	0.100719
	CAR 20:0	-0.01633	0.11709
	CAR 20:1	0.045347	0.295585
	CAR 22:1	0.023984	0.102113
	Cer 34:1;2O|Cer 18:1;2O/16:0	-0.02972	0.248417
	Cer 40:0;2O|Cer 18:0;2O/22:0	-0.05788	0.729989
	Cer 40:1;2O|Cer 18:1;2O/22:0	-0.05909	1.26333
	Cer 40:2;2O|Cer 18:1;2O/22:1	-0.00798	0.067509
	Cer 41:0;2O|Cer 18:0;2O/23:0	-0.00752	0.05992
	Cer 41:1;2O|Cer 18:1;2O/23:0	-0.03962	0.842201
	Cer 42:1;2O|Cer 18:1;2O/24:0	-0.03092	0.397201
	Cer 42:2;2O|Cer 18:1;2O/24:1	0.000275	0.003311
	Cer 42:3;2O|Cer 18:2;2O/24:1	0.014637	0.170352
	CoQ10	0.142202	1.25053
	CoQ7	0.085445	0.956405
	CoQ8	0.012303	0.133898
	CoQ9	0.07784	0.965904
	DG 30:0	-0.09766	0.360064
	DG 30:5	-0.09279	0.698859
	DG 32:0	-0.09481	0.412841
	DG 32:0	-0.08767	0.380739
	DG 32:1	-0.11795	0.476994
	DG 32:1|DG 16:0_16:1	-0.08739	0.295919
	DG 32:2	-0.22669	1.77861
	DG 33:1	-0.09791	0.44835
	DG 34:1	-0.09955	0.467778
	DG 34:1|DG 16:0_18:1	-0.06195	0.197869
	DG 34:2	-0.07938	0.525521
	DG 34:2|DG 16:0_18:2	-0.06435	0.397713
	DG 34:3	-0.09632	0.635247
	DG 35:1	-0.17173	0.829691
	DG 35:2	-0.18583	1.23687
	DG 36:1	-0.10001	0.571683
	DG 36:2	-0.09157	0.586056
	DG 36:2|DG 18:1_18:1	-0.07266	0.412742
	DG 36:3	-0.07823	0.475287
	DG 36:3	-0.05185	0.185593
	DG 36:3|DG 18:1_18:2	-0.07352	0.410163
	DG 36:4	-0.06054	0.345079
	DG 36:4	-0.0055	0.02684
	DG 36:4|DG 16:0_20:4	0.013544	0.068243
	DG 36:4|DG 18:2_18:2	-0.05892	0.331784
	DG 36:5	-0.01907	0.078355
	DG 37:7	-0.06792	0.466592
	DG 38:2	-0.09144	0.462688
	DG 38:2|DG 18:1_20:1	-0.05454	0.26156
	DG 38:3	-0.06388	0.361043
	DG 38:3	-0.04247	0.177717
	DG 38:3|DG 18:1_20:2	-0.03597	0.19451
	DG 38:4	-0.08196	0.537219
	DG 38:4	-0.06796	0.363273
	DG 38:4	0.00532	0.03457
	DG 38:4|DG 18:0_20:4	0.024963	0.16926
	DG 38:4|DG 18:1_20:3	-0.06518	0.428129
	DG 38:5	-0.02217	0.086288
	DG 38:5	-0.09508	0.610382
	DG 38:6	-0.06052	0.257214
	DG 38:6|DG 16:0_22:6	-0.0477	0.196511
	DG 40:2	-0.02404	0.109749
	DG 40:3	-0.01829	0.098581
	DG 40:4	-0.05376	0.198483
	DG 40:5	-0.11001	0.795283
	DG 40:5	0.037057	0.182419
	DG 40:6	-0.07684	0.449049
	DG 40:6	0.112855	0.703301
	DG 40:7	-0.17814	1.33007
	DG 40:8	-0.1129	0.455883
	LPC 15:0/0:0	-0.00228	0.035466
	LPC 16:0	0.001874	0.018561
	LPC 16:0/0:0	0.001313	0.038545
	LPC 16:1	-0.05399	1.54559
	LPC 16:1	-0.08556	1.45453
	LPC 17:0/0:0	0.005739	0.082913
	LPC 18:0	-0.00064	0.009213
	LPC 18:0/0:0	0.001873	0.047713
	LPC 18:0/0:0	0.017223	0.399498
	LPC 18:1	-0.07428	1.15121
	LPC 18:1	-0.12186	2.65214
	LPC 18:1	-0.07289	1.06058
	LPC 18:1/0:0	-0.0915	2.0553
	LPC 18:2	-0.03111	0.587491
	LPC 18:3	-0.0418	0.64588
	LPC 19:0/0:0	0.007435	0.068247
	LPC 19:0/0:0	-0.011	0.163152
	LPC 20:0/0:0	0.002662	0.023585
	LPC 20:1/0:0	-0.03374	0.699687
	LPC 20:2/0:0	-0.0264	0.366319
	LPC 20:3	-0.06195	0.938573
	LPC 20:4	-0.00334	0.020432
	LPC 20:5	-0.01262	0.108659
	LPC 22:0/0:0	0.00518	0.046968
	LPC 22:5	-0.03333	0.51322
	LPC 22:5	-0.01086	0.068924
	LPC 22:6	-0.02349	0.242069
	LPC 22:6	-0.05633	0.513925
	LPE 16:0	-0.03069	0.426412
	LPE 18:0	0.10103	2.84619
	LPE 18:1	-0.37437	8.24505
	PC 18:0	0.114403	0.987226
	PC 28:0	0.027589	0.202884
	PC 30:0	0.034302	0.725023
	PC 30:0	0.006284	0.033737
	PC 30:1	0.010982	0.09667
	PC 31:0	0.080755	1.30228
	PC 32:0	0.033008	0.455096
	PC 32:0|PC 16:0_16:0	0.061069	1.26622
	PC 32:1	-0.02143	0.189713
	PC 32:1|PC 16:0_16:1	0.001152	0.009171
	PC 32:2|PC 16:1_16:1	0.024426	0.557343
	PC 32:3	0.026839	0.297996
	PC 33:0	-0.11685	1.30644
	PC 33:0	0.076905	1.64118
	PC 33:1	-0.02552	0.414547
	PC 33:2	0.023531	0.260569
	PC 33:2	0.069583	1.16828
	PC 34:0	0.019943	0.208443
	PC 34:0	0.042396	0.266709
	PC 34:1	-0.04276	0.584655
	PC 34:1|PC 16:0_18:1	-0.03186	0.841495
	PC 34:2	0.005521	0.03412
	PC 34:2	0.057553	0.562528
	PC 34:2|PC 16:1_18:1	0.035296	0.540967
	PC 34:3	0.019275	0.110719
	PC 34:3	0.073121	1.07324
	PC 34:3|PC 16:0_18:3	0.007069	0.058299
	PC 34:3|PC 16:1_18:2	0.06548	1.22799
	PC 34:4	0.084675	1.74002
	PC 35:0	-0.01098	0.07854
	PC 35:1	0.01488	0.21607
	PC 35:1	-0.0255	0.389899
	PC 35:2	0.083823	1.85937
	PC 35:3	0.072552	0.463646
	PC 35:3	0.004175	0.030018
	PC 36:0	0.0453	0.860582
	PC 36:1	-0.08617	0.78447
	PC 36:1	-0.09255	0.681911
	PC 36:2	0.003536	0.035403
	PC 36:2|PC 18:1_18:1	0.012182	0.155184
	PC 36:3	-0.01681	0.239049
	PC 36:3|PC 16:0_20:3	-0.01203	0.193707
	PC 36:3|PC 18:1_18:2	0.013854	0.205228
	PC 36:4	-0.00024	0.00106
	PC 36:4	0.064299	1.07145
	PC 36:4|PC 16:0_20:4	0.058563	0.593952
	PC 36:4|PC 18:2_18:2	0.055994	1.28514
	PC 36:5	0.020815	0.153376
	PC 36:5	0.055475	0.385939
	PC 36:6	0.053336	0.960548
	PC 37:1	-0.06967	1.78032
	PC 37:2	0.038241	0.747305
	PC 37:2	0.033231	0.558635
	PC 37:3	0.058041	0.325959
	PC 37:3	0.06339	1.04306
	PC 37:3	-0.00364	0.040761
	PC 37:4	0.099578	1.56041
	PC 37:4	0.096234	1.20198
	PC 37:4	0.015535	0.094682
	PC 37:5	0.047223	0.286562
	PC 37:5	-0.03549	0.258068
	PC 37:6	0.103811	1.20464
	PC 38:1	-0.14662	2.3353
	PC 38:1	-0.20697	3.01516
	PC 38:2	0.111381	1.40194
	PC 38:3	0.057133	0.506358
	PC 38:3|PC 18:0_20:3	0.038515	0.295982
	PC 38:4	-0.04514	0.561779
	PC 38:4	-0.04945	0.685743
	PC 38:4	0.056546	0.367911
	PC 38:4|PC 16:0_22:4	0.093279	2.04552
	PC 38:4|PC 18:0_20:4	0.102802	1.17519
	PC 38:5	0.037404	0.44624
	PC 38:5	-0.03685	0.217633
	PC 38:5|PC 18:1_20:4	0.034026	0.494382
	PC 38:5|PC 18:1_20:4	-0.01849	0.132312
	PC 38:6	0.020548	0.15573
	PC 38:6	0.068355	1.15432
	PC 38:6|PC 16:0_22:6	0.05382	0.709313
	PC 38:7	-0.00719	0.062247
	PC 39:3	-0.01576	0.189802
	PC 39:4	0.123231	1.619
	PC 39:4|PC 19:0_20:4	0.167922	3.64914
	PC 39:5	0.073837	0.701569
	PC 39:5	-0.01664	0.128666
	PC 39:6	0.101578	1.5665
	PC 39:6	0.060824	0.371235
	PC 39:7	0.170282	2.73243
	PC 39:7	-0.03802	0.318111
	PC 40:2	-0.07627	1.47815
	PC 40:3	-0.00091	0.007296
	PC 40:4	0.083919	1.30167
	PC 40:4	0.037096	0.468004
	PC 40:4	0.109623	2.52911
	PC 40:4|PC 20:0_20:4	0.135514	4.40324
	PC 40:5	0.093778	2.31218
	PC 40:5	0.126884	1.91172
	PC 40:5	0.061935	1.09259
	PC 40:6	0.0734	0.423068
	PC 40:6	0.143442	2.2961
	PC 40:6|PC 18:0_22:6	0.171715	2.92411
	PC 40:7	-0.13807	2.24503
	PC 40:7	0.076861	1.0397
	PC 40:7|PC 18:1_22:6	-0.07609	1.19095
	PC 40:8	0.041447	0.479949
	PC 40:8	0.047894	0.571111
	PC 41:6|PC 19:0_22:6	0.17802	3.83587
	PC 41:7	0.169949	3.16109
	PC 42:2	-0.02826	0.20005
	PC 42:2	0.047092	0.362691
	PC 42:4	0.116235	1.91474
	PC 42:5	0.099818	2.81569
	PC 42:6	0.10305	1.36316
	PC 42:6	0.012197	0.061679
	PC 42:7	0.098743	2.36997
	PC 42:8	0.14199	1.87418
	PC 44:12	0.012243	0.110035
	PC 44:4	0.131096	2.22844
	PC O-30:0	0.094299	1.72616
	PC O-32:0	0.073302	1.39715
	PC O-34:0	0.019294	0.198603
	PC O-34:1	0.083995	1.39382
	PC O-35:1	-0.04498	0.239726
	PC O-35:6	0.058441	0.423735
	PC O-35:7	0.05727	1.82143
	PC O-36:0	-0.17078	3.16365
	PC O-36:1	-0.081	1.30491
	PC O-36:2	0.087313	0.763984
	PC O-36:3	-0.02716	0.189589
	PC O-36:4	0.043003	0.612388
	PC O-36:5	0.0989	1.32059
	PC O-37:4	0.060907	0.754405
	PC O-38:2	-0.08902	1.50832
	PC O-38:4	0.118967	2.24308
	PC O-38:4	0.105448	0.928478
	PC O-38:4	0.013123	0.135456
	PC O-38:5	0.030489	0.483558
	PC O-38:5	0.109487	1.66028
	PC O-38:6	0.065563	1.34132
	PC O-39:8	0.075287	1.03203
	PC O-40:4	0.071602	0.635064
	PC O-40:4	-0.04304	0.545145
	PC O-40:6	0.116649	1.92959
	PC O-40:6	-0.05663	1.25698
	PC O-40:7	0.025471	0.260438
	PC O-42:6	-0.08046	1.78584
	PE 32:0	-0.04543	0.451809
	PE 32:1|PE 16:0_16:1	-0.11975	0.743664
	PE 34:0	-0.07025	1.68381
	PE 34:1	-0.0881	0.716674
	PE 34:1	-0.1247	1.25424
	PE 34:2	0.008157	0.080772
	PE 34:2|PE 16:0_18:2	-0.00738	0.051027
	PE 34:3	-0.04029	0.175381
	PE 34:3|PE 16:1_18:2	-0.50769	8.35238
	PE 34:8	-0.10101	0.811283
	PE 35:2	0.024306	0.114955
	PE 36:1|PE 18:0_18:1	-0.14883	3.49743
	PE 36:2	0.09288	2.85784
	PE 36:2|PE 18:0_18:2	0.113019	2.57445
	PE 36:3	0.021972	0.089788
	PE 36:3|PE 18:1_18:2	-0.27815	7.30736
	PE 36:4	-0.00481	0.073326
	PE 36:4|PE 16:0_20:4	0.027193	0.363195
	PE 36:4|PE 18:2_18:2	-0.1151	2.29437
	PE 36:5	-0.03639	0.21364
	PE 36:5|PE 16:1_20:4	-1.02364	13.3488
	PE 37:4	0.070528	1.46275
	PE 38:2|PE 18:1_20:1	-0.81305	10.1744
	PE 38:3|PE 18:0_20:3	0.230108	4.28951
	PE 38:3	-0.0137	0.18651
	PE 38:3	0.053986	0.570122
	PE 38:4	0.026954	0.41953
	PE 38:4|PE 18:1_20:3	-0.42165	6.55932
	PE 38:4|PE 18:0_20:4	0.110294	3.157
	PE 38:5|PE 18:1_20:4	-0.29008	7.46675
	PE 38:5|PE 16:0_22:5	0.040091	1.15557
	PE 38:5|PE 18:1_20:4	-0.31109	9.54426
	PE 38:6|PE 18:1_20:5	-0.61305	8.02185
	PE 38:6	-0.05114	0.530645
	PE 38:6|PE 16:0_22:6	0.006766	0.074656
	PE 38:7	-0.02926	0.440951
	PE 38:7|PE 16:1_22:6	-0.51633	9.83521
	PE 39:4	0.038	0.741774
	PE 39:7	0.033518	0.354522
	PE 40:4	0.033161	0.804139
	PE 40:5	0.076474	1.46337
	PE 40:6	0.14364	2.29622
	PE 40:8	0.019254	0.512137
	PE 40:8	0.052329	0.723267
	PE 40:9	-0.17268	2.79496
	PE 41:7	0.037565	0.592091
	PE 41:7	0.026819	0.446153
	PE 42:11	0.120316	1.52369
	PE 42:6	-0.01697	0.168091
	PE O-35:1	0.031848	0.644954
	PE O-35:1	-0.00369	0.033587
	PE O-37:2	0.009586	0.104988
	PE O-37:2	0.083445	1.73144
	PE O-37:3	0.082866	0.768075
	PE O-39:4	0.070673	0.7082
	PE O-39:5	-0.05065	0.454398
	PE O-41:5	-0.06125	0.446656
	PE O-41:7	-0.03514	0.360337
	PI 38:3	-0.0567	0.429103
	PI 38:3	-0.16074	3.69945
	PI 38:4	0.025272	0.575925
	PI 38:5	0.045847	1.22974
	PS 36:4	0.024187	0.234825
	PS 38:4	0.006722	0.054802
	PS 38:5	-0.07682	0.579391
	PS 38:6	-0.03234	0.523025
	PS 40:6	-0.05934	0.703052
	SM 32:1;2O	0.002146	0.024034
	SM 33:1;2O	-0.01105	0.12113
	SM 34:0;2O	-0.00869	0.130287
	SM 34:1;2O	0.041841	0.417295
	SM 34:1;2O|SM 18:1;2O/16:0	0.021178	0.308675
	SM 34:1;3O	0.066921	0.869973
	SM 34:1;3O	-0.01188	0.092566
	SM 34:2;2O	-0.01324	0.268378
	SM 35:1;2O|SM 15:0;2O/20:1	0.272134	0.78414
	SM 36:0;2O	0.10532	0.788518
	SM 36:0;3O	0.054193	0.526874
	SM 36:1;2O	0.092067	2.45745
	SM 36:2;2O	0.022789	0.192367
	SM 37:1;2O	0.009266	0.096638
	SM 38:1;2O	-0.01035	0.114338
	SM 38:1;2O	0.023512	0.335674
	SM 38:2;2O	-0.0783	0.58129
	SM 38:3;3O	0.013692	0.074916
	SM 38:4;2O	0.085962	2.02319
	SM 39:1;2O|SM 21:1;2O/18:0	-0.04189	0.669255
	SM 40:0;2O	-0.0175	0.183068
	SM 40:1;2O	0.017937	0.149109
	SM 40:1;2O|SM 18:1;2O/22:0	0.007823	0.069904
	SM 40:2;2O	0.034788	0.611738
	SM 40:2;2O	0.070792	1.55287
	SM 41:0;2O	0.047032	0.336833
	SM 41:1;2O	-0.01399	0.196633
	SM 41:1;2O|SM 18:1;2O/23:0	-0.0034	0.03604
	SM 41:2;2O	0.018703	0.234522
	SM 41:3;2O	0.11872	0.955354
	SM 42:0;2O	0.019572	0.243096
	SM 42:1;2O	0.02484	0.365558
	SM 42:1;2O	0.001999	0.020794
	SM 42:1;2O	0.015035	0.161256
	SM 42:1;3O	-0.00618	0.070675
	SM 42:2;2O	0.090485	1.80368
	SM 42:2;2O|SM 27:1;2O/15:1	0.07467	1.77904
	SM 42:3;2O	0.043597	0.762211
	SM 42:3;2O	0.037399	0.441236
	SM 43:1;2O	-0.01785	0.231455
	SM 43:1;2O	0.070611	0.507495
	SM 43:1;2O	0.035148	0.329333
	SM 43:2;2O	0.037635	0.4737
	SM 44:1;2O	0.024055	0.309871
	SM 44:10;3O	-0.20996	0.654162
	SM 45:7;2O	-0.10495	1.57914
	SM 45:8;2O	-0.08337	0.941017
	SM 47:9;2O	-0.21139	1.63526
	TG 42:1|TG 8:0_16:0_18:1	-0.13359	0.739072
	TG 44:1|TG 10:0_16:0_18:1	-0.13829	0.723398
	TG 46:0|TG 14:0_16:0_16:0	-0.12231	0.933561
	TG 46:1|TG 14:0_16:0_16:1	-0.14321	0.771503
	TG 46:1|TG 14:0_16:0_16:1	-0.12275	0.540827
	TG 46:2|TG 14:0_14:1_18:1	-0.12208	0.66272
	TG 46:2|TG 14:0_16:1_16:1	-0.13443	0.751819
	TG 47:2|TG 15:0_16:1_16:1	-0.11611	0.877126
	TG 48:0|TG 16:0_16:0_16:0	-0.06275	0.236758
	TG 48:0|TG 16:0_16:0_16:0	-0.07674	0.389193
	TG 48:1|TG 14:0_16:0_18:1	-0.14056	1.11514
	TG 48:1|TG 14:0_16:0_18:1	-0.13134	0.614475
	TG 48:2|TG 14:0_16:1_18:1	-0.13859	0.958464
	TG 48:2|TG 14:0_16:1_18:1	-0.1179	0.61814
	TG 48:3|TG 16:0_16:1_16:2	-0.1075	0.724079
	TG 48:3|TG 16:1_16:1_16:1	-0.11942	0.865125
	TG 48:4|TG 14:1_16:1_18:2	-0.10674	0.751962
	TG 49:1|TG 15:0_16:0_18:1	-0.13785	1.24523
	TG 49:2|TG 15:0_16:1_18:1	-0.12542	1.12519
	TG 49:2|TG 16:0_16:1_17:1	-0.14217	1.25384
	TG 49:3|TG 15:0_16:1_18:2	-0.09723	0.856017
	TG 50:0|TG 16:0_16:0_18:0	-0.04685	0.195725
	TG 50:1|TG 16:0_16:0_18:1	-0.12303	1.2833
	TG 50:1|TG 16:0_16:0_18:1	-0.13597	0.900575
	TG 50:2|TG 16:0_16:1_18:1	-0.16871	0.476969
	TG 50:2|TG 16:0_16:1_18:1	-0.12307	1.15173
	TG 50:2|TG 16:0_16:1_18:1	-0.11541	0.688267
	TG 50:3|TG 16:0_16:1_18:2	-0.10333	0.785134
	TG 50:3|TG 16:1_16:1_18:1	-0.12148	1.23609
	TG 50:4|TG 16:0_16:1_18:3	-0.11197	0.929427
	TG 50:4|TG 16:1_16:1_18:2	-0.09777	0.689786
	TG 50:5|TG 16:0_16:1_18:4	-0.08426	0.479665
	TG 50:5|TG 16:0_18:2_16:3	-0.09712	0.583011
	TG 50:5|TG 16:1_16:1_18:3	-0.09337	0.582747
	TG 50:5|TG 16:1_16:1_18:3	-0.09709	0.641096
	TG 51:1|TG 16:0_17:0_18:1	-0.16896	1.69143
	TG 51:1|TG 16:0_17:0_18:1	-0.17488	1.78195
	TG 51:2|TG 16:0_17:1_18:1	-0.1348	1.29258
	TG 51:2|TG 16:0_17:1_18:1	-0.1432	1.45068
	TG 51:3|TG 16:1_17:1_18:1	-0.11162	1.10556
	TG 51:3|TG 16:1_17:1_18:1	-0.11981	1.22558
	TG 51:4|TG 16:1_17:1_18:2	-0.08878	0.680887
	TG 52:1|TG 16:0_18:0_18:1	-0.1495	1.35083
	TG 52:1|TG 16:0_18:0_18:1	-0.15485	1.0035
	TG 52:2|TG 16:0_18:1_18:1	-0.32398	1.16227
	TG 52:2|TG 16:0_18:1_18:1	-0.11611	1.21199
	TG 52:2|TG 16:0_18:1_18:1	-0.12406	0.883768
	TG 52:3|TG 16:0_18:1_18:2	-0.09767	0.978997
	TG 52:3|TG 16:0_18:1_18:2	-0.11751	0.232771
	TG 52:3|TG 16:1_18:1_18:1	-0.08739	0.675434
	TG 52:4|TG 16:1_18:1_18:2	-0.07417	0.427576
	TG 52:4|TG 16:1_18:1_18:2	-0.10122	0.950077
	TG 52:5|TG 16:0_16:1_20:4	-0.09722	0.682721
	TG 52:5|TG 16:1_18:1_18:3	-0.08178	0.456092
	TG 52:6|TG 16:1_18:2_18:3	-0.03524	0.234451
	TG 53:2|TG 16:0_18:1_19:1	-0.1595	1.70509
	TG 53:3|TG 17:1_18:1_18:1	-0.12515	1.21803
	TG 53:3|TG 17:1_18:1_18:1	-0.13549	1.31098
	TG 53:4|TG 17:1_18:1_18:2	-0.0997	0.834489
	TG 53:4|TG 17:1_18:1_18:2	-0.10833	0.83954
	TG 53:5|TG 17:1_18:1_18:3	-0.09103	0.688276
	TG 54:1|TG 16:0_20:0_18:1	-0.162	1.60671
	TG 54:2|TG 16:0_18:1_20:1	-0.12198	1.07291
	TG 54:2|TG 16:0_18:1_20:1	-0.12805	0.815923
	TG 54:2|TG 18:0_18:1_18:1	-0.07411	0.475044
	TG 54:3|TG 16:0_18:1_20:2	-0.10074	0.693729
	TG 54:3|TG 18:0_18:1_18:2	-0.08993	0.757203
	TG 54:4|TG 18:1_18:1_18:2	-0.08848	0.710089
	TG 54:4|TG 18:1_18:1_18:2	-0.07273	0.40144
	TG 54:5|TG 16:0_18:1_20:4	-0.0361	0.335139
	TG 54:5|TG 16:0_18:1_20:4	-0.05279	0.550969
	TG 54:5|TG 18:1_18:2_18:2	-0.06555	0.331419
	TG 54:5|TG 18:1_18:2_18:2	-0.08673	0.661033
	TG 54:6|TG 16:0_16:0_22:6	-0.11672	0.943493
	TG 54:6|TG 16:0_18:2_20:4	-0.05791	0.543965
	TG 54:6|TG 16:1_18:1_20:4	-0.04752	0.386682
	TG 54:6|TG 18:1_18:2_18:3	-0.0521	0.219546
	TG 54:6|TG 18:1_18:2_18:3	-0.0711	0.370707
	TG 54:7|TG 16:0_16:1_22:6	-0.07291	0.435527
	TG 54:7|TG 16:1_18:2_20:4	-0.07617	0.542851
	TG 54:7|TG 16:1_18:2_20:4	-0.07671	0.632273
	TG 54:7|TG 18:2_18:2_18:3	-0.05362	0.191276
	TG 54:7|TG 18:2_18:2_18:3	-0.0746	0.302532
	TG 55:2|TG 16:0_18:1_21:1	-0.15673	2.26014
	TG 55:3|TG 18:1_18:1_19:1	-0.13046	1.18897
	TG 55:3|TG 18:1_18:1_19:1	-0.13196	1.11457
	TG 55:4|TG 18:1_19:1_18:2	-0.09715	0.654034
	TG 56:1|TG 16:0_22:0_18:1	-0.15661	1.97628
	TG 56:2|TG 16:0_20:1_20:1	-0.12615	1.46641
	TG 56:3|TG 16:0_22:1_18:2	-0.09299	0.659165
	TG 56:3|TG 18:1_18:1_20:1	-0.08825	0.743077
	TG 56:4|TG 16:0_18:1_22:3	-0.06394	0.432486
	TG 56:4|TG 18:0_18:1_20:3	-0.07971	0.648241
	TG 56:5|TG 18:0_18:2_20:3	-0.07979	0.350548
	TG 56:5|TG 18:1_18:2_20:2	-0.05436	0.4518
	TG 56:5|TG 18:1_18:2_20:2	-0.02796	0.178878
	TG 56:6|TG 16:0_18:1_22:5	-0.03459	0.266563
	TG 56:6|TG 16:0_18:1_22:5	-0.03279	0.319655
	TG 56:6|TG 16:0_18:1_22:5	-0.03855	0.299018
	TG 56:7|TG 16:0_18:1_22:6	-0.03434	0.198523
	TG 56:7|TG 16:0_18:1_22:6	-0.0612	0.499556
	TG 56:7|TG 18:1_18:2_20:4	-0.05113	0.318361
	TG 56:7|TG 18:1_18:2_20:4	-0.04511	0.310227
	TG 56:8|TG 16:0_18:2_22:6	-0.01955	0.086579
	TG 56:8|TG 16:0_18:2_22:6	-0.03782	0.214952
	TG 56:8|TG 18:1_18:2_20:5	-0.04344	0.196628
	TG 56:8|TG 18:2_18:2_20:4	-0.04584	0.22128
	TG 56:9|TG 16:1_18:2_22:6	-0.03972	0.172871
	TG 56:9|TG 18:2_18:2_20:5	-0.02621	0.110074
	TG 58:10|TG 18:2_18:2_22:6	-0.01254	0.05211
	TG 58:2|TG 16:0_18:1_24:1	-0.13372	2.43049
	TG 58:3|TG 18:1_18:1_22:1	-0.08888	1.13109
	TG 58:4|TG 18:1_22:1_18:2	-0.05236	0.562074
	TG 58:5|TG 18:1_20:1_20:3	-0.04671	0.352932
	TG 58:6|TG 18:1_18:1_22:4	-0.01812	0.096857
	TG 58:7|TG 18:1_18:1_22:5	-0.03229	0.291114
	TG 58:7|TG 18:1_18:2_22:4	-0.01401	0.067365
	TG 58:8|TG 18:1_18:1_22:6	-0.01335	0.060587
	TG 58:8|TG 18:1_18:1_22:6	-0.02289	0.120408
	TG 58:9|TG 18:1_18:2_22:6	-0.00732	0.028224
	TG 58:9|TG 18:1_18:2_22:6	-0.02179	0.099332
	TG 60:12|TG 16:0_22:6_22:6	-0.11328	0.45776
	TG 60:12|TG 20:4_20:4_20:4	0.039249	0.141662
	TG 60:3|TG 18:1_18:1_24:1	-0.08489	1.32748

## Sheet: Figure 1d-e
			Figure 1d														Figure 1e
				Total PE			SFA in PE			MUFA in PE			PUFA in PE
				Wild-type	Tlcd1/2 DKO		Wild-type	Tlcd1/2 DKO		Wild-type	Tlcd1/2 DKO		Wild-type	Tlcd1/2 DKO				Wild-type males															TLCD DKO males															Wild-type females
				12.2042	12.7935		38.2266	44.209		12.3078	6.43725		49.4656	49.3537			3 mths	0.580791	0.53008	0.567746	0.612418	0.544679	0.584453	0.566342	0.523843	0.663906	0.558205						0.081156	0.078418	0.055693	0.064784	0.080575	0.070756	0.070443	0.054364	0.074387	0.06964						0.383339	0.364826
				12.3175	10.8479		38.7708	43.7949		12.2875	6.79374		48.9417	49.4113			10 mths	0.611051	0.557648	0.590569	0.575369	0.636899	0.736789	0.499068	0.81735	0.560649							0.103205	0.059936	0.078477	0.095843	0.045135	0.086563	0.080818									0.515122	0.476563
				12.7769	11.6485		38.7953	44.4518		12.3679	5.61648		48.8368	49.9317			18 mths	0.605214	0.444527	0.633341	0.588734	0.759179	0.433415	0.485575	0.687066								0.061382	0.073677	0.090137	0.057751	0.080502	0.090868	0.0984	0.067694	0.077125
				12.7737	13.2227		38.8743	45.0778		11.9455	5.31762		49.1802	49.6045			WD	0.678238	0.684167	0.76531	0.818493	0.826109	0.673904	0.664593	0.63225	0.713354	0.5431	0.673016	0.602039				0.151426	0.140112	0.133529	0.119976	0.13438	0.093212	0.093815	0.129358	0.13041	0.133768	0.115805	0.142896	0.14444			0.612866	0.584185
				11.7416	9.83663		38.9733	43.9539		13.8134	6.50943		47.2133	49.5366
				11.7427	13.7355		38.1027	43.5676		13.7688	7.96695		48.1285	48.4655
				10.5955	12.2829		39.1892	44.6175		11.7449	7.27791		49.0659	48.1046
				12.6256	14.1941		39.2112	44.5536		13.0501	6.81264		47.7387	48.6338
				13.1781	15.2097
				12.9509	11.2252
[truncated: 19 more columns]

## Sheet: Figure 2a
	Female				Male
	Lipid species	Log (fold change)	- log (p value)		Lipid species	Log (fold change)	- log (p value)
	PE 18:0/18:1	0.0614573	1.35632		PE 18:0/18:1	0.0557824	1.47357
	PE 18:1/18:1	-0.137744	3.57178		PE 18:1/18:1	-0.152035	5.39182
	PE 18:1/18:2	-0.143843	3.1002		PE 18:1/18:2	-0.0688207	0.732119
	PE 16:0/20:4	0.121344	2.90041		PE 18:2/18:2	0.0818633	0.946173
	PE 18:2/18:3	0.0580414	0.162768		PE 18:2/18:3	0.141686	1.38662
	PE 16:0/18:0	0.147834	2.04062		PE 16:0/18:0	0.106398	2.57461
	PE 16:0/18:1	0.119076	3.46121		PE 16:0/18:1	0.102193	4.07172
	PE 16:0/18:2	-0.0822383	0.515558		PE 16:0/18:2	0.104264	0.622319
	PE 16:0/18:3	-0.0822383	0.515558		PE 16:0/18:3	0.104264	0.622319
	PE 18:2/22:6	-0.113226	0.704653		PE 18:2/22:6	0.150812	1.13831
	PE 18:0/20:0	-0.03705	0.200658		PE 18:0/20:0	-0.02453	0.101134
	PE 16:0/22:1	0.0338279	0.444181		PE 16:0/22:1	0.00681178	0.0606249
	PE 18:1/20:1	-0.187666	3.64086		PE 18:1/20:1	-0.179539	4.02112
	PE 16:0/22:3	0.0731024	0.51246		PE 16:0/22:3	-0.0274787	0.184499
	PE 16:0/22:4	0.0776603	0.607389		PE 16:0/22:4	0.0309054	0.237709
	PE 18:1/20:4	-0.349797	3.52814		PE 18:1/20:4	-0.174526	1.0803
	PE 18:2/20:4	-0.00939348	0.0589225		PE 18:2/20:4	-0.00263115	0.0112927
	PE 18:2/20:5	0.026044	0.100955		PE 18:2/20:5	0.164983	0.971204
	PE 18:0/18:0	0.047504	0.4825		PE 18:0/18:0	0.068273	1.07308
	PE 18:0/22:0	-0.13629	0.377547		PE 18:0/22:0	-0.31761	1.09745
	PE 18:0/22:1	-0.0778	0.173373		PE 18:0/22:1	0.125147	0.271268
	PE 18:1/22:1	-0.0716001	0.507847		PE 18:1/22:1	-0.141809	1.16398
	PE 18:1/22:2	0.012093	0.046177		PE 18:1/22:2	-0.11971	0.937806
	PE 18:1/22:4	-0.252065	2.00414		PE 18:0/22:5	-0.149125	1.15493
	PE 18:0/22:6	-0.16377	0.686355		PE 18:0/22:6	-0.09044	0.481079
	PE 18:1/22:6	-0.05408	0.307066		PE 18:1/22:6	-0.09313	0.376153
	18:1/18:2 PC	-0.01623	0.111277		18:1/18:2 PC	-0.01533	0.077986
	PC 18:2/18:2	-0.01546	0.109421		PC 18:2/18:2	-0.01031	0.052834
	16:0/20:5 PC	-0.0385	0.47288		16:0/20:5 PC	0.035907	0.158459
	16:0/18:0 PC	-0.02636	0.421428		16:0/18:0 PC	-0.01321	0.168019
	16:0/18:1 PC	0.037952	1.64878		16:0/18:1 PC	-0.00051	0.01173
	16:0/18:2 PC	0.041279	0.794947		16:0/18:2 PC	0.05878	0.878697
	16:0/18:3 PC	0.027527	0.290458		16:0/18:3 PC	0.038412	0.475166
	16:0/16:0 PC	-0.03806	0.863682		16:0/16:0 PC	-0.03283	0.457871
	18:1/20:1 PC	0.014791	0.121642		18:1/20:1 PC	-0.03624	0.41674
	18:0/20:3 PC	-0.00584	0.05319		18:0/20:3 PC	-0.02481	0.142278
	16:0/22:4 PC	-0.00277	0.016795		16:0/22:4 PC	-0.00937	0.045339
	18:0/20:5 PC	-0.08377	0.64513		18:0/20:5 PC	0.003516	0.017455
	16:0/22:6 PC	-0.13465	0.951996		16:0/22:6 PC	-0.07211	0.262232
	18:0/18:0 PC	-0.00322	0.064211		18:0/18:0 PC	0.028152	0.113212
	18:0/18:1 PC	0.026125	0.572131		18:0/18:1 PC	0.034184	1.04641
	18:1/18:1 PC	0.054413	0.779561		18:1/18:1 PC	0.041669	0.417759
	18:0/22:5 PC	-0.11262	0.47895		18:0/22:5 PC	-0.04352	0.139612
	18:0/22:6 PC	-0.02394	0.089349		18:0/22:6 PC	-0.02391	0.06184
	16:0/22:1 PC	0.025955	0.1644		16:0/22:1 PC	-0.00235	0.015747

## Sheet: Figure 2b
	Lipid species	Log (fold change)	- log (p value)
	CAR 16:0	0.0947555	0.326247
	CAR 18:0	-0.06054	0.216601
	CAR 18:1	-0.02341	0.07596
	CE 22:6	-0.06751	0.359745
	Cer 34:1;2O|Cer 18:1;2O/16:0	-0.04578	0.308615
	Cer 36:1;2O|Cer 18:1;2O/18:0	0.023368	0.102796
	Cer 36:1;2O|Cer 18:1;2O/18:0	0.015835	0.072008
	Cer 38:1;2O|Cer 18:1;2O/20:0	-0.02347	0.124454
	Cer 40:0;2O|Cer 18:0;2O/22:0	-0.13604	0.69744
	Cer 40:1;2O|Cer 18:1;2O/22:0	-0.08907	0.762555
	Cer 40:1;2O|Cer 18:1;2O/22:0	-0.08314	0.711072
	Cer 41:1;2O|Cer 18:1;2O/23:0	-0.06279	0.303706
	Cer 41:1;2O|Cer 18:1;2O/23:0	-0.06113	0.265984
	Cer 41:2;2O|Cer 17:1;2O/24:1	-0.11817	0.670734
	Cer 42:0;2O|Cer 18:0;2O/24:0	-0.17863	1.08939
	Cer 42:0;3O|Cer 18:0;2O/24:0;O	-0.17423	0.588707
	Cer 42:1;2O|Cer 18:1;2O/24:0	-0.07132	0.564825
	Cer 42:1;2O|Cer 18:1;2O/24:0	-0.06721	0.567992
	Cer 42:2;2O|Cer 18:1;2O/24:1	-0.11865	1.00768
	Cer 42:2;2O|Cer 18:1;2O/24:1	-0.12688	1.02186
	Cer 42:3;2O|Cer 18:1;2O/24:2	-0.02589	0.316497
	Cer 42:3;2O|Cer 18:2;2O/24:1	-0.06351	0.911297
	CoQ10	-0.04894	0.247611
	CoQ4	-0.1076	0.517384
	CoQ5	-0.10987	0.717741
	CoQ8	-0.12436	0.753682
	CoQ9	-0.12392	0.691126
	DG 32:0|DG 16:0_16:0	0.147598	0.374751
	DG 32:1	0.058159	0.189076
	DG 32:2	0.027916	0.133456
	DG 33:1	-0.01039	0.031333
	DG 34:0	-0.02972	0.098741
	DG 34:1	0.056524	0.187537
	DG 34:1	0.007243	0.057279
	DG 34:1|DG 16:0_18:1	0.082111	0.289767
	DG 34:2	0.053787	0.294534
	DG 34:2|DG 16:1_18:1	0.061019	0.359509
	DG 34:3	0.01386	0.04547
	DG 35:1	-0.03472	0.139175
	DG 36:1	-0.0095	0.034643
	DG 36:1	-0.10807	0.806829
	DG 36:1	-0.00406	0.018403
	DG 36:1|DG 18:0_18:1	0.003933	0.014557
	DG 36:2	-0.03009	0.08029
	DG 36:2	-0.08579	0.519558
	DG 36:2|DG 18:1_18:1	-0.01264	0.033898
	DG 36:3	-0.01175	0.042119
	DG 36:3	0.049789	0.330648
	DG 36:3|DG 18:1_18:2	-0.00841	0.029842
	DG 36:4	-0.01844	0.085002
	DG 36:4	-0.00408	0.026556
	DG 36:4|DG 16:0_20:4	0.000443	0.00309
	DG 36:4|DG 18:2_18:2	-0.00366	0.016787
	DG 36:5	-0.07046	0.169665
	DG 36:6	0.025556	0.12152
	DG 37:4	-0.05114	0.439628
	DG 37:6	-0.00304	0.018289
	DG 38:1	-0.05149	0.206454
	DG 38:1	-0.10103	0.43104
	DG 38:2	-0.05556	0.160265
	DG 38:2	-0.07513	0.317819
	DG 38:3	-0.04633	0.264019
	DG 38:3|DG 18:0_20:3	-0.0581	0.407755
	DG 38:4	-0.06505	0.465583
	DG 38:4	0.031843	0.217183
	DG 38:4|DG 16:0_22:4	-0.05319	0.393932
	DG 38:4|DG 18:0_20:4	0.04347	0.36983
	DG 38:5	-0.09842	0.627652
	DG 38:5|DG 18:1_20:4	-0.08486	0.543886
	DG 38:6	0.053261	0.307805
	DG 38:6	-0.0793	0.387978
	DG 38:6|DG 16:0_22:6	0.065184	0.376928
	DG 38:6|DG 18:2_20:4	-0.0737	0.35343
	DG 39:6	-0.07737	0.524871
	DG 40:4	-0.13326	0.832273
	DG 40:4|DG 18:0_22:4	-0.12344	0.738495
	DG 40:5	-0.1285	0.674158
	DG 40:5	-0.07273	0.480084
	DG 40:5|DG 18:1_22:4	-0.08754	0.447744
	DG 40:6	0.03561	0.301809
	DG 40:6	-0.10787	0.226704
	DG 40:6|DG 18:0_22:6	0.045566	0.455872
	DG 40:6|DG 18:2_22:4	-0.15593	0.414108
	DG 40:7	-0.13961	0.792939
	DG 40:7|DG 18:1_22:6	-0.14502	0.828013
	DG 40:8	-0.12086	0.519982
	DG 42:10	-0.19763	0.832044
	DG 42:4	-0.14158	0.708842
	DG 42:5	-0.16811	0.848842
	DG 42:5|DG 18:0_24:5	-0.1816	0.915588
	DG 42:6	-0.32221	1.99807
	DG 42:6	-0.15006	0.616393
	DG 42:7	-0.15704	0.811597
	DG 42:8	-0.14551	0.278967
	DG 42:9	-0.1752	0.66068
	DG 44:12	-0.15563	0.903334
	DG 44:12|DG 22:6_22:6	-0.13336	0.749188
	DG 47:11	0.037574	0.210721
	DG 47:12	0.000731	0.002012
	DG 47:6	0.177814	0.854547
	DG 47:7	0.018406	0.048899
	DG 47:8	-0.06052	0.380092
	DG 47:8	0.017093	0.040557
	DG 49:7	0.063991	0.275508
	DG 49:8	-0.00618	0.017688
	DG 49:9	-0.04998	0.106662
	DG 51:10	-0.04127	0.115107
	DG 51:10	-0.02051	0.062414
	DG 51:12	0.009045	0.01806
	DG 51:7	0.155727	0.644262
	DG 51:8	0.067854	0.256472
	DG 51:9	-0.03265	0.09023
	DG 52:7	0.071698	0.239981
	DG 52:9	-0.05416	0.16753
	HexCer 40:1;2O|HexCer 18:1;2O/22:0	0.085665	0.429337
	HexCer 41:1;2O|HexCer 18:1;2O/23:0	0.034325	0.224065
	HexCer 42:1;2O|HexCer 18:1;2O/24:0	0.05455	0.358889
	HexCer 42:2;2O|HexCer 18:1;2O/24:1	-0.03373	0.387639
	LPC 16:0	0.026097	0.330185
	LPC 16:0/0:0	0.019277	0.242086
	LPC 17:0/0:0	-0.07963	0.557335
	LPC 18:0	-0.00547	0.034354
	LPC 18:0/0:0	-0.00304	0.02067
	LPC 18:1/0:0	-0.1096	1.07797
	LPC 18:2	-0.0894	0.326187
	LPC 20:3	-0.10707	0.608521
	LPC 20:4/0:0	-0.13266	0.736198
	LPC 22:6	-0.13582	0.489917
	PC 30:0	0.028697	0.242885
	PC 30:0	0.076082	0.16558
	PC 31:0	-0.08696	0.429468
	PC 32:0	-0.04915	0.292779
	PC 32:0|PC 16:0_16:0	-0.03944	0.296987
	PC 32:1	0.053803	0.337513
	PC 32:2	0.001928	0.00947
	PC 33:0	-0.11423	0.460378
	PC 33:1	-0.02373	0.161767
	PC 33:2	-0.16821	0.332598
	PC 33:4	0.011761	0.017518
	PC 34:0	0.011107	0.075371
	PC 34:0|PC 16:0_18:0	-0.0964	0.875508
	PC 34:1	0.015612	0.117479
	PC 34:1|PC 16:0_18:1	0.015805	0.116721
	PC 34:2	0.014907	0.062676
	PC 34:2	0.009845	0.043258
	PC 34:4	-0.05635	0.288456
	PC 34:4	0.02082	0.139688
	PC 34:6	-0.07388	0.253956
	PC 35:1	-0.08985	0.714954
	PC 35:2	-0.09209	0.332231
	PC 35:3	-0.08246	0.191343
	PC 35:7	-0.10001	0.398243
	PC 35:8	0.040594	0.162974
	PC 36:0	-0.16107	1.10775
	PC 36:1|PC 18:0_18:1	-0.03758	0.218804
	PC 36:2	-0.03857	0.137036
	PC 36:2|PC 18:1_18:1	-0.0259	0.132955
	PC 36:3	-0.09701	0.374881
	PC 36:3|PC 18:1_18:2	-0.02184	0.189806
	PC 36:4	0.004478	0.062515
	PC 36:4|PC 16:0_20:4	0.000534	0.004702
	PC 36:4|PC 18:2_18:2	-0.05425	0.192619
	PC 36:5	0.117642	0.753206
	PC 36:6	-0.01964	0.082792
	PC 37:1	-0.1217	0.995229
	PC 37:2	-0.06599	0.516701
	PC 37:4	-0.08472	0.506256
	PC 37:5	-0.1499	0.790205
	PC 37:8	0.04846	0.234134
	PC 38:1	-0.17022	1.62511
	PC 38:2	-0.07608	0.76888
	PC 38:3	-0.04365	0.4304
	PC 38:4	-0.01598	0.164279
	PC 38:4|PC 18:0_20:4	-0.02563	0.181064
	PC 38:5	-0.0472	0.199985
	PC 38:5	-0.18642	1.35052
	PC 38:5|PC 18:1_20:4	-0.16434	1.18301
	PC 38:6	-0.05701	0.344098
	PC 38:6	-0.0499	0.220505
	PC 38:6|PC 16:0_22:6	-0.05494	0.222188
	PC 38:7	-0.03658	0.239787
	PC 39:2	-0.09907	0.217891
	PC 39:4	-0.10457	0.600469
	PC 39:5	-0.07683	0.598528
	PC 39:6	-0.19189	0.502271
	PC 39:6	-0.14833	0.49778
	PC 40:1	0.082918	0.26431
	PC 40:4	-0.08914	0.612452
	PC 40:4	-0.08392	0.581227
	PC 40:5	-0.11906	1.24894
	PC 40:5	-0.04995	0.371525
	PC 40:5	-0.13189	1.16924
	PC 40:5	-0.014	0.083649
	PC 40:5	-0.08927	0.338031
	PC 40:6	-0.05651	0.344581
	PC 40:6|PC 18:0_22:6	-0.0524	0.381163
	PC 40:7	-0.29569	1.8363
	PC 40:7	-0.30997	1.99984
	PC 40:8	-0.0839	0.525053
	PC 40:9	0.009549	0.129872
	PC 41:6	-0.0894	0.337765
	PC 42:10	-0.10265	0.784029
	PC 42:4	-0.64712	3.73447
	PC 42:4	0.02904	0.117275
	PC 42:5	-0.07549	0.943285
	PC 42:6	-0.22484	0.629673
	PC 42:6	-0.19747	1.32768
	PC 42:7	-0.10228	0.206329
	PC 42:8	-0.13295	0.546514
	PC 42:9	-0.05383	0.400559
	PC 44:10	-0.28728	0.874452
	PC 44:4	0.007977	0.039836
	PC 46:10	-0.34724	0.712095
	PC O-32:0	-0.00486	0.034927
	PC O-34:0	0.00112	0.005927
	PC O-34:1	0.001286	0.01565
	PC O-34:2	0.034963	0.242737
	PC O-34:2	-0.01029	0.077521
	PC O-35:7	0.186074	0.596782
	PC O-35:8	0.044446	0.128242
	PC O-36:2	-0.17878	1.15688
	PC O-36:4	0.032902	0.350596
	PC O-36:5	0.037169	0.395837
	PC O-37:10	0.034484	0.100015
	PC O-37:10	0.223988	0.675763
	PC O-37:8	0.05414	0.39324
	PC O-37:9	-0.0308	0.114741
	PC O-38:5	-0.01125	0.087406
	PC O-38:6	0.014585	0.136752
	PC O-38:7	0.01824	0.3481
	PC O-39:10	0.01811	0.151064
	PC O-40:2	-0.11741	0.641146
	PC O-40:4	-0.16773	2.59192
	PC O-40:6	-0.04553	0.311316
	PC O-40:7	-0.05304	0.689309
	PC O-40:8	-0.04649	0.430642
	PC O-41:10	-0.10207	0.294081
	PC O-41:11	-0.0677	0.259377
	PC O-42:6	-0.1491	2.36956
	PC O-44:6	-0.06137	1.4383
	PE 34:0	-0.29616	1.9543
	PE 34:1|PE 16:0_18:1	-0.09844	1.01844
	PE 34:2	0.027474	0.130219
	PE 34:2|PE 16:0_18:2	-0.00034	0.001149
	PE 36:0	-0.34992	2.48363
	PE 36:1	-0.19254	1.54426
	PE 36:2	0.028384	0.154906
	PE 36:2|PE 18:0_18:2	0.027158	0.124937
	PE 36:3|PE 18:1_18:2	-0.34623	1.71697
	PE 36:4	-0.02455	0.161406
	PE 36:4	-0.02429	0.180825
	PE 36:5	-0.91688	2.65836
	PE 38:2	-0.31788	1.15343
	PE 38:3	-0.06994	0.487053
	PE 38:4	0.014807	0.237656
	PE 38:4|PE 18:0_20:4	0.01689	0.220483
	PE 38:5	-0.5195	3.9017
	PE 38:6	-0.006	0.033599
	PE 38:6	0.003385	0.023908
	PE 38:7	-0.51311	2.51745
	PE 39:6	-0.06891	0.328054
	PE 40:5	0.009095	0.069606
	PE 40:5	-0.06891	0.609536
	PE 40:6	0.097561	1.96737
	PE 40:6	0.089711	1.37028
	PE 40:7	-0.62471	3.82939
	PE 40:8	-0.19929	1.15748
	PE 42:10	-0.69375	2.61816
	PE 42:8	-0.10319	0.785222
	PE O-36:5	0.08085	0.525234
	PE O-42:11	-0.01916	0.118311
	PG 34:1	0.020794	0.215212
	PG 36:4	-0.04608	0.412781
	PI 36:4	0.05038	0.378172
	PI 36:4	0.041995	0.259798
	PI 38:3	0.008767	0.076722
	PI 38:3	-0.04783	0.191055
	PI 38:4	-0.01806	0.284567
	PI 38:4	-0.02287	0.398223
	PI 38:5	-0.05915	0.480971
	PI 38:5	-0.05794	0.519019
	PI 38:6	0.051499	0.499417
	PI 40:4	0.000612	0.007581
	PI 40:6	0.003587	0.019268
	PS 36:4	0.01571	0.093174
	PS 38:6	0.001539	0.008932
	PS 40:6	0.023832	0.103743
	PS 40:6	0.01524	0.055124
	SM 32:1;2O	0.014282	0.198492
	SM 33:1;2O	0.017614	0.389639
	SM 33:1;2O	0.009799	0.205938
	SM 33:3;3O	0.097625	0.263011
	SM 34:0;2O	0.045572	0.338586
	SM 34:1;2O	0.034837	0.496741
	SM 34:1;2O	0.041325	0.695014
	SM 34:2;2O	0.014533	0.226035
	SM 34:2;2O	0.011104	0.15844
	SM 35:1;2O	0.023487	0.137457
	SM 36:0;2O	0.09029	0.296538
	SM 36:1;2O	0.105391	0.900363
	SM 36:1;2O	0.090096	0.836584
	SM 36:2;2O	0.056069	0.681958
	SM 37:1;2O	0.001916	0.011595
	SM 38:0;2O	0.036958	0.151359
	SM 38:1;2O	0.039624	0.422926
	SM 38:1;2O	0.035694	0.533599
	SM 39:1;2O	-0.04081	0.523606
	SM 40:0;2O	-0.00738	0.028126
	SM 40:1;2O	-0.03189	0.920011
	SM 40:1;2O	-0.03653	0.919203
	SM 40:2;2O	0.047826	0.26118
	SM 41:0;2O	-0.0133	0.19705
	SM 41:0;3O	-0.03588	0.2674
	SM 41:1;2O	0.001111	0.011132
	SM 41:1;2O|SM 18:1;2O/23:0	0.003309	0.037304
	SM 41:2;2O	-0.06863	0.885937
	SM 41:2;2O	-0.04966	0.627096
	SM 41:3;2O	-0.32125	1.98853
	SM 41:3;2O	-0.04131	0.211179
	SM 42:0;2O	-0.06313	0.366979
	SM 42:0;3O	0.00939	0.093667
	SM 42:1;2O	-0.05015	1.59703
	SM 42:1;2O	-0.06486	0.229622
	SM 42:1;2O	-0.04249	1.65761
	SM 42:1;2O	-0.06226	0.241683
	SM 42:2;2O	-0.08362	1.26776
	SM 42:2;2O	-0.05576	0.213884
	SM 42:2;2O|SM 18:1;2O/24:1	-0.07084	1.15846
	SM 42:3;2O	-0.38635	2.36562
	SM 42:3;2O	-0.02069	0.403488
	SM 42:5;2O	-0.04126	0.161675
	SM 43:1;2O	-0.01426	0.153973
	SM 43:1;2O	0.048665	0.532417
	SM 43:2;2O	-0.01434	0.197969
	SM 44:1;2O	0.011782	0.194765
	SM 60:3;3O	-0.06793	0.293898
	SPLASH DG 15:0_18:1(d7)	8.95434e-05	0.00181121
	SPLASH LPC 18:1(d7)	0.005621	0.120134
	SPLASH LPE 18:1(d7)	0.006537	0.22585
	SPLASH PC 15:0_18:1(d7)	-0.01414	0.457998
	SPLASH PE 15:0_18:1(d7)	0.002962	0.06127
	SPLASH SM 18:1;2O/18:1(d9)	-0.01089	0.103619
	SPLASH TG 15:0_18:1(d7)_15:0	0.025835	0.396835
	SPLASH w/o MS2: CER C15(d7)	0.005366	0.11892
	ST 27:1;O	-0.03593	0.207395
	ST 27:1;O	-0.08584	1.26845
	TG 42:0|TG 12:0_14:0_16:0	0.122155	0.714646
	TG 42:1|TG 8:0_16:0_18:1	0.049674	0.155967
	TG 44:0|TG 12:0_16:0_16:0	0.151804	0.778438
	TG 44:0|TG 12:0_16:0_16:0	0.105112	0.7774
	TG 44:1|TG 10:0_16:0_18:1	0.050749	0.166939
	TG 44:2;3O|TG 10:0_16:0_18:2;3O	-0.1426	0.607667
	TG 44:2|TG 10:0_16:0_18:2	0.010002	0.025776
	TG 46:0|TG 14:0_16:0_16:0	0.136895	0.667018
	TG 46:0|TG 14:0_16:0_16:0	0.165704	0.632791
	TG 46:1|TG 12:0_16:0_18:1	0.062381	0.247638
	TG 46:1|TG 12:0_16:0_18:1	0.081023	0.326275
	TG 46:1|TG 12:0_16:0_18:1	0.038576	0.167189
	TG 46:2|TG 12:0_16:0_18:2	0.002074	0.006978
	TG 46:2|TG 12:0_16:1_18:1	0.034915	0.139826
	TG 46:3|TG 12:0_16:1_18:2	-0.07929	0.183061
	TG 47:0|TG 14:0_16:0_17:0	0.028822	0.157525
	TG 47:1|TG 14:0_15:0_18:1	0.036289	0.128993
	TG 47:2|TG 13:0_16:0_18:2	0.102629	0.511798
	TG 48:0|TG 16:0_16:0_16:0	0.012858	0.046419
	TG 48:0|TG 16:0_16:0_16:0	0.056609	0.179736
	TG 48:1|TG 14:0_16:0_18:1	0.105365	0.520106
	TG 48:1|TG 14:0_16:0_18:1	0.112688	0.350475
	TG 48:2|TG 14:0_16:1_18:1	0.027581	0.071405
	TG 48:2|TG 14:0_16:1_18:1	0.05846	0.192237
	TG 48:2|TG 16:0_16:1_16:1	0.028275	0.10031
	TG 48:3|TG 14:0_16:1_18:2	0.021677	0.068248
	TG 48:3|TG 16:1_16:1_16:1	0.027395	0.090031
	TG 48:4|TG 12:0_16:0_20:4	-0.05769	0.185374
	TG 48:4|TG 12:0_16:0_20:4	-0.01573	0.048828
	TG 48:4|TG 12:0_18:2_18:2	-0.03135	0.097228
	TG 48:6|TG 10:0_16:0_22:6	0.027906	0.06397
	TG 49:0|TG 16:0_16:0_17:0	-0.07694	0.27637
	TG 49:1|TG 15:0_16:0_18:1	0.071418	0.230044
	TG 49:2|TG 15:0_17:1_17:1	-0.02004	0.085449
	TG 49:2|TG 16:0_16:1_17:1	0.009844	0.02989
	TG 49:3|TG 15:0_16:1_18:2	0.011506	0.048926
	TG 50:0|TG 16:0_16:0_18:0	-0.07055	0.196516
	TG 50:1|TG 16:0_16:0_18:1	0.160672	0.557427
	TG 50:1|TG 16:0_16:0_18:1	0.302759	0.889487
	TG 50:1|TG 16:0_16:0_18:1	0.249709	0.283903
	TG 50:1|TG 16:0_16:0_18:1	0.07304	0.603267
	TG 50:1|TG 16:0_16:0_18:1	0.104651	0.36325
	TG 50:2|TG 16:0_16:0_18:2	-0.19158	0.584021
	TG 50:2|TG 16:0_16:1_18:1	0.042252	0.100902
	TG 50:2|TG 16:0_16:1_18:1	0.047802	0.140913
	TG 50:2|TG 16:0_16:1_18:1	0.030697	0.147803
	TG 50:3|TG 16:0_16:1_18:2	0.030182	0.051627
	TG 50:3|TG 16:0_16:1_18:2	0.059366	0.178631
	TG 50:3|TG 16:1_16:1_18:1	0.030667	0.108618
	TG 50:4|TG 14:0_16:0_20:4	0.01068	0.094922
	TG 50:4|TG 14:0_16:0_20:4	0.059551	0.470221
	TG 50:4|TG 16:0_16:1_18:3	0.051416	0.201041
	TG 50:4|TG 16:1_16:1_18:2	0.004872	0.015977
	TG 50:5|TG 12:0_18:1_20:4	-0.11517	0.374091
	TG 50:6|TG 12:0_16:0_22:6	0.015128	0.04898
	TG 50:6|TG 12:0_18:2_20:4	-0.11296	0.408652
	TG 51:1|TG 16:0_17:0_18:1	0.056771	0.170278
	TG 51:2|TG 16:0_17:1_18:1	0.01755	0.051019
	TG 51:2|TG 16:0_17:1_18:1	-0.01966	0.076748
	TG 51:3|TG 16:0_17:1_18:2	-0.00953	0.045629
	TG 51:3|TG 16:1_17:1_18:1	0.030021	0.132586
	TG 51:4|TG 15:0_16:0_20:4	0.019949	0.085524
	TG 51:4|TG 16:1_17:1_18:2	0.049276	0.267552
	TG 52:0|TG 16:0_18:0_18:0	-0.09197	0.149584
	TG 52:1|TG 16:0_18:0_18:1	0.080108	0.430224
	TG 52:1|TG 16:0_18:0_18:1	0.133483	0.433244
	TG 52:2|TG 16:0_18:0_18:2	0.039388	0.123229
	TG 52:2|TG 16:0_18:1_18:1	-0.21994	0.560087
	TG 52:2|TG 16:0_18:1_18:1	-0.08206	0.115001
	TG 52:2|TG 16:0_18:1_18:1	-0.00567	0.040727
	TG 52:2|TG 16:0_18:1_18:1	0.004457	0.011266
	TG 52:3|TG 16:0_18:1_18:2	0.008692	0.0636
	TG 52:3|TG 16:1_18:1_18:1	0.039045	0.139875
	TG 52:4|TG 16:0_16:0_20:4	0.036406	0.467331
	TG 52:4|TG 16:0_16:0_20:4	0.076268	0.527441
	TG 52:4|TG 16:0_18:1_18:3	0.040117	0.248356
	TG 52:4|TG 16:1_18:1_18:2	0.081384	0.382181
	TG 52:5|TG 16:0_16:1_20:4	-0.02277	0.126385
	TG 52:5|TG 16:0_18:2_18:3	0.033795	0.157526
	TG 52:6|TG 14:0_16:0_22:6	0.154013	1.15307
	TG 52:6|TG 14:0_16:0_22:6	0.096603	1.32841
	TG 52:6|TG 14:0_18:2_20:4	-0.04657	0.294787
	TG 52:6|TG 16:0_18:2_18:4	-0.00844	0.052043
	TG 52:7|TG 16:0_14:1_22:6	-0.04425	0.199793
	TG 53:1|TG 17:0_18:0_18:1	0.027764	0.079455
	TG 53:2|TG 17:0_18:0_18:2	-0.00761	0.022149
	TG 53:3|TG 17:1_18:1_18:1	-0.0327	0.179026
	TG 53:3|TG 17:1_18:1_18:1	0.00701	0.027196
	TG 53:4|TG 17:1_18:1_18:2	-0.01318	0.071129
	TG 53:4|TG 17:1_18:1_18:2	0.029114	0.183474
	TG 53:5|TG 16:0_17:1_20:4	-0.02014	0.120186
	TG 53:6|TG 15:0_16:0_22:6	0.073986	0.635827
	TG 54:1|TG 16:0_18:0_20:1	0.044022	0.103295
	TG 54:1|TG 18:0_18:0_18:1	0.016249	0.050277
	TG 54:2|TG 16:0_18:1_20:1	0.038709	0.117089
	TG 54:2|TG 18:0_18:1_18:1	-0.01649	0.085956
	TG 54:3|TG 18:0_18:1_18:2	0.008123	0.0223
	TG 54:3|TG 18:1_18:1_18:1	0.258285	1.18929
	TG 54:3|TG 18:1_18:1_18:1	-0.03028	0.239477
	TG 54:4|TG 16:0_18:0_20:4	0.058813	0.515207
	TG 54:4|TG 16:0_18:0_20:4	0.00592	0.183656
	TG 54:4|TG 18:1_18:1_18:2	-0.00739	0.050534
	TG 54:4|TG 18:1_18:1_18:2	0.038017	0.148235
	TG 54:5|TG 16:0_18:1_20:4	-0.01434	0.138272
	TG 54:5|TG 16:0_18:1_20:4	0.020761	0.108806
	TG 54:6|TG 16:0_16:0_22:6	0.176938	0.862679
	TG 54:6|TG 16:0_16:0_22:6	0.129869	0.85672
	TG 54:6|TG 16:1_18:1_20:4	-0.02574	0.189767
	TG 54:6|TG 16:1_18:1_20:4	0.012726	0.080258
	TG 54:6|TG 18:1_18:2_18:3	0.441232	0.403334
	TG 54:7|TG 16:0_16:1_22:6	0.010642	0.062717
	TG 54:7|TG 16:0_16:1_22:6	0.066048	0.369774
	TG 54:8|TG 14:0_18:2_22:6	-0.06901	0.496014
	TG 54:8|TG 14:0_18:2_22:6	-0.03738	0.318289
	TG 55:3|TG 18:1_18:1_19:1	-0.0193	0.068266
	TG 55:4|TG 18:1_19:1_18:2	0.014687	0.083274
	TG 55:5|TG 17:0_18:1_20:4	-0.04264	0.197101
	TG 55:5|TG 17:0_18:1_20:4	-0.02589	0.17789
	TG 55:6|TG 16:0_17:0_22:6	0.041137	0.366805
	TG 55:6|TG 16:0_17:1_22:5	0.102172	0.507903
	TG 55:7|TG 16:0_17:1_22:6	-0.00228	0.018929
	TG 55:7|TG 17:1_18:2_20:4	-0.03042	0.171167
	TG 56:10|TG 14:0_20:4_22:6	-0.06329	0.339106
	TG 56:2|TG 18:0_18:1_20:1	-0.06251	0.29756
	TG 56:2|TG 18:0_18:1_20:1	-0.01152	0.030891
	TG 56:3|TG 16:0_18:1_22:2	0.01568	0.080461
	TG 56:3|TG 18:0_18:0_20:3	0.005502	0.015464
	TG 56:3|TG 18:0_18:0_20:3	-0.06171	0.417491
	TG 56:4|TG 18:0_18:0_20:4	-0.01506	0.124186
	TG 56:4|TG 18:1_20:1_18:2	-0.1069	0.396086
	TG 56:4|TG 18:1_20:1_18:2	0.02451	0.086357
	TG 56:4|TG 18:1_20:1_18:2	-0.10711	1.03292
	TG 56:5|TG 18:0_18:1_20:4	-0.02385	0.189021
	TG 56:5|TG 18:0_18:1_20:4	-0.05228	0.636703
	TG 56:6|TG 16:0_18:0_22:6	0.108441	1.16802
	TG 56:6|TG 16:0_18:0_22:6	0.165467	1.02041
	TG 56:6|TG 18:1_18:1_20:4	0.083202	0.269868
	TG 56:6|TG 18:1_18:1_20:4	0.023186	0.067536
	TG 56:7|TG 16:0_18:1_22:6	0.031784	0.225005
	TG 56:7|TG 16:0_18:2_22:5	-0.01665	0.230044
	TG 56:7|TG 16:0_18:2_22:5	-0.02077	0.118186
	TG 56:7|TG 18:1_18:2_20:4	-0.06048	0.350776
	TG 56:8|TG 16:0_18:2_22:6	0.002264	0.014791
	TG 56:8|TG 16:1_18:1_22:6	-0.0404	0.265558
	TG 56:9|TG 16:0_18:3_22:6	-0.01142	0.046038
	TG 56:9|TG 16:1_20:4_20:4	-0.01012	0.052174
	TG 57:6|TG 17:0_18:2_22:4	-0.29358	1.39719
	TG 57:7|TG 17:0_18:1_22:6	-0.05419	0.518148
	TG 57:7|TG 17:1_18:2_22:4	-0.00834	0.086414
	TG 57:8|TG 17:1_18:1_22:6	-0.02509	0.10774
	TG 57:9|TG 17:1_18:2_22:6	-0.08551	0.536965
	TG 58:10|TG 16:0_20:4_22:6	-0.06992	0.377773
	TG 58:10|TG 16:0_20:4_22:6	-0.02334	0.123975
	TG 58:10|TG 18:2_18:2_22:6	-0.14833	0.467342
	TG 58:10|TG 18:2_18:2_22:6	-0.10359	0.359693
	TG 58:11|TG 18:2_18:3_22:6	-0.06504	0.317251
	TG 58:3|TG 18:0_20:0_20:3	-0.06425	0.275769
	TG 58:6|TG 18:0_18:0_22:6	0.094409	1.15163
	TG 58:6|TG 18:0_18:1_22:5	0.02135	0.141267
	TG 58:6|TG 18:0_18:2_22:4	-0.03766	0.372479
	TG 58:6|TG 18:1_18:1_22:4	-0.01938	0.084463
	TG 58:7|TG 16:0_18:1_24:6	-0.04125	0.225316
	TG 58:7|TG 18:0_18:1_22:6	-0.09589	1.2443
	TG 58:7|TG 18:0_18:1_22:6	-0.00701	0.071932
	TG 58:7|TG 18:1_18:2_22:4	-0.10301	0.379548
	TG 58:8|TG 18:1_18:1_22:6	-0.00721	0.022482
	TG 58:8|TG 18:1_18:1_22:6	-0.08208	0.553984
	TG 58:9|TG 16:0_20:3_22:6	-0.07806	0.447466
	TG 58:9|TG 18:1_18:2_22:6	-0.12081	0.625431
	TG 60:10|TG 16:0_22:4_22:6	-0.09551	0.419655
	TG 60:10|TG 18:0_20:4_22:6	-0.05751	0.344799
	TG 60:11|TG 16:0_22:5_22:6	-0.13434	0.731224
	TG 60:11|TG 18:1_20:4_22:6	-0.181	0.847295
	TG 60:12|TG 16:0_22:6_22:6	-0.0646	0.590563
	TG 60:12|TG 16:0_22:6_22:6	-0.02463	0.275717
	TG 60:12|TG 18:2_20:4_22:6	-0.21647	0.511647
	TG 60:12|TG 18:2_20:4_22:6	-0.18399	0.464296
	TG 60:13|TG 20:4_20:4_20:5	-0.05936	0.371835
	TG 60:5|TG 16:0_18:1_26:4	-0.10313	0.703517
	TG 60:5|TG 18:0_18:1_24:4	-0.17148	1.13235
	TG 60:6|TG 18:1_18:1_24:4	-0.08885	0.750462
	TG 60:6|TG 18:1_18:1_24:4	-0.15045	0.863727
	TG 60:7|TG 18:1_18:2_24:4	-0.14674	0.6567
	TG 60:7|TG 18:1_18:2_24:4	-0.09788	0.395308
	TG 60:8|TG 16:0_20:4_24:4	-0.14591	0.579979
	TG 60:8|TG 18:1_18:2_24:5	-0.08497	0.511949
	TG 60:9|TG 18:0_20:3_22:6	-0.12506	0.553728
	TG 60:9|TG 18:1_20:4_22:4	-0.1655	0.550264
	TG 62:10|TG 16:0_24:4_22:6	-0.10666	0.309878
	TG 62:10|TG 18:0_22:4_22:6	-0.03613	0.109484
	TG 62:10|TG 18:2_20:4_24:4	-0.13499	0.295725
	TG 62:10|TG 18:2_22:4_22:4	-0.2355	0.471951
	TG 62:11|TG 16:0_24:5_22:6	-0.13689	0.698043
	TG 62:11|TG 18:1_22:4_22:6	-0.20877	0.690112
	TG 62:12|TG 18:0_22:6_22:6	-0.06506	0.287313
	TG 62:12|TG 18:0_22:6_22:6	-0.11916	0.427514
	TG 62:12|TG 18:2_22:4_22:6	-0.22234	0.487517
	TG 62:12|TG 20:4_20:4_22:4	-0.27238	0.546813
	TG 62:13|TG 18:1_22:6_22:6	-0.26003	0.999136
	TG 62:13|TG 20:3_20:4_22:6	-0.23361	1.02679
	TG 62:14|TG 18:2_22:6_22:6	-0.24788	0.519528
	TG 62:14|TG 18:2_22:6_22:6	-0.22783	0.495245
	TG 62:8|TG 18:0_20:4_24:4	-0.20478	0.645626
	TG 62:8|TG 18:0_20:4_24:4	-0.11621	0.507769
	TG 62:9|TG 18:1_20:4_24:4	-0.19128	0.675898
	TG 62:9|TG 18:1_20:4_24:4	-0.26344	0.584082
	TG 63:4;O2|TG 18:1_18:1_9:0;O(FA 18:1)	-0.39077	1.408
	TG 64:10|TG 18:0_24:4_22:6	-0.2709	0.65559
	TG 64:10|TG 18:0_24:4_22:6	-0.05779	0.227974
	TG 64:10|TG 18:2_22:4_24:4	-0.26584	0.525299
	TG 64:11|TG 18:1_24:4_22:6	-0.27455	1.18779
	TG 64:12|TG 18:1_24:5_22:6	-0.26618	0.818232
	TG 64:13|TG 18:2_24:5_22:6	-0.22123	0.925717
	TG 64:16|TG 20:4_22:6_22:6	-0.2596	0.518218
	TG 66:12|TG 20:4_22:4_24:4	-0.45217	0.430308
	TG 66:14|TG 22:4_22:4_22:6	-0.33257	0.495064
	TG 66:18|TG 22:6_22:6_22:6	-0.33566	0.584173
	TG 66:18|TG 22:6_22:6_22:6	-0.32761	0.608145
	TG 68:4;O2|TG 17:1_17:1_17:0;O(FA 17:1)	-0.13865	0.254183
	TG O-51:1|TG O-19:1_16:0_16:0	0.241821	0.791485
	TG O-51:2|TG O-19:2_16:0_16:0	-0.21048	0.575945
	TG O-53:2|TG O-17:0_18:1_18:1	0.100435	0.275286
	TG O-53:3|TG O-19:2_16:0_18:1	-0.05856	0.101353
	TG O-58:12|TG O-14:0_22:6_22:6	-0.44327	1.21375

## Sheet: Figure 2d
	PE 18:1 20:4								PC 18:1 20:4
		Wild-type			Tlcd1/2 DKO					Wild-type			Tlcd1/2 DKO
	BSA	0	0	0	0	0	0		BSA	0	0	0	0	0	0
	13C stearate	0	0	0	0	0	0		13C stearate	0.00769413	0.00948676	0.0102425	0.00113076	0.0060324	0.00629435
	13C oleate	0.0583208	0.0571981	0.0493777	0	0	0		13C oleate	0.606721	0.495352	0.47132	0.536072	0.441297	0.404605
	PE 18:1 18:2								PC 18:1 18:2
		Wild-type			Tlcd1/2 DKO					Wild-type			Tlcd1/2 DKO
	BSA	0	0	0	0	0	0		BSA	0	0	0	0	0	0
	13C stearate	0	0	0	0	0	0		13C stearate	0.00673847	0.00711261	0.00524816	0.00724045	0.00444226	0.00383384
	13C oleate	0.044153	0.0354026	0.0300728	0.0164435	0.0145299	0.0160861		13C oleate	0.572471	0.421507	0.335975	0.508552	0.408155	0.305353
	PE 18:0 20:4								PC 18:0 20:4
		Wild-type			Tlcd1/2 DKO					Wild-type			Tlcd1/2 DKO
	BSA	0	0	0	0	0	0		BSA	0	0	0	0	0	0
	13C stearate	0.189152	0.311174	0.350197	0.41744	0.491356	0.676805		13C stearate	5.68801	5.55634	5.85001	5.77042	5.87093	5.57778
	13C oleate	0	0	0	0	0	0		13C oleate	0.40797	0.438011	0.499987	0.459705	0.498014	0.456887

## Sheet: Figure 2e
	PE 16:1 16:1
	Wild-Type pool	Wild-type clone 1	TLCD1/2 DKO clone1	TLCD1/2 DKO clone2	TLCD1/2 DKO clone3
	0.489523	1.24645	0.244048	0.267762	0.10248
	0.531163	1.21399	0.271328	0.267335	0.103429
	0.503229	1.25705	0.286503	0.293144
	PE 16:1 22:6
	Wild-Type pool	Wild-type clone 1	TLCD1/2 DKO clone1	TLCD1/2 DKO clone2	TLCD1/2 DKO clone3
	0.881628	1.33282	0.459908	0.41821	0.449393
	0.882569	1.32116	0.435659	0.408506	0.422178
	0.870584	1.30532	0.452025	0.438772
	PE 16:1 18:1
	Wild-Type pool	Wild-type clone 1	TLCD1/2 DKO clone1	TLCD1/2 DKO clone2	TLCD1/2 DKO clone3
	8.81306	11.0932	3.84273	5.18182	2.71532
	9.09866	11.0648	2.67298	5.52768	2.90968
	9.12341	11.4207	4.15073	5.39703
	PE 18:0 20:4
	Wild-Type pool	Wild-type clone 1	TLCD1/2 DKO clone1	TLCD1/2 DKO clone2	TLCD1/2 DKO clone3
	8.68885	9.25242	14.4301	13.0713	15.8109
	8.47076	9.33558	13.7117	12.9004	15.2952
	8.62788	8.96057	13.445	12.974
	PE 18:0 22:6
	Wild-Type pool	Wild-type clone 1	TLCD1/2 DKO clone1	TLCD1/2 DKO clone2	TLCD1/2 DKO clone3
	4.77796	4.01953	7.53978	6.44106	7.82859
	4.49798	4.18	7.22275	6.68652	7.84299
	4.61418	4.04304	6.84502	6.49024

## Sheet: Figure 3d
	PE species	Log (fold change)	- log (p value)
	PE 32:1|PE 16:0_16:1	-0.1111	0.762245
	PE 32:2	-0.49921	3.14579
	PE 33:1	-0.09108	0.434545
	PE 33:2	-0.05245	0.149762
	PE 34:0	0.036794	0.332919
	PE 34:1	-0.04109	0.10787
	PE 34:1|PE 16:0_18:1	-0.05965	0.256688
	PE 34:2	0.022098	0.145144
	PE 34:2|PE 16:0_18:2	-0.03098	0.184814
	PE 34:3	-0.03651	0.301522
	PE 34:3|PE 16:1_18:2	-0.5029	6.27739
	PE 35:2	0.039049	0.100175
	PE 36:1	-0.11952	0.674998
	PE 36:2|PE 18:1_18:1	0.075685	0.483652
	PE 36:3	0.022966	0.053225
	PE 36:3|PE 16:0_20:3	0.002252	0.023258
	PE 36:4	-0.00343	0.032087
	PE 36:4|PE 16:0_20:4	-0.01665	0.239826
	PE 36:4|PE 18:2_18:2	-0.03482	0.135422
	PE 36:5	-0.02693	0.136044
	PE 36:5	-0.03084	0.142426
	PE 36:6	-0.47558	5.98482
	PE 36:6	0.101562	0.236957
	PE 36:6	0.03751	0.334159
	PE 37:4	0.044296	0.465578
	PE 37:4	0.039385	0.3177
	PE 37:5	-0.50346	5.46145
	PE 37:6	-0.01585	0.110439
	PE 38:1	-0.51152	7.5463
	PE 38:3	0.010362	0.030797
	PE 38:4	0.068308	1.67369
	PE 38:4|PE 18:0_20:4	0.095511	2.98936
	PE 38:5	-0.03811	0.232914
	PE 38:5|PE 18:1_20:4	-0.28689	4.62949
	PE 38:6	-0.03202	0.232199
	PE 38:6	-0.11587	0.441057
	PE 38:6|PE 16:0_22:6	-0.00387	0.119586
	PE 38:7	-0.03904	0.443802
	PE 38:7|PE 16:1_22:6	-0.49492	7.49511
	PE 39:3	-0.71345	1.61216
	PE 39:7	-0.33267	3.80454
	PE 40:5	0.073699	1.35126
	PE 40:5	0.100928	4.88751
	PE 40:5	0.091756	0.308075
	PE 40:6	0.204449	4.26165
	PE 40:7|PE 18:1_22:6	-0.36335	6.09708
	PE 40:8	0.069927	2.05741
	PE 42:10	-0.06843	1.16286
	PE O-35:1	-0.01598	0.208544
	PE O-39:4	-0.06943	0.466576
	PE O-40:11	-0.04425	0.376213
	PE O-41:5	-0.16169	1.99321
	PE O-41:7	-0.14321	1.39275
	PE P-36:4|PE P-16:0_20:4	-0.02018	0.217544
	PE P-38:5|PE P-18:1_20:4	-0.02256	0.141541
	PE P-38:6|PE P-16:0_22:6	-0.06491	1.49253

## Sheet: Figure 4
Figure 4A	Liver weight		Wild-type															Tlcd1/2 DKO
		Males	6.55963	6.50885	8.50743	7.71318	8.17179	8.41753	6.58425	8.14963	6.45911	6.37383	7.44834	*	7.19981			6.00302	6.7704	5.77455	7.38441	6.17123	6.41344	6.72505	6.59552	6.83432	6.57114	6.17431	6.26584	5.97953	6.04049		*- missing values (liver weights were not measured during termination)
		Females	6.79492	5.15893	5.15946	5.88914	5.25097	6.00443	5.29421	5.00395	4.90573	5.41881	4.96742	5.08201	5.09119			4.9244	5.24559	4.78079	5.26805	4.75774	4.57074	4.68004	4.89405	*
Figure 4B	Serum ALT		Wild-type															Tlcd1/2 DKO
		Males	218.07	225.3	540.36	419.88	536.75	571.08	214.46	647.59	227.71	169.88	411.45	181.33	361.45			154.22	263.86	185.54	313.86	321.69	289.16	278.31	279.52	188.55	262.65	234.34	234.34	141.57	155.42
		Females	444.58	288.55	426.51	307.23	150.6	80.72	111.45	173.49	122.29	180.72	199.4	86.75	95.78			253.01	279.52	327.11	249.4	356.63	142.17	114.46	172.89	187.35
Figure 4C	Inflammation		Wild-type															Tlcd1/2 DKO
		Males	5.4	4.6	5.3	6.7	5.9	7.7	4.6	6.8	4.8	6.5	7.1	4.8	6.9			6	3.5	3.4	6.2	5.8	4.4	3.7	4.6	4.4	5.9	6.7	4.6	5.3	5.8
		Females	8.2	6.3	4.1	6.6	3.2	6.6	5.1	5.8	4.2	6.4	4.4	4.7	3.6			4.5	4.4	3.6	4.7	6.1	3.1	4.4	5.6	4.5
Figure 4D	Fibrosis		Wild-type															Tlcd1/2 DKO
		Males	3	4	6	7	7	8	3	7	5	9	8	2	5			2	3	5	4	3	3	4	3	8	4	5	2	*	*		*- missing values (COL1A1 staining failed)
		Females	2.9	6	1.1	0.9	0.6	1	0.7	1.7	0.8	1.6	1.3	1.4	1.2			1	0.8	0.3	0.9	1.3	1	1.7	1.3	2
Figure 4E	Serum TGs		Wild-type															Tlcd1/2 DKO
		Males	0.83	0.91	0.89	0.93	1.21	1.12	0.66	0.8	0.4	0.76	0.53	0.83	0.89			0.66	0.79	0.72	0.58	0.98	0.71	0.69	0.59	1.03	0.45	0.69	0.66	0.45	0.71		*- missing value (not enough serum sample for analysis)
		Females	0.31	0.32	0.45	0.24	0.48	0.25	0.27	0.52	0.28	0.15	0.62	0.89	*			0.32	0.32	0.24	0.41	0.34	0.21	0.26	0.24	0.22
Figure 4H	KC/GRO		Wild-type															Tlcd1/2 DKO
		Males	156.74	68.554	112.79	145.981	107.076	90.7915	118.368	133.038	75.802	121.761	153.537	72.0115	139.089			91.912	85.0825	127.27	115.594	150.993	137.38	53.1722	136.936	94.6847	80.0365	100.852	120.321	127.963	61.0367		*- missing value (not enough serum sample for analysis)
		Females	165.744	182.393	93.8072	234.147	139.077	182.131	285.546	101.558	117.787	162.75	138.721	66.5905	*			83.5675	78.9887	153.166	63.2005	76.7433	83.761	68.92	96.676	84.3393
	IL-6		Wild-type															Tlcd1/2 DKO
		Males	11.5272	65.0731	11.0608	9.2429	10.3082	23.7967	10.2102	22.159	16.806	56.2274	19.3924	9.74375	24.2154			34.6511	25.2807	64.1748	26.5288	17.0419	14.7496	14.8317	20.6935	15.9792	16.5145	31.7149	25.241	13.7532	22.4785		*- missing value (not enough serum sample for analysis)
		Females	30.4747	16.5755	10.2022	27.6842	24.4168	28.2937	82.587	28.6648	38.6394	11.5723	41.3291	62.4841	*			12.1632	18.9499	8.40285	4.84125	9.6881	9.26145	18.5364	13.1835	13.6419
Figure 4f		Increased in WD					Decreased in KO
		Gene	Fold change females	Fold change males			Gene	Fold change females	Fold change males
		Il1b	4.59934	3.32507			Il1b	0.387697	0.865238
		Tnf	8.32121	6.49991			Tnf	0.816715	0.745426
		Il6	0.899942	1.97585			Il6	0.298659	0.646563
		Ccl2	5.98689	8.68577			Ccl2	0.82997	0.790954
		Adgre1	3.76278	5.77506			Adgre1	0.725426	0.715405
		Itgam	8.00449	8.57047			Itgam	0.648007	0.75608
		Cxcl5	8.98373	17.3921			Cxcl5	0.512512	0.695536
		Ctsg	7.43983	2.87949			Ctsg	0.113501	0.511488
		Mpo	10.2057	11.6762			Mpo	0.181829	0.520693
		Ngp	25.7191	25.6029			Ngp	0.183493	0.928975
		Itgax	14.5002	18.4454			Itgax	0.811933	0.767701
		Csf3r	2.92913	4.1276			Csf3r	0.752753	0.794069
		Camp	27.2332	8.58716			Camp	0.19718	0.819665
		Ltf	103.787	14.8504			Ltf	0.20076	0.67581
		Ccr3	3.29331	8.68134			Ccr3	0.21007	0.768574
		Serpinb2	2.04362	2.1848			Serpinb2	0.223216	0.530768
		Retnlg	3.94919	25.3977			Retnlg	0.305099	0.886267
		Mmp8	20.844	19.6501			Mmp8	0.324539	0.633354
		Mmp9	2.83721	4.68972			Mmp9	0.396757	0.57867
		Col1a1	6.99293	12.664			Col1a1	0.932736	0.723926
		Ptgs2	6.77292	2.67684			Ptgs2	0.575808	0.914179
		Alox5	3.18983	4.77204			Alox5	0.495933	0.603198
		Alox5ap	2.17492	3.59857			Alox5ap	0.668071	0.707848
		Alox15	2.63984	2.50225			Alox15	0.411006	0.608136

## Sheet: Supplementary Fig. 1b
	Data obtained from Kinouchi et al (Ref. 18)
	Tlcd1
	ZT time	Fed			Fasted
	0	22.586	19.1335	17.9496	11.4074	12.7998	12.2724
	4	18.4954	16.6835	19.4956	10.7853	10.7915	10.185
	8	20.4045	19.9683	22.4582	13.1069	14.966	12.2299
	12	17.0198	20.616	23.9685	16.8237	14.1775	16.7889
	16	21.3408	14.6016	19.2533	10.459	15.1754	13.3068
	20	18.023	18.8467	22.8371	11.2631	12.9333	11.4045
	Tlcd2
	ZT time	Fed			Fasted
	0	112.913	120.07	138.048	17.8191	14.2844	16.4615
	4	96.653	87.3726	108.067	20.2213	30.9881	21.0191
	8	82.8911	120.599	80.8338	14.0787	27.8114	22.9715
	12	63.6365	59.0573	47.6783	35.6839	11.211	7.7707
	16	79.0826	48.2534	93.5731	29.4081	30.3298	38.3725
	20	95.7584	121.136	97.8486	24.3669	23.1398	41.4512

[truncated: 23 more sheets: Supplementary Fig. 1c-d, Supplementary Fig. 1e, Supplementary Fig. 2e, Supplementary Fig. 3a-c, Supplementary Fig. 3e-f, Supplementary Fig. 4a-b, Supplementary Fig. 4c-d, Supplementary Fig. 5b, Supplementary Fig. 5c, Supplementary Fig. 6a, Supplementary Fig. 6d, Supplementary Fig. 6e, Supplementary Fig. 7, Supplementary Fig. 8a, Supplementary Fig. 8b-e, Supplementary Fig. 8f, Supplementary Fig. 8g-i, Supplementary Fig. 9a, Supplementary Fig. 9b, Supplementary Fig. 9c-d …]
